# Supplementary material for: Crystal structure of di­aqua­bis­(2,6-di­methyl­pyrazine-κN)bis­(thio­cyanato-κN)cobalt(II) 2,5-di­methyl­pyrazine tris­olvate
Source: Acta Crystallogr E Crystallogr Commun. 2015 Dec 24;71(Pt 12):m269–70. doi: 10.1107/S2056989015024184 (PMC4719868; doi:10.1107/S2056989015024184)
Supplement: Supplementary file 1 [file e-71-0m269-sup1.cif]

##############################################################################
#                                                                            #
# This CIF contains the data in a paper accepted for publication in          #
# Acta Crystallographica Section E. It conforms to the requirements of       #
# Notes for Authors for Acta Crystallographica Section E, and has been       #
# peer reviewed under the auspices of the IUCr Commission on Journals.       #
#                                                                            #
# Full details of the Crystallographic Information File format               #
# are given in the paper "The Crystallographic Information File (CIF):       #
# a New Standard Archive File for Crystallography" by S. R. Hall, F. H.      #
# Allen and I. D. Brown [Acta Cryst. (1991), A47, 655-685].                  #
#                                                                            #
# The current version of the core CIF dictionary is obtainable from          #
# ftp://ftp.iucr.org/pub/cif_core.dic.                                       #
#                                                                            #
# Software is freely available for graphical display of the structure(s)     #
# in this CIF. For information consult the CIF software page                 #
# http://www.iucr.org/resources/cif/software.                                #
#                                                                            #
# This file may be used for bona fide research purposes within the           #
# scientific community so long as proper attribution is given to the journal # 
# article from which it was obtained.                                        #
#                                                                            #
##############################################################################
data_I
_database_code_depnum_ccdc_archive 'CCDC 1442780'
_audit_creation_method     SHELXL-2013
_chemical_name_systematic
;\
Diaquabis(2,6-dimethylpyrazine-\k<i>N</i>)bis(thiocyanato-\k<i>N</i>)\
cobalt(II) 2,5-dimethylpyrazine trisolvate
;
_chemical_name_common     ?
_chemical_formula_moiety     'C14 H20 Co N6 O2 S2, 3(C6 H8 N2)'
_chemical_formula_sum     'C32 H44 Co N12 O2 S2'
_chemical_formula_iupac     '[Co (N C S)2 (C6 H8 N2)2 (H2 O)2], C6 H8 N2'
_chemical_formula_weight     751.84
_chemical_melting_point     ?
_shelx_space_group_comment
;
The symmetry employed for this shelxl refinement is uniquely defined
by the following loop, which should always be used as a source of
symmetry information in preference to the above space-group names.
They are only intended as comments.
;
_space_group_crystal_system     triclinic
_space_group_name_H-M_alt     'P -1'
_space_group_name_Hall     '-P 1'
loop_
    _space_group_symop_operation_xyz
    'x, y, z'
    '-x, -y, -z'
_cell_length_a     9.3296(8)
_cell_length_b     10.8407(8)
_cell_length_c     11.3906(9)
_cell_angle_alpha     103.231(9)
_cell_angle_beta     111.888(9)
_cell_angle_gamma     104.123(9)
_cell_volume     968.99(15)
_cell_formula_units_Z     1
_cell_measurement_reflns_used     8844
_cell_measurement_theta_min     2.6
_cell_measurement_theta_max     22.0
_cell_measurement_temperature     200(2)
_exptl_crystal_description     plate
_exptl_crystal_colour     purple
_exptl_crystal_size_max     0.1652
_exptl_crystal_size_mid     0.1291
_exptl_crystal_size_min     0.0617
_exptl_crystal_density_diffrn     1.288
_exptl_crystal_density_meas     ?
_exptl_crystal_density_method     ?
_exptl_crystal_F_000     395
_exptl_absorpt_coefficient_mu     0.595
_exptl_absorpt_correction_type     numerical
_exptl_absorpt_process_details
;
(<i>X-SHAPE</i> and <i>X-RED32</i>; Stoe, 2008)
;
_shelx_estimated_absorpt_T_min     ?
_shelx_estimated_absorpt_T_max     ?
_exptl_absorpt_correction_T_min     0.909
_exptl_absorpt_correction_T_max     0.963
_exptl_special_details     ?
_diffrn_ambient_temperature     200(2)
_diffrn_radiation_type     MoK\a
_diffrn_radiation_wavelength     0.71073
_diffrn_measurement_device_type     'Stoe IPDS-1'
_diffrn_measurement_method     'phi scans'
_diffrn_detector_area_resol_mean     ?
_diffrn_reflns_number     8838
_diffrn_reflns_av_R_equivalents     0.0492
_diffrn_reflns_theta_min     2.619
_diffrn_reflns_theta_max     27.365
_diffrn_reflns_theta_full     25.242
_diffrn_measured_fraction_theta_max     0.933
_diffrn_measured_fraction_theta_full     0.961
_diffrn_reflns_limit_h_min     -11
_diffrn_reflns_limit_h_max     11
_diffrn_reflns_limit_k_min     -13
_diffrn_reflns_limit_k_max     13
_diffrn_reflns_limit_l_min     -14
_diffrn_reflns_limit_l_max     14
_refine_special_details     ?
_reflns_number_total     4092
_reflns_number_gt     3540
_reflns_threshold_expression     'I > 2\s(I)'
_refine_ls_structure_factor_coef     Fsqd
_refine_ls_matrix_type     full
_refine_ls_R_factor_all     0.0550
_refine_ls_R_factor_gt     0.0469
_refine_ls_wR_factor_gt     0.1236
_refine_ls_wR_factor_ref     0.1298
_refine_ls_goodness_of_fit_ref     1.052
_refine_ls_restrained_S_all     1.052
_refine_ls_number_reflns     4092
_refine_ls_number_parameters     228
_refine_ls_number_restraints     0
_refine_ls_hydrogen_treatment     constr
_refine_ls_weighting_scheme     calc
_refine_ls_weighting_details
              'w=1/[\s^2^(Fo^2^)+(0.0772P)^2^+0.2726P] where P=(Fo^2^+2Fc^2^)/3'
_atom_sites_solution_hydrogens     mixed
_atom_sites_solution_primary     ?
_atom_sites_solution_secondary     ?
_refine_ls_shift/su_max     0.032
_refine_ls_shift/su_mean     0.000
_refine_diff_density_max     0.371
_refine_diff_density_min     -0.786
_refine_ls_extinction_method     none
_refine_ls_extinction_coef     .
loop_
    _atom_type_symbol
    _atom_type_description
    _atom_type_scat_dispersion_real
    _atom_type_scat_dispersion_imag
    _atom_type_scat_source
    'C' 'C' 0.0033 0.0016
                         'International Tables Vol C Tables 4.2.6.8 and 6.1.1.4'
    'H' 'H' 0.0000 0.0000
                         'International Tables Vol C Tables 4.2.6.8 and 6.1.1.4'
    'N' 'N' 0.0061 0.0033
                         'International Tables Vol C Tables 4.2.6.8 and 6.1.1.4'
    'S' 'S' 0.1246 0.1234
                         'International Tables Vol C Tables 4.2.6.8 and 6.1.1.4'
    'O' 'O' 0.0106 0.0060
                         'International Tables Vol C Tables 4.2.6.8 and 6.1.1.4'
    'Co' 'Co' 0.3494 0.9721
                         'International Tables Vol C Tables 4.2.6.8 and 6.1.1.4'
_computing_data_collection
;
X-AREA (Stoe, 2008)
;
_computing_cell_refinement
;
X-AREA (Stoe, 2008)
;
_computing_data_reduction
;
X-AREA (Stoe, 2008)
;
_computing_structure_solution
;
SHELXS97 (Sheldrick, 2008)
;
_computing_structure_refinement
;
SHELXL2013 (Sheldrick, 2015)
;
_computing_molecular_graphics
;
XP in SHELXTL (Sheldrick, 2008) and DIAMOND (Brandenburg, 1999)
;
_computing_publication_material
;
publCIF (Westrip, 2010)
;
loop_
    _atom_site_type_symbol
    _atom_site_label
    _atom_site_fract_x
    _atom_site_fract_y
    _atom_site_fract_z
    _atom_site_U_iso_or_equiv
    _atom_site_adp_type
    _atom_site_calc_flag
    _atom_site_occupancy
    _atom_site_disorder_assembly
    _atom_site_disorder_group
    Co Co1 0.5000 0.5000 0.5000 0.02727(14) Uani d 1 . .
    N N1 0.4584(2) 0.32856(19) 0.34740(18) 0.0352(4) Uani d 1 . .
    C C1 0.4289(3) 0.2251(2) 0.2698(2) 0.0337(4) Uani d 1 . .
    S S1 0.38697(12) 0.08006(6) 0.15982(8) 0.0628(2) Uani d 1 . .
    N N10 0.2366(2) 0.47166(18) 0.40932(18) 0.0339(4) Uani d 1 . .
    C C10 0.1832(3) 0.5739(2) 0.4318(2) 0.0351(4) Uani d 1 . .
    H H10 0.2616 0.6618 0.4927 0.042 Uiso calc 1 . .
    C C11 0.0166(3) 0.5558(3) 0.3691(2) 0.0397(5) Uani d 1 . .
    C C12 -0.0429(3) 0.3307(3) 0.2646(3) 0.0492(6) Uani d 1 . .
    C C13 0.1238(3) 0.3506(2) 0.3258(2) 0.0416(5) Uani d 1 . .
    H H13 0.1579 0.2757 0.3073 0.050 Uiso calc 1 . .
    C C14 -0.0406(3) 0.6725(3) 0.3916(3) 0.0533(6) Uani d 1 . .
    H H14A -0.0693 0.6993 0.3118 0.080 Uiso calc 1 . .
    H H14B 0.0483 0.7496 0.4710 0.080 Uiso calc 1 . .
    H H14C -0.1384 0.6451 0.4069 0.080 Uiso calc 1 . .
    C C15 -0.1686(4) 0.1922(4) 0.1715(4) 0.0830(12) Uani d 1 . .
    H H15A -0.2500 0.1654 0.2047 0.125 Uiso calc 1 . .
    H H15B -0.1129 0.1265 0.1684 0.125 Uiso calc 1 . .
    H H15C -0.2252 0.1939 0.0804 0.125 Uiso calc 1 . .
    N N11 -0.0949(2) 0.4341(2) 0.2867(2) 0.0482(5) Uani d 1 . .
    C C20 0.8651(3) 0.4951(3) 0.9060(3) 0.0539(7) Uani d 1 . .
    H H20 0.7663 0.4936 0.8381 0.065 Uiso calc 1 . .
    N N20 0.8981(3) 0.3820(3) 0.8896(2) 0.0532(6) Uani d 1 . .
    C C24 1.0768(4) 0.2597(4) 0.9700(4) 0.0691(8) Uani d 1 . .
    H H24A 0.9786 0.1815 0.9460 0.104 Uiso calc 1 . .
    H H24B 1.1671 0.2702 1.0554 0.104 Uiso calc 1 . .
    H H24C 1.1115 0.2448 0.8982 0.104 Uiso calc 1 . .
    N N30 0.5186(3) 0.87945(19) 0.4487(2) 0.0425(4) Uani d 1 . .
    C C30 0.3732(3) 0.8941(2) 0.4031(2) 0.0431(5) Uani d 1 . .
    H H30 0.2788 0.8192 0.3329 0.052 Uiso calc 1 . .
    C C31 0.3532(3) 1.0149(2) 0.4541(2) 0.0423(5) Uani d 1 . .
    C C21 1.0360(3) 0.3855(3) 0.9857(3) 0.0515(6) Uani d 1 . .
    C C34 0.1905(4) 1.0312(3) 0.4020(4) 0.0596(7) Uani d 1 . .
    H H34A 0.1321 1.0032 0.4529 0.089 Uiso calc 1 . .
    H H34B 0.1241 0.9743 0.3059 0.089 Uiso calc 1 . .
    H H34C 0.2076 1.1267 0.4126 0.089 Uiso calc 1 . .
    N N40 0.4624(3) 0.4506(2) 0.86521(18) 0.0390(4) Uani d 1 . .
    C C40 0.4770(3) 0.5764(2) 0.9248(2) 0.0398(5) Uani d 1 . .
    H H40 0.4610 0.6333 0.8726 0.048 Uiso calc 1 . .
    C C41 0.5148(3) 0.6284(2) 1.0603(2) 0.0369(4) Uani d 1 . .
    C C44 0.5314(4) 0.7707(3) 1.1266(3) 0.0566(7) Uani d 1 . .
    H H44A 0.4322 0.7690 1.1384 0.085 Uiso calc 1 . .
    H H44B 0.5434 0.8240 1.0697 0.085 Uiso calc 1 . .
    H H44C 0.6294 0.8122 1.2152 0.085 Uiso calc 1 . .
    O O1 0.5467(2) 0.62397(14) 0.39186(14) 0.0351(3) Uani d 1 . .
    H H1O1 0.5451 0.7009 0.4059 0.053 Uiso d 1 . .
    H H2O1 0.5481 0.5992 0.3192 0.053 Uiso d 1 . .
loop_
    _atom_site_aniso_label
    _atom_site_aniso_U_11
    _atom_site_aniso_U_22
    _atom_site_aniso_U_33
    _atom_site_aniso_U_12
    _atom_site_aniso_U_13
    _atom_site_aniso_U_23
    Co1 0.0321(2) 0.02219(19) 0.0215(2) 0.00973(14) 0.00805(14) 0.00454(14)
    N1 0.0432(9) 0.0284(8) 0.0262(8) 0.0120(7) 0.0122(7) 0.0035(7)
    C1 0.0383(10) 0.0302(10) 0.0301(10) 0.0121(8) 0.0140(8) 0.0094(8)
    S1 0.0962(6) 0.0294(3) 0.0568(4) 0.0147(3) 0.0435(4) -0.0014(3)
    N10 0.0333(8) 0.0325(9) 0.0306(8) 0.0121(7) 0.0091(7) 0.0114(7)
    C10 0.0354(10) 0.0360(10) 0.0334(10) 0.0142(8) 0.0129(8) 0.0145(9)
    C11 0.0358(10) 0.0493(13) 0.0389(11) 0.0175(9) 0.0186(9) 0.0196(10)
    C12 0.0354(11) 0.0461(13) 0.0484(14) 0.0073(10) 0.0107(10) 0.0086(11)
    C13 0.0364(11) 0.0353(11) 0.0411(12) 0.0093(9) 0.0104(9) 0.0094(9)
    C14 0.0482(13) 0.0617(16) 0.0614(16) 0.0317(12) 0.0263(12) 0.0268(14)
    C15 0.0432(15) 0.0558(18) 0.094(3) -0.0011(13) 0.0064(16) -0.0079(18)
    N11 0.0344(9) 0.0547(12) 0.0478(11) 0.0135(9) 0.0140(8) 0.0158(10)
    C20 0.0376(12) 0.0704(18) 0.0329(12) 0.0066(12) 0.0059(9) 0.0141(12)
    N20 0.0433(11) 0.0593(14) 0.0330(10) 0.0024(10) 0.0077(8) 0.0089(10)
    C24 0.0691(19) 0.072(2) 0.0572(18) 0.0237(16) 0.0231(15) 0.0190(16)
    N30 0.0653(12) 0.0271(8) 0.0355(10) 0.0184(9) 0.0236(9) 0.0090(8)
    C30 0.0606(14) 0.0251(9) 0.0374(11) 0.0145(9) 0.0182(10) 0.0084(9)
    C31 0.0601(14) 0.0296(10) 0.0404(12) 0.0175(10) 0.0249(11) 0.0132(9)
    C21 0.0431(12) 0.0624(16) 0.0350(12) 0.0073(11) 0.0122(10) 0.0154(11)
    C34 0.0575(15) 0.0407(13) 0.078(2) 0.0197(12) 0.0283(15) 0.0200(14)
    N40 0.0508(10) 0.0414(10) 0.0277(8) 0.0217(8) 0.0174(8) 0.0128(8)
    C40 0.0538(12) 0.0402(11) 0.0320(11) 0.0226(10) 0.0205(9) 0.0164(9)
    C41 0.0453(11) 0.0369(11) 0.0309(10) 0.0178(9) 0.0178(9) 0.0123(9)
    C44 0.090(2) 0.0413(13) 0.0464(14) 0.0312(14) 0.0351(14) 0.0140(12)
    O1 0.0549(9) 0.0257(7) 0.0277(7) 0.0181(6) 0.0194(6) 0.0101(6)
_geom_special_details
;
 All esds (except the esd in the dihedral angle between two l.s. planes)
 are estimated using the full covariance matrix.  The cell esds are taken
 into account individually in the estimation of esds in distances, angles
 and torsion angles; correlations between esds in cell parameters are only
 used when they are defined by crystal symmetry.  An approximate (isotropic)
 treatment of cell esds is used for estimating esds involving l.s. planes.
;
loop_
    _geom_bond_atom_site_label_1
    _geom_bond_atom_site_label_2
    _geom_bond_site_symmetry_2
    _geom_bond_distance
    _geom_bond_publ_flag
    Co1 N1 2_666 2.0718(18) ?
    Co1 N1 . 2.0718(18) ?
    Co1 O1 . 2.0942(15) ?
    Co1 O1 2_666 2.0942(15) ?
    Co1 N10 2_666 2.1895(18) ?
    Co1 N10 . 2.1895(18) ?
    N1 C1 . 1.153(3) ?
    C1 S1 . 1.621(2) ?
    N10 C13 . 1.320(3) ?
    N10 C10 . 1.333(3) ?
    C10 C11 . 1.387(3) ?
    C10 H10 . 0.9500 ?
    C11 N11 . 1.320(3) ?
    C11 C14 . 1.494(4) ?
    C12 N11 . 1.335(4) ?
    C12 C13 . 1.382(3) ?
    C12 C15 . 1.497(4) ?
    C13 H13 . 0.9500 ?
    C14 H14A . 0.9800 ?
    C14 H14B . 0.9800 ?
    C14 H14C . 0.9800 ?
    C15 H15A . 0.9800 ?
    C15 H15B . 0.9800 ?
    C15 H15C . 0.9800 ?
    C20 N20 . 1.325(4) ?
    C20 C21 2_767 1.373(4) ?
    C20 H20 . 0.9500 ?
    N20 C21 . 1.327(4) ?
    C24 C21 . 1.494(5) ?
    C24 H24A . 0.9800 ?
    C24 H24B . 0.9800 ?
    C24 H24C . 0.9800 ?
    N30 C31 2_676 1.316(3) ?
    N30 C30 . 1.324(4) ?
    C30 C31 . 1.393(3) ?
    C30 H30 . 0.9500 ?
    C31 N30 2_676 1.316(3) ?
    C31 C34 . 1.481(4) ?
    C21 C20 2_767 1.373(4) ?
    C34 H34A . 0.9800 ?
    C34 H34B . 0.9800 ?
    C34 H34C . 0.9800 ?
    N40 C40 . 1.326(3) ?
    N40 C41 2_667 1.336(3) ?
    C40 C41 . 1.386(3) ?
    C40 H40 . 0.9500 ?
    C41 N40 2_667 1.336(3) ?
    C41 C44 . 1.495(3) ?
    C44 H44A . 0.9800 ?
    C44 H44B . 0.9800 ?
    C44 H44C . 0.9800 ?
    O1 H1O1 . 0.8175 ?
    O1 H2O1 . 0.8152 ?
loop_
    _geom_angle_atom_site_label_1
    _geom_angle_atom_site_label_2
    _geom_angle_atom_site_label_3
    _geom_angle_site_symmetry_1
    _geom_angle_site_symmetry_3
    _geom_angle
    _geom_angle_publ_flag
    N1 Co1 N1 2_666 . 180.0 ?
    N1 Co1 O1 2_666 . 88.87(7) ?
    N1 Co1 O1 . . 91.13(7) ?
    N1 Co1 O1 2_666 2_666 91.13(7) ?
    N1 Co1 O1 . 2_666 88.87(7) ?
    O1 Co1 O1 . 2_666 180.0 ?
    N1 Co1 N10 2_666 2_666 91.60(7) ?
    N1 Co1 N10 . 2_666 88.40(7) ?
    O1 Co1 N10 . 2_666 88.71(7) ?
    O1 Co1 N10 2_666 2_666 91.29(7) ?
    N1 Co1 N10 2_666 . 88.40(7) ?
    N1 Co1 N10 . . 91.60(7) ?
    O1 Co1 N10 . . 91.29(7) ?
    O1 Co1 N10 2_666 . 88.71(7) ?
    N10 Co1 N10 2_666 . 180.0 ?
    C1 N1 Co1 . . 172.52(19) ?
    N1 C1 S1 . . 179.6(2) ?
    C13 N10 C10 . . 117.27(19) ?
    C13 N10 Co1 . . 120.17(16) ?
    C10 N10 Co1 . . 122.53(14) ?
    N10 C10 C11 . . 122.0(2) ?
    N10 C10 H10 . . 119.0 ?
    C11 C10 H10 . . 119.0 ?
    N11 C11 C10 . . 120.1(2) ?
    N11 C11 C14 . . 118.6(2) ?
    C10 C11 C14 . . 121.3(2) ?
    N11 C12 C13 . . 121.0(2) ?
    N11 C12 C15 . . 118.8(2) ?
    C13 C12 C15 . . 120.3(3) ?
    N10 C13 C12 . . 121.3(2) ?
    N10 C13 H13 . . 119.3 ?
    C12 C13 H13 . . 119.3 ?
    C11 C14 H14A . . 109.5 ?
    C11 C14 H14B . . 109.5 ?
    H14A C14 H14B . . 109.5 ?
    C11 C14 H14C . . 109.5 ?
    H14A C14 H14C . . 109.5 ?
    H14B C14 H14C . . 109.5 ?
    C12 C15 H15A . . 109.5 ?
    C12 C15 H15B . . 109.5 ?
    H15A C15 H15B . . 109.5 ?
    C12 C15 H15C . . 109.5 ?
    H15A C15 H15C . . 109.5 ?
    H15B C15 H15C . . 109.5 ?
    C11 N11 C12 . . 118.4(2) ?
    N20 C20 C21 . 2_767 124.4(3) ?
    N20 C20 H20 . . 117.8 ?
    C21 C20 H20 2_767 . 117.8 ?
    C20 N20 C21 . . 117.1(2) ?
    C21 C24 H24A . . 109.5 ?
    C21 C24 H24B . . 109.5 ?
    H24A C24 H24B . . 109.5 ?
    C21 C24 H24C . . 109.5 ?
    H24A C24 H24C . . 109.5 ?
    H24B C24 H24C . . 109.5 ?
    C31 N30 C30 2_676 . 117.2(2) ?
    N30 C30 C31 . . 122.6(2) ?
    N30 C30 H30 . . 118.7 ?
    C31 C30 H30 . . 118.7 ?
    N30 C31 C30 2_676 . 120.3(2) ?
    N30 C31 C34 2_676 . 117.4(2) ?
    C30 C31 C34 . . 122.4(2) ?
    N20 C21 C20 . 2_767 118.5(3) ?
    N20 C21 C24 . . 118.3(3) ?
    C20 C21 C24 2_767 . 123.2(3) ?
    C31 C34 H34A . . 109.5 ?
    C31 C34 H34B . . 109.5 ?
    H34A C34 H34B . . 109.5 ?
    C31 C34 H34C . . 109.5 ?
    H34A C34 H34C . . 109.5 ?
    H34B C34 H34C . . 109.5 ?
    C40 N40 C41 . 2_667 118.11(19) ?
    N40 C40 C41 . . 122.6(2) ?
    N40 C40 H40 . . 118.7 ?
    C41 C40 H40 . . 118.7 ?
    N40 C41 C40 2_667 . 119.3(2) ?
    N40 C41 C44 2_667 . 118.5(2) ?
    C40 C41 C44 . . 122.2(2) ?
    C41 C44 H44A . . 109.5 ?
    C41 C44 H44B . . 109.5 ?
    H44A C44 H44B . . 109.5 ?
    C41 C44 H44C . . 109.5 ?
    H44A C44 H44C . . 109.5 ?
    H44B C44 H44C . . 109.5 ?
    Co1 O1 H1O1 . . 125.2 ?
    Co1 O1 H2O1 . . 126.2 ?
    H1O1 O1 H2O1 . . 107.2 ?
loop_
    _geom_hbond_atom_site_label_D
    _geom_hbond_atom_site_label_H
    _geom_hbond_atom_site_label_A
    _geom_hbond_site_symmetry_A
    _geom_hbond_distance_DH
    _geom_hbond_distance_HA
    _geom_hbond_distance_DA
    _geom_hbond_angle_DHA
    O1 H1O1 N30 . 0.82 1.98 2.796(2) 172.2
    O1 H2O1 N40 2_666 0.82 2.00 2.816(2) 174.2
_shelx_hkl_file
;
  -4   0   0  910.65   27.56   0
   4   0   0  909.78   19.49   0
   5   0   0  751.67   17.93   0
  -5   0   0  707.20   14.10   0
  -5   0   0  732.87   11.21   0
  -6   0   0  605.04    9.83   0
   6   0   0  572.20   10.61   0
  -6   0   0  540.58    8.08   0
  -7   0   0  637.82   11.70   0
   7   0   0  619.22   13.37   0
  -7   0   0  550.84   14.19   0
  -8   0   0  333.38   11.70   0
   8   0   0  311.11   11.31   0
  -8   0   0  286.13   13.29   0
  -9   0   0   76.60    9.86   0
   9   0   0   67.87    7.94   0
  -9   0   0   57.53   12.20   0
 -10   0   0   15.28    7.41   0
 -10   0   0   13.54    9.03   0
  10   0   0   14.92    5.55   0
  10  -1   0   11.15    5.69   0
 -10   1   0   12.32   13.24   0
 -10   1   0   13.24   10.64   0
   9  -1   0   30.62    8.11   0
  -9   1   0   27.42   12.75   0
  -9   1   0   46.14   10.15   0
  -8   1   0  407.53   12.49   0
   8  -1   0  391.66    9.97   0
  -8   1   0  452.97   10.14   0
   7  -1   0  453.48   13.58   0
  -7   1   0  399.66   11.60   0
  -7   1   0  356.26   10.60   0
   6  -1   0 1114.97   15.37   0
  -6   1   0 1114.01   11.60   0
  -6   1   0 1024.38   13.95   0
   1  -1   0  254.76   15.43   0
  -1   1   0  297.49   14.82   0
  -2  -1   0 2787.26   17.86   0
  -2  -1   0 2520.04   17.08   0
  -3  -1   0  789.30   12.65   0
  -3  -1   0  801.07   10.38   0
   3   1   0  936.12   20.24   0
   4   1   0 2132.93   20.15   0
  -4  -1   0 2070.07   14.20   0
  -4  -1   0 1999.26   17.13   0
  -5  -1   0  633.54   10.82   0
  -5  -1   0  547.77   13.50   0
   5   1   0  629.21   14.73   0
  -6  -1   0    1.52   11.35   0
  -6  -1   0   17.38   10.30   0
   6   1   0    8.27    9.35   0
  -7  -1   0    7.60    9.72   0
   7   1   0  -18.93   11.52   0
  -7  -1   0    3.80   12.49   0
  -8  -1   0   70.37   13.62   0
  -8  -1   0   89.20   10.85   0
   8   1   0   64.90    8.68   0
  -9  -1   0   27.01   11.42   0
   9   1   0   27.12    7.63   0
  -9  -1   0   18.73   14.10   0
  10   1   0   34.05    5.57   0
 -10  -1   0   51.34   10.56   0
 -10  -1   0   73.48   12.51   0
 -10   2   0  128.74   11.15   0
  10  -2   0   91.53    7.65   0
 -10   2   0   94.97   13.81   0
  -9   2   0  381.99   13.69   0
  -9   2   0  358.80   11.13   0
   9  -2   0  327.59    9.15   0
   8  -2   0  937.95   14.48   0
  -8   2   0  852.07   13.53   0
  -8   2   0  946.03   11.15   0
   7  -2   0 1871.53   16.06   0
  -7   2   0 1958.24   14.32   0
  -7   2   0 1745.19   13.35   0
  -6   2   0 2179.26   21.25   0
   6  -2   0 2383.12   19.94   0
  -5   2   0 1075.65   24.90   0
   5  -2   0 1152.57   18.91   0
  -4   2   0  934.12   27.06   0
   4  -2   0 1003.40   19.84   0
  -3   2   0  845.72   30.00   0
   3  -2   0  789.37   23.61   0
  -2   2   0  169.70   47.90   0
   2  -2   0  153.73   42.39   0
  -1  -2   0 3248.76   21.11   0
  -2  -2   0   16.02   11.47   0
   2   2   0    3.14   14.79   0
  -2  -2   0   10.54   15.79   0
  -3  -2   0 1321.18   16.66   0
   3   2   0 1228.70   19.60   0
  -3  -2   0 1478.11   13.58   0
  -4  -2   0   38.47    9.53   0
   4   2   0   50.01   16.83   0
  -4  -2   0   30.88    9.14   0
  -5  -2   0    9.02    6.51   0
   5   2   0   -1.60   13.65   0
  -5  -2   0    9.29   11.97   0
  -6  -2   0  115.63   14.02   0
  -6  -2   0  115.64   11.39   0
   6   2   0   78.55    9.32   0
  -7  -2   0   92.02    8.77   0
  -7  -2   0  101.37    9.49   0
   7   2   0  103.15    9.40   0
  -8  -2   0  551.52   13.77   0
   8   2   0  497.69    7.14   0
  -8  -2   0  568.24   11.44   0
  -9  -2   0   20.10    7.58   0
   9   2   0    2.84    6.59   0
  -9  -2   0   -5.46   13.43   0
 -11   3   0   48.48   12.15   0
 -11   3   0   52.75   14.59   0
  11  -3   0   13.34    5.52   0
  10  -3   0  122.07    8.00   0
 -10   3   0  161.50   11.41   0
 -10   3   0  162.90   14.11   0
   9  -3   0  395.35    9.53   0
  -9   3   0  493.38   11.25   0
  -9   3   0  435.10   13.98   0
   8  -3   0  334.74   11.91   0
  -8   3   0  365.51    9.91   0
  -8   3   0  359.94   12.71   0
  -7   3   0  294.15   17.36   0
   7  -3   0  309.81   13.64   0
  -6   3   0  171.16   22.36   0
   6  -3   0  164.06   14.01   0
   5  -3   0  484.38   21.65   0
  -5   3   0  443.39   23.59   0
  -4   3   0 4588.28   23.86   0
   4  -3   0 4869.44   30.12   0
   3  -3   0 1364.57   28.29   0
  -3   3   0 1399.94   33.16   0
   0  -3   0   57.61   14.63   0
   0  -3   0   39.38    8.95   0
   1   3   0 1914.34   24.08   0
  -1  -3   0 2052.54   17.15   0
  -1  -3   0 1941.72   20.37   0
  -2  -3   0 2929.27   15.27   0
   2   3   0 3189.79   22.00   0
  -2  -3   0 2882.68   20.14   0
   3   3   0 2730.15   20.36   0
  -3  -3   0 2534.46   17.66   0
  -3  -3   0 2639.05   15.14   0
  -4  -3   0   99.13   12.71   0
   4   3   0   57.51   14.00   0
  -4  -3   0   96.41    9.44   0
   5   3   0  145.85    9.69   0
  -5  -3   0  156.73   14.83   0
  -5  -3   0  174.88   11.60   0
  -6  -3   0  608.16   11.04   0
  -6  -3   0  503.11   13.63   0
   6   3   0  586.26   12.58   0
  -7  -3   0   34.46   13.97   0
  -7  -3   0   25.94   10.92   0
   7   3   0   14.35    8.78   0
  -8  -3   0  319.33   13.84   0
  -8  -3   0  334.78    8.90   0
   8   3   0  294.02    6.40   0
  -9  -3   0   -7.00   15.18   0
  -9  -3   0  -12.54   12.57   0
   9   3   0    2.67    5.54   0
 -11   4   0  -14.21   14.71   0
 -11   4   0    5.94   11.92   0
  11  -4   0   -0.68    6.57   0
 -10   4   0   -5.40   13.62   0
  10  -4   0   14.56    7.26   0
 -10   4   0  -11.24   10.99   0
  -9   4   0   65.60   13.16   0
   9  -4   0   55.79    8.42   0
  -9   4   0   82.00   10.26   0
  -8   4   0  128.40   12.06   0
   8  -4   0  120.59   13.82   0
  -8   4   0  142.55    9.14   0
  -7   4   0   87.44   16.58   0
   7  -4   0   64.39   13.16   0
  -6   4   0  554.51   22.26   0
   6  -4   0  536.44   17.78   0
  -5   4   0  986.37   27.99   0
   5  -4   0  937.05   22.69   0
  -4   4   0  230.13   32.54   0
   4  -4   0  236.60   24.13   0
  -3   4   0  305.36   28.35   0
   3  -4   0  287.79   24.94   0
  -2   4   0   31.12   31.78   0
   0  -4   0  195.14   11.14   0
   0  -4   0  169.87   15.78   0
   1   4   0 3048.65   22.63   0
  -1  -4   0 3101.67   17.76   0
  -1  -4   0 2778.31   20.29   0
   2   4   0 1435.69   19.59   0
  -2  -4   0 1305.45   12.77   0
  -2  -4   0 1262.25   13.04   0
   3   4   0 2277.64   16.96   0
  -3  -4   0 2094.24   16.49   0
  -3  -4   0 2109.75   13.82   0
  -4  -4   0  782.28   10.84   0
  -4  -4   0  687.98   13.17   0
   4   4   0  798.22   14.58   0
  -5  -4   0   41.51   10.66   0
  -5  -4   0   54.30   13.71   0
   5   4   0   -1.17   12.80   0
   6   4   0   92.51    9.18   0
  -6  -4   0  107.24   11.84   0
  -6  -4   0  100.09    9.20   0
   7   4   0   98.08    8.40   0
  -7  -4   0  109.14   12.97   0
  -7  -4   0   98.70   10.29   0
  -8  -4   0   70.98   10.70   0
  -8  -4   0   61.48    9.62   0
   8   4   0   28.35    6.74   0
 -11   5   0   70.13   14.95   0
  11  -5   0   21.65    5.70   0
 -11   5   0   54.46   11.98   0
 -10   5   0   18.58   16.83   0
 -10   5   0   15.33   10.91   0
  10  -5   0   27.46    9.11   0
   9  -5   0   84.43   10.41   0
  -9   5   0  109.83   10.20   0
  -9   5   0  115.43   13.04   0
  -8   5   0  684.12   18.35   0
   8  -5   0  671.23   12.79   0
   7  -5   0   57.17   13.06   0
  -7   5   0   59.58   19.46   0
   6  -5   0   81.96   16.80   0
  -6   5   0   91.69   23.32   0
  -5   5   0   31.59   23.85   0
   5  -5   0   41.09   17.35   0
  -4   5   0  450.05   29.97   0
   4  -5   0  419.53   23.72   0
  -3   5   0  234.49   27.93   0
  -2   5   0 2721.09   34.67   0
   0  -5   0  483.41   11.41   0
   0  -5   0  507.29   15.53   0
   1   5   0  396.92   18.45   0
  -1  -5   0  372.14   14.00   0
  -1  -5   0  399.28   10.24   0
   2   5   0   16.01   14.16   0
  -2  -5   0    7.08    8.74   0
  -2  -5   0    2.56   12.61   0
   3   5   0   51.75   13.81   0
  -3  -5   0   63.22    8.94   0
  -3  -5   0   69.24   12.15   0
  -4  -5   0  131.32   14.30   0
   4   5   0   95.03   13.30   0
  -4  -5   0   98.93   11.03   0
  -5  -5   0  124.83    9.31   0
  -5  -5   0   98.45    8.71   0
   5   5   0  110.92   11.41   0
  -6  -5   0  380.59   11.16   0
   6   5   0  308.57    9.05   0
  -6  -5   0  336.66   14.02   0
  -7  -5   0  351.48   14.94   0
  -7  -5   0  406.01   11.98   0
   7   5   0  343.89    8.51   0
  -8  -5   0  243.69   11.35   0
   8   5   0  205.90    6.57   0
  -8  -5   0  286.59   13.11   0
 -11   6   0  181.59   15.02   0
 -11   6   0  150.27   12.22   0
  11  -6   0   66.80    7.32   0
 -10   6   0   13.14   10.58   0
  10  -6   0   -7.17    8.93   0
 -10   6   0   -2.94   13.50   0
   9  -6   0   56.64   10.11   0
  -9   6   0   71.90   12.73   0
  -9   6   0   82.91    9.83   0
   8  -6   0  315.26   11.92   0
  -8   6   0  304.39   14.22   0
   7  -6   0    9.45   13.06   0
  -7   6   0   20.01   20.54   0
  -6   6   0 1104.06   24.12   0
   6  -6   0 1012.82   19.81   0
  -5   6   0 1577.08   26.14   0
   5  -6   0 1366.83   22.79   0
  -4   6   0 1511.40   26.67   0
  -3   6   0    3.44   26.53   0
  -2   6   0  151.65   30.04   0
   1  -6   0  250.21   12.34   0
   1  -6   0  249.56   16.50   0
   0  -6   0   14.39    8.62   0
   0   6   0   27.45   17.94   0
   0  -6   0   14.17   12.50   0
  -1  -6   0   23.47   12.23   0
  -1  -6   0   31.82    8.60   0
   1   6   0   30.03   14.47   0
  -2  -6   0  314.29    9.15   0
  -2  -6   0  345.48    9.42   0
   2   6   0  357.62   14.23   0
  -3  -6   0 1863.55   14.01   0
   3   6   0 1843.20   15.57   0
  -3  -6   0 1824.56   16.92   0
  -4  -6   0  913.33   13.91   0
  -4  -6   0  974.74   11.26   0
   4   6   0  952.28   12.77   0
  -5  -6   0  472.62   14.44   0
  -5  -6   0  538.11   11.63   0
   5   6   0  407.66    9.53   0
  -6  -6   0  145.19   12.48   0
   6   6   0  153.27    8.16   0
  -6  -6   0  165.78    9.99   0
  -7  -6   0   66.34    7.63   0
  -7  -6   0   64.02   13.34   0
   7   6   0   53.02    5.85   0
 -10   7   0   15.14   12.78   0
  10  -7   0    9.92    7.58   0
 -10   7   0   14.91   10.33   0
   9  -7   0  160.98    9.19   0
  -9   7   0  207.71   10.11   0
  -9   7   0  232.80   12.41   0
  -8   7   0  679.61   14.89   0
   8  -7   0  648.16   13.54   0
  -7   7   0    4.84   17.68   0
   7  -7   0    2.91   14.91   0
  -6   7   0    9.30   20.22   0
  -5   7   0   15.56   23.59   0
  -4   7   0   86.25   23.09   0
  -3   7   0   95.43   21.81   0
   1  -7   0 3130.12   24.51   0
   1  -7   0 3183.51   21.95   0
   0  -7   0 3077.58   19.52   0
   0   7   0 2963.12   18.29   0
   0  -7   0 2896.35   16.99   0
  -1  -7   0 1245.37   16.66   0
  -1  -7   0 1199.86   13.22   0
   1   7   0 1146.09   15.19   0
  -2  -7   0  785.89   14.90   0
  -2  -7   0  798.29   11.84   0
   2   7   0  763.30   14.25   0
  -3  -7   0  691.13   13.27   0
   3   7   0  719.99   12.49   0
  -3  -7   0  701.58   10.43   0
  -4  -7   0   17.98   10.35   0
  -4  -7   0   -0.85   13.78   0
   4   7   0   13.18    8.75   0
  -5  -7   0  131.38   12.52   0
  -5  -7   0  104.04    7.24   0
   5   7   0  132.16    8.12   0
  -6  -7   0   -3.03    9.62   0
   6   7   0   11.89    6.47   0
  -6  -7   0    2.44    7.37   0
 -10   8   0   22.08   12.54   0
 -10   8   0    0.13   11.53   0
  10  -8   0    8.52    7.19   0
  -9   8   0  140.52   11.66   0
  -9   8   0  145.26   11.03   0
   9  -8   0  104.22   12.20   0
  -8   8   0  758.81   17.25   0
   8  -8   0  559.90   17.24   0
  -8   8   0  673.49   14.47   0
  -7   8   0  220.82   16.16   0
  -6   8   0 1225.67   24.11   0
  -5   8   0 3383.76   28.48   0
  -4   8   0 2289.84   23.79   0
  -3   8   0 3278.53   25.68   0
   2  -8   0 1980.35   34.89   0
   2  -8   0 1764.31   35.39   0
   1  -8   0 2219.79   19.88   0
  -1   8   0 2304.35   20.40   0
   1  -8   0 2166.74   23.03   0
   0  -8   0  407.67   17.76   0
   0   8   0  399.71   14.27   0
   0  -8   0  370.22   11.39   0
  -1  -8   0  172.62   13.20   0
  -1  -8   0  163.59    9.92   0
   1   8   0  179.38   12.78   0
   2   8   0  101.52   11.36   0
  -2  -8   0   95.74   11.87   0
  -2  -8   0   95.60    8.69   0
   3   8   0   96.23    8.81   0
  -3  -8   0   74.16   13.80   0
  -3  -8   0   93.75   10.19   0
  -4  -8   0    5.54   12.39   0
  -4  -8   0   20.32    6.68   0
   4   8   0    7.13    7.96   0
  -5  -8   0  250.52   14.09   0
   5   8   0  175.59    5.74   0
  -5  -8   0  204.19   11.09   0
  -6  -8   0   22.92   11.61   0
   6   8   0    3.58    5.39   0
  -6  -8   0    2.22   10.39   0
 -10   9   0  280.06   13.31   0
 -10   9   0  308.16   16.52   0
  -9   9   0  321.73   12.66   0
  -9   9   0  332.17   16.25   0
  -8   9   0  795.64   17.59   0
  -8   9   0  733.48   16.68   0
  -7   9   0  702.62   21.23   0
  -6   9   0  532.74   17.49   0
  -5   9   0  825.58   20.22   0
  -4   9   0  562.20   18.87   0
  -3   9   0   96.33   19.35   0
   2  -9   0  382.49   23.77   0
  -2   9   0  439.96   17.47   0
   2  -9   0  341.57   24.65   0
  -2   9   0  394.37   16.97   0
   1  -9   0  387.99   16.20   0
  -1   9   0  396.78   13.58   0
   1  -9   0  380.83   13.28   0
   0  -9   0   37.57   11.80   0
   0  -9   0   34.25   10.49   0
   0   9   0   59.87   11.66   0
  -1  -9   0   11.42    8.09   0
  -1  -9   0    3.73   11.19   0
   1   9   0   10.86    9.13   0
  -2  -9   0  365.44   13.81   0
   2   9   0  326.94    9.22   0
  -2  -9   0  338.99   10.53   0
  -3  -9   0  263.54   12.71   0
  -3  -9   0  282.57    9.77   0
   3   9   0  266.24    8.46   0
  -4  -9   0    8.84    7.17   0
  -4  -9   0   14.76   13.25   0
   4   9   0    2.37    7.30   0
  -5  -9   0   32.19   11.81   0
  -5  -9   0   51.21   14.81   0
   5   9   0   23.81    5.56   0
  -9  10   0  263.40   22.60   0
  -6  10   0   52.02   14.12   0
  -5  10   0   75.56   13.78   0
  -4  10   0   26.79   11.97   0
  -4  10   0   29.55   15.03   0
  -3  10   0  278.86   10.43   0
  -3  10   0  259.21   12.11   0
  -2  10   0  419.85   12.94   0
  -2  10   0  373.08   12.54   0
  -1  10   0 1401.36   12.26   0
   1 -10   0 1327.25   17.64   0
   1 -10   0 1371.47   16.22   0
   0 -10   0  300.25   12.68   0
   0 -10   0  285.67   16.76   0
   0  10   0  278.96    9.63   0
  -1 -10   0  158.61    9.77   0
   1  10   0  165.83    8.58   0
  -1 -10   0  172.87   12.83   0
  -2 -10   0    0.58    8.66   0
  -2 -10   0   -2.88   11.64   0
   2  10   0    3.42    7.67   0
  -3 -10   0    0.67   13.04   0
   3  10   0    6.42    4.13   0
  -3 -10   0    9.32    9.81   0
  -4 -10   0   19.17   11.36   0
   4  10   0   11.70    3.86   0
  -4 -10   0   18.53   14.27   0
  -6  11   0  278.41   13.92   0
  -6  11   0  273.40   13.73   0
  -5  11   0  819.40   15.22   0
  -5  11   0  865.78   14.43   0
  -4  11   0  918.07   14.45   0
  -4  11   0  905.11   13.59   0
  -3  11   0  205.10   11.12   0
  -3  11   0  205.99   13.04   0
  -2  11   0   55.51   10.83   0
  -2  11   0   81.60    8.73   0
   1 -11   0   69.41   14.28   0
   1 -11   0   76.21   12.28   0
  -1  11   0   70.49    8.61   0
   0 -11   0    7.32   10.67   0
   0  11   0    6.33    8.06   0
   0 -11   0   11.15   13.88   0
  -1 -11   0   51.48   13.35   0
   1  11   0   34.96    7.89   0
  -1 -11   0   44.82   10.16   0
  -2 -11   0  263.19   13.39   0
  -2 -11   0  264.72   10.59   0
   2  11   0  221.22    6.66   0
  -6  12   0   16.26   10.84   0
  -6  12   0   14.84   11.00   0
  -5  12   0  146.77   10.71   0
  -5  12   0  128.68   10.10   0
  -4  12   0    1.42    9.47   0
  -4  12   0   10.09   10.90   0
  -3  12   0   19.28    9.71   0
  -3  12   0   17.23   11.37   0
  -2  12   0  252.96   12.16   0
  -2  12   0  223.90    8.58   0
  -1  12   0  263.81   10.04   0
   1 -12   0  259.09   18.30   0
   1 -12   0  260.80   16.40   0
   0 -12   0  248.08   13.02   0
   0  12   0  178.60    6.71   0
   0 -12   0  222.96   15.60   0
  -1 -12   0   27.31   13.65   0
   1  12   0   20.89    5.70   0
  -1 -12   0   31.50   17.21   0
  -6  13   0   84.05    9.78   0
  -6  13   0   82.83    9.78   0
  -5  13   0  151.37    8.97   0
  -5  13   0  141.99    8.48   0
  -4  13   0   47.90    7.34   0
  -4  13   0   60.72    7.33   0
  -3  13   0  190.90    8.64   0
  -3  13   0  203.56    8.34   0
  -2  13   0    3.07    6.84   0
  -2  13   0    7.68    7.05   0
  -1  13  -1  507.50    8.27   0
  -2  13  -1  430.36    9.59   0
  -2  13  -1  479.57   10.48   0
  -3  13  -1  248.59    8.79   0
  -3  13  -1  217.65    8.74   0
  -4  13  -1  102.77    8.02   0
  -4  13  -1  122.70    7.76   0
  -5  13  -1   53.99    9.30   0
  -5  13  -1   60.00    9.40   0
  -1 -12   1  193.81   13.20   0
  -1 -12   1  189.40   12.70   0
   1  12  -1  151.00    6.52   0
   0 -12   1   66.55   15.44   0
   0  12  -1   45.92    7.67   0
   0 -12   1   50.17   12.59   0
   1 -12   1   34.87   18.13   0
   1 -12   1   27.17   18.68   0
  -1  12  -1   42.25    7.78   0
  -2  12  -1    6.97    9.53   0
  -2  12  -1    3.72    9.47   0
  -3  12  -1   23.63    7.98   0
  -3  12  -1   21.16   10.53   0
  -4  12  -1   31.99   10.29   0
  -4  12  -1   25.68    8.71   0
  -5  12  -1  136.42   14.25   0
  -5  12  -1  130.33   13.18   0
  -3 -11   1   93.51   11.47   0
   3  11  -1   73.46    5.91   0
  -3 -11   1  108.10   14.97   0
   2  11  -1   15.72    7.45   0
  -2 -11   1    0.79   15.86   0
  -2 -11   1  -11.29    9.83   0
   1  11  -1   24.16    8.05   0
  -1 -11   1   50.16   16.98   0
  -1 -11   1   39.28    9.60   0
   0  11  -1   17.34    8.27   0
   0 -11   1   33.57   11.32   0
   0 -11   1   30.61   11.95   0
   1 -11   1  543.18   20.70   0
  -1  11  -1  547.35    9.97   0
   1 -11   1  578.07   16.85   0
  -2  11  -1  156.21   13.59   0
  -2  11  -1  116.88   10.96   0
  -3  11  -1  506.82   12.31   0
  -3  11  -1  539.19   13.69   0
  -4  11  -1  421.87   13.67   0
  -4  11  -1  405.38   11.94   0
  -5  11  -1    3.54   14.66   0
  -5  11  -1    3.13   13.97   0
   4  10  -1    6.04    4.09   0
  -4 -10   1    8.53   10.63   0
  -4 -10   1   26.90   13.74   0
  -3 -10   1  206.74   14.14   0
  -3 -10   1  211.77   10.77   0
   3  10  -1  219.89    8.07   0
  -2 -10   1  498.51   10.77   0
  -2 -10   1  545.25   16.06   0
   2  10  -1  526.26   11.14   0
   1  10  -1  971.51   10.70   0
  -1 -10   1  995.78   15.43   0
  -1 -10   1  944.57   12.51   0
   0 -10   1  215.16   17.11   0
   0  10  -1  189.96    9.56   0
   0 -10   1  211.93   13.06   0
  -1  10  -1  696.19   12.98   0
   1 -10   1  678.42   18.15   0
   1 -10   1  709.18   16.90   0
  -2  10  -1   89.53   12.60   0
  -3  10  -1  157.43   16.79   0
  -3  10  -1  151.95   13.62   0
  -4  10  -1  178.67   14.51   0
  -4  10  -1  173.27   15.41   0
  -9  10  -1  133.50   15.27   0
  -9  10  -1  145.93   14.75   0
  -5  -9   1  169.74   10.45   0
   5   9  -1  139.56    6.30   0
  -5  -9   1  200.49   13.40   0
  -4  -9   1   72.69   10.58   0
   4   9  -1   71.09    7.71   0
  -4  -9   1   73.08   13.94   0
   3   9  -1  243.41    8.72   0
  -3  -9   1  239.58   12.98   0
  -3  -9   1  239.63    9.96   0
   2   9  -1  244.65    9.29   0
  -2  -9   1  258.32   10.52   0
  -2  -9   1  245.05   13.97   0
   1   9  -1   98.74   11.76   0
  -1  -9   1   86.80    8.67   0
  -1  -9   1  107.27   14.30   0
   0  -9   1  505.17   13.89   0
   0   9  -1  522.54   13.26   0
   0  -9   1  494.17   12.82   0
   1  -9   1  870.33   21.19   0
   1  -9   1  879.58   17.52   0
  -1   9  -1  869.91   14.71   0
  -2   9  -1  312.52   17.08   0
  -3   9  -1  859.78   18.57   0
  -3   9  -1  920.87   23.47   0
  -4   9  -1 2479.91   27.73   0
  -4   9  -1 2649.70   28.30   0
  -7   9  -1    2.59   17.13   0
  -7   9  -1    7.65   17.29   0
  -8   9  -1   14.17   12.34   0
  -8   9  -1   19.10   10.03   0
  -9   9  -1    3.22   11.30   0
  -9   9  -1   10.25   12.60   0
 -10   9  -1   15.18   13.36   0
 -10   9  -1    6.88   12.23   0
  -6  -8   1   -8.44    7.27   0
   6   8  -1   -5.65    5.69   0
  -6  -8   1   18.36   12.83   0
  -5  -8   1   19.94   10.68   0
  -5  -8   1    1.70   14.26   0
   5   8  -1   21.68    7.56   0
  -4  -8   1   12.11    9.51   0
   4   8  -1    7.82    8.23   0
  -4  -8   1    9.42   12.98   0
  -3  -8   1  391.77   12.31   0
  -3  -8   1  404.72    9.19   0
   3   8  -1  401.61    9.83   0
  -2  -8   1  312.04   12.96   0
  -2  -8   1  302.50    9.72   0
   2   8  -1  313.84   12.44   0
  -1  -8   1 3864.80   19.90   0
   1   8  -1 3783.76   18.20   0
  -1  -8   1 3695.35   20.58   0
   0  -8   1 2167.45   18.32   0
   0  -8   1 2089.69   19.11   0
   0   8  -1 2153.01   17.19   0
   1  -8   1 3288.42   25.50   0
   1  -8   1 3179.27   24.09   0
  -1   8  -1 3382.29   22.28   0
  -2   8  -1  631.31   18.62   0
  -3   8  -1   97.61   19.61   0
  -3   8  -1  102.42   17.59   0
  -4   8  -1  209.76   23.03   0
  -4   8  -1  231.84   25.83   0
  -6   8  -1   39.58   15.23   0
  -6   8  -1   45.62   14.70   0
  -7   8  -1  223.20   11.46   0
  -7   8  -1  219.73   12.65   0
  -8   8  -1  137.72   12.43   0
  -8   8  -1  150.23   14.74   0
  -9   8  -1   45.48   13.27   0
   9  -8   1   29.25   14.87   0
  -9   8  -1   44.00   15.70   0
  10  -8   1    3.32    8.02   0
 -10   8  -1   -4.61    9.92   0
 -10   8  -1   -4.56   11.07   0
  -7  -7   1  -21.12   12.24   0
  -7  -7   1  -15.07   15.17   0
   7   7  -1    1.41    5.58   0
  -6  -7   1  362.20   14.87   0
  -6  -7   1  412.49   11.84   0
   6   7  -1  354.05    8.43   0
   5   7  -1  469.38    9.26   0
  -5  -7   1  453.80   14.05   0
  -5  -7   1  496.08   10.81   0
  -4  -7   1  924.43   10.44   0
  -4  -7   1  880.19   13.57   0
   4   7  -1  923.16   10.68   0
   3   7  -1 2628.38   15.70   0
  -3  -7   1 2539.26   17.52   0
  -3  -7   1 2481.99   14.19   0
   2   7  -1 1009.57   14.78   0
  -2  -7   1  976.89   18.96   0
  -2  -7   1  990.54   12.45   0
  -1  -7   1  247.02   12.33   0
  -1  -7   1  268.06    9.13   0
   1   7  -1  320.04   14.15   0
   0   7  -1  477.07   15.41   0
   0  -7   1  441.36   10.44   0
   0  -7   1  448.42   15.92   0
  -1   7  -1  841.77   19.36   0
   1  -7   1  821.29   18.14   0
   1  -7   1  808.88   15.14   0
  -2   7  -1  218.04   18.84   0
  -3   7  -1  411.60   23.69   0
  -3   7  -1  391.31   22.21   0
  -4   7  -1 1025.17   35.50   0
  -5   7  -1 1293.89   21.30   0
  -5   7  -1 1254.65   22.08   0
  -6   7  -1  418.61   14.03   0
  -6   7  -1  452.42   16.39   0
  -7   7  -1 1214.95   14.55   0
   7  -7   1 1026.77   23.22   0
  -7   7  -1 1201.21   15.05   0
   8  -7   1    0.51   10.80   0
  -8   7  -1   -3.12   12.38   0
  -8   7  -1    9.93   13.06   0
   9  -7   1   62.89    8.67   0
  -9   7  -1   81.75    9.49   0
  -9   7  -1   93.38   14.35   0
 -10   7  -1    5.73   12.54   0
  10  -7   1    5.49    6.81   0
 -10   7  -1   17.88   10.21   0
  -7  -6   1  308.61   14.44   0
   7   6  -1  254.96    6.13   0
  -7  -6   1  316.84   11.57   0
   6   6  -1  352.46    6.69   0
  -6  -6   1  402.43   10.99   0
  -6  -6   1  366.51   13.75   0
  -5  -6   1  450.81    9.57   0
   5   6  -1  465.45    9.87   0
  -5  -6   1  397.44   12.46   0
  -4  -6   1  776.05   11.11   0
  -4  -6   1  792.36   14.46   0
   4   6  -1  793.64   13.49   0
  -3  -6   1  296.47   14.85   0
  -3  -6   1  309.75   10.95   0
   3   6  -1  291.65   13.84   0
   2   6  -1  298.24   14.15   0
  -2  -6   1  245.81   12.60   0
  -2  -6   1  265.81    9.10   0
   1   6  -1 2150.32   17.41   0
  -1  -6   1 1960.46   16.99   0
  -1  -6   1 2130.12   15.80   0
   0   6  -1 3549.15   22.55   0
   0  -6   1 3475.91   20.80   0
   0  -6   1 3292.93   21.92   0
  -1   6  -1 1812.80   21.68   0
   1  -6   1 1726.19   21.95   0
   1  -6   1 1702.46   25.34   0
  -3   6  -1  365.05   31.33   0
  -4   6  -1  585.05   17.51   0
  -4   6  -1  631.33   16.62   0
  -5   6  -1 2980.54   22.45   0
  -5   6  -1 2685.54   19.76   0
   5  -6   1 2750.58   40.36   0
   6  -6   1  789.80   20.58   0
  -6   6  -1  845.51   15.98   0
  -6   6  -1  778.87   13.00   0
  -7   6  -1 1034.56   14.88   0
   7  -6   1  950.15   17.75   0
  -7   6  -1  988.51   12.25   0
  -8   6  -1  -20.03   13.54   0
   8  -6   1   -3.18   10.56   0
  -8   6  -1   -1.94   10.30   0
   9  -6   1   93.35   10.14   0
  -9   6  -1  141.02   12.02   0
  -9   6  -1  158.75   15.20   0
  10  -6   1    3.40    8.63   0
 -10   6  -1   -3.05   12.86   0
 -10   6  -1   13.49   10.38   0
  -8  -5   1  192.44   13.66   0
   8   5  -1  135.40    6.27   0
  -8  -5   1  197.30    8.08   0
  -7  -5   1  311.37   13.44   0
   7   5  -1  356.99    6.63   0
  -7  -5   1  370.88    7.97   0
   6   5  -1  127.13    6.57   0
  -6  -5   1  153.65    7.92   0
  -6  -5   1  131.21   14.39   0
  -5  -5   1  486.43   13.59   0
  -5  -5   1  534.09   10.69   0
   5   5  -1  551.68   12.72   0
  -4  -5   1 2528.29   14.73   0
  -4  -5   1 2413.81   17.75   0
   4   5  -1 2571.70   16.45   0
  -3  -5   1 4787.98   19.73   0
  -3  -5   1 4473.43   15.65   0
   3   5  -1 5167.11   19.58   0
  -2  -5   1 3135.45   15.99   0
   2   5  -1 3383.23   20.73   0
  -2  -5   1 3042.74   18.38   0
   0  -5   1 4314.09   22.92   0
   0  -5   1 4062.17   24.85   0
   1  -5   1  262.21   22.33   0
  -1   5  -1  282.98   24.70   0
   1  -5   1  295.43   18.51   0
  -2   5  -1 1164.44   34.15   0
  -3   5  -1  766.87   20.71   0
  -3   5  -1  738.71   21.53   0
  -4   5  -1  427.17   37.22   0
   4  -5   1  396.13   36.07   0
   5  -5   1  729.80   20.79   0
  -5   5  -1  806.58   16.97   0
  -5   5  -1  731.63   13.38   0
  -6   5  -1   56.03    8.70   0
  -6   5  -1   34.58   11.45   0
   6  -5   1   52.23   16.83   0
   7  -5   1  917.15   17.29   0
  -7   5  -1  965.26   12.38   0
  -7   5  -1 1015.84   15.05   0
   8  -5   1  151.98   11.30   0
  -8   5  -1  165.97    9.13   0
  -8   5  -1  189.01   11.64   0
  -9   5  -1  100.48   10.09   0
  -9   5  -1   97.28   12.65   0
   9  -5   1   84.51   10.06   0
 -10   5  -1   43.80   13.33   0
  10  -5   1   17.74    8.81   0
 -10   5  -1   24.32   10.76   0
  -9  -4   1   50.31   15.23   0
  -9  -4   1   61.95    8.76   0
   9   4  -1   17.46    5.77   0
  -8  -4   1   70.44   11.41   0
  -8  -4   1   76.37   14.57   0
   8   4  -1   49.13    7.80   0
  -7  -4   1 1517.23   15.92   0
  -7  -4   1 1734.73   13.84   0
   7   4  -1 1558.23   11.47   0
   6   4  -1  176.60   11.51   0
  -6  -4   1  162.30    9.58   0
  -6  -4   1  119.63    8.81   0
  -5  -4   1 1689.25   13.81   0
   5   4  -1 1807.60   15.38   0
  -5  -4   1 1742.25   16.49   0
   4   4  -1 1296.45   15.35   0
  -4  -4   1 1087.32    9.21   0
  -4  -4   1 1135.21   14.05   0
   3   4  -1  114.63   17.18   0
  -3  -4   1   80.92   12.64   0
  -3  -4   1  102.71    9.19   0
   2   4  -1 1130.73   19.60   0
  -2  -4   1 1049.15   12.32   0
   1   4  -1  122.46   19.26   0
  -1  -4   1  135.81    9.99   0
   0   4  -1  381.05   21.56   0
   0  -4   1  365.22   12.31   0
   1  -4   1  499.83   22.80   0
  -1   4  -1  486.69   28.44   0
  -2   4  -1   93.97   38.41   0
  -3   4  -1   51.53   38.46   0
   3  -4   1   56.09   46.85   0
   4  -4   1  232.03   26.56   0
  -4   4  -1  237.18   31.39   0
  -5   4  -1   15.61   12.31   0
  -5   4  -1   12.14    9.22   0
   5  -4   1    9.01   17.11   0
   6  -4   1   85.96   16.55   0
  -6   4  -1   87.05    9.09   0
  -6   4  -1   83.73   11.72   0
  -7   4  -1  -20.11   13.19   0
   7  -4   1   -1.43   15.57   0
  -7   4  -1   -1.17   10.44   0
  -8   4  -1  449.04   12.29   0
  -8   4  -1  428.77   10.05   0
   8  -4   1  383.47   10.08   0
   9  -4   1  107.32    8.39   0
  -9   4  -1  111.89   10.28   0
  -9   4  -1  126.57   12.74   0
 -10   4  -1  292.56   14.00   0
  10  -4   1  210.12    8.29   0
 -10   4  -1  291.20   11.77   0
  -9  -3   1  208.51    8.34   0
   9   3  -1  147.39    6.50   0
  -9  -3   1  172.63   13.85   0
   8   3  -1   36.19    8.09   0
  -8  -3   1   27.65   10.19   0
  -8  -3   1   21.29   12.76   0
  -7  -3   1 1202.69   13.54   0
  -7  -3   1 1327.39   11.80   0
   7   3  -1 1286.08   11.29   0
  -6  -3   1  843.83   12.10   0
   6   3  -1  830.90   13.76   0
  -6  -3   1  751.38   14.48   0
  -5  -3   1  747.74   10.51   0
  -5  -3   1  729.92   13.01   0
   5   3  -1  827.67   14.66   0
  -4  -3   1   61.99    6.62   0
   4   3  -1   78.80   14.16   0
  -4  -3   1   69.92   12.37   0
  -3  -3   1   33.33    9.65   0
   3   3  -1   22.16   18.18   0
   2   3  -1 2305.04   21.85   0
  -2  -3   1 2309.39   30.65   0
  -1  -3   1  264.94   38.47   0
   1   3  -1  372.99   27.68   0
   0   3  -1   77.83   32.86   0
   0  -3   1   33.87    9.41   0
  -2   3  -1  443.77   15.08   0
   2  -3   1  425.07   13.53   0
   3  -3   1   67.69   29.41   0
  -3   3  -1   58.65   34.27   0
  -4   3  -1 2136.13   16.34   0
  -4   3  -1 2242.46   19.20   0
   4  -3   1 2291.37   26.14   0
   5  -3   1  703.08   21.72   0
  -5   3  -1  709.93   11.48   0
  -5   3  -1  656.32   14.16   0
   6  -3   1 1751.42   16.75   0
  -6   3  -1 1867.25   15.53   0
  -6   3  -1 1764.23   13.11   0
   7  -3   1 1113.19   17.36   0
  -7   3  -1 1118.36   15.26   0
  -7   3  -1 1169.44   12.96   0
  -8   3  -1 2629.02   14.37   0
  -8   3  -1 2319.74   12.92   0
   8  -3   1 2457.28   15.96   0
  -9   3  -1  135.88   10.31   0
  -9   3  -1  128.00    9.26   0
   9  -3   1  117.57    8.42   0
  10  -3   1  307.76    7.66   0
 -10   3  -1  523.91   14.52   0
 -10   3  -1  531.78    9.18   0
 -10  -2   1   64.57   10.84   0
 -10  -2   1   73.02    8.91   0
  10   2  -1   19.83    5.75   0
  -9  -2   1   81.83   10.35   0
   9   2  -1   78.01    7.84   0
  -9  -2   1  112.35   11.43   0
  -8  -2   1   -5.00   13.46   0
   8   2  -1    0.29    8.30   0
  -8  -2   1   27.39   10.44   0
  -7  -2   1 1954.01   15.18   0
  -7  -2   1 1945.93   10.97   0
   7   2  -1 2109.23   14.49   0
  -6  -2   1  102.31   11.14   0
   6   2  -1  114.66   13.41   0
  -6  -2   1  110.24   14.28   0
   5   2  -1  559.84   14.60   0
  -5  -2   1  563.38   20.10   0
   4   2  -1 1077.49   18.47   0
  -4  -2   1  991.34   26.77   0
   3   2  -1  140.00   18.71   0
  -3  -2   1  204.67   28.05   0
  -2  -2   1 2337.76   39.79   0
   2   2  -1 2359.60   29.48   0
   1   2  -1  576.32   34.55   0
  -1  -2   1  573.70   42.71   0
   4  -2   1 2404.66   21.86   0
  -4   2  -1 2289.09   15.80   0
  -4   2  -1 2374.06   16.11   0
  -5   2  -1 2205.03   14.26   0
  -5   2  -1 2360.38   12.97   0
   5  -2   1 2703.16   24.12   0
  -6   2  -1 2951.64   15.08   0
   6  -2   1 2902.75   17.93   0
  -6   2  -1 2571.05   16.37   0
  -7   2  -1  253.64   13.71   0
   7  -2   1  277.09   12.88   0
  -7   2  -1  250.98   11.17   0
  -8   2  -1  846.82   12.85   0
   8  -2   1  823.46   10.90   0
  -8   2  -1  894.12   11.14   0
  -9   2  -1   36.23   12.19   0
  -9   2  -1   20.88    7.03   0
   9  -2   1   22.16    7.89   0
 -10   2  -1   73.62   13.24   0
  10  -2   1   38.51    7.03   0
 -10   2  -1   54.69   10.83   0
 -10  -1   1   -4.97   10.65   0
  10   1  -1    9.84    5.55   0
 -10  -1   1    8.81   13.03   0
  -9  -1   1   96.35    9.79   0
  -9  -1   1  118.07   12.62   0
   9   1  -1   75.49    8.09   0
   8   1  -1    6.32    8.72   0
  -8  -1   1   -8.85   12.61   0
  -8  -1   1   -4.87    7.70   0
  -7  -1   1   14.35    9.26   0
  -7  -1   1   11.18    7.21   0
   7   1  -1   -0.97   12.32   0
  -6  -1   1   68.49   18.23   0
   6   1  -1   49.97   13.58   0
  -5  -1   1  674.00   24.38   0
   5   1  -1  755.65   17.80   0
  -4  -1   1  144.56   18.57   0
   4   1  -1   88.37   18.52   0
  -3  -1   1  718.13   29.66   0
   3   1  -1  711.92   21.30   0
   1   1  -1  191.12   21.80   0
  -1  -1   1  396.18   44.58   0
   1  -1   1  719.05   14.70   0
  -1   1  -1  710.11   17.00   0
  -2   1  -1 1149.36   16.68   0
   2  -1   1 1345.59   41.40   0
  -3   1  -1 4642.18   24.31   0
  -4   1  -1 1337.77   13.73   0
  -4   1  -1 1182.72   16.73   0
   4  -1   1 1195.94   19.80   0
  -5   1  -1    5.93    9.65   0
   5  -1   1   -3.62   14.10   0
  -5   1  -1   17.46   12.78   0
  -6   1  -1   80.52    9.27   0
  -6   1  -1   92.56   11.79   0
   6  -1   1   80.88   13.41   0
  -7   1  -1   78.75    7.42   0
  -7   1  -1   78.15   12.95   0
   7  -1   1   66.67   12.17   0
  -8   1  -1  225.28   13.91   0
   8  -1   1  175.18    9.15   0
  -8   1  -1  182.09   11.48   0
  -9   1  -1   76.48    9.83   0
   9  -1   1   41.71    7.86   0
  -9   1  -1   40.98   12.11   0
 -10   1  -1   99.09   11.90   0
  10  -1   1   37.61    5.87   0
 -10   1  -1   75.56   14.39   0
 -10   0   1  -19.50   10.81   0
  10   0  -1   -6.46    7.22   0
 -10   0   1    9.49   13.63   0
   9   0  -1   13.27    8.11   0
  -9   0   1   10.31   10.08   0
  -9   0   1   24.53   12.86   0
   8   0  -1   26.64    8.88   0
  -8   0   1   16.96    8.27   0
  -8   0   1   15.11    8.89   0
  -7   0   1   13.79   17.18   0
   7   0  -1   25.13   13.04   0
  -6   0   1  264.13   19.00   0
   6   0  -1  294.91   14.17   0
  -5   0   1  925.72   24.82   0
   5   0  -1 1009.14   18.51   0
  -4   0   1 5432.49   31.62   0
   4   0  -1 5478.28   24.64   0
   3   0  -1  629.90   23.61   0
  -3   0   1  527.04   37.48   0
   2   0  -1 1004.07   34.54   0
  -2   0   1  834.59   44.26   0
   1   0   1  132.48   10.17   0
  -1   0  -1  128.74   13.59   0
  -2   0  -1 1083.86   13.49   0
   2   0   1 1285.87   32.26   0
   3   0   1  707.01   20.19   0
  -3   0  -1  671.31   17.06   0
  -4   0  -1  844.45   15.47   0
  -4   0  -1  792.11   12.04   0
   4   0   1  821.41   18.89   0
   5   0   1  798.81   15.00   0
  -5   0  -1  748.00   13.99   0
  -5   0  -1  786.83   11.32   0
  -6   0  -1 1050.72   13.38   0
  -6   0  -1 1005.82   15.89   0
   6   0   1  975.89   14.61   0
  -7   0  -1 1243.55    9.83   0
   7   0   1 1215.29   13.32   0
  -7   0  -1 1282.95   14.23   0
  -8   0  -1  152.42   11.02   0
   8   0   1  129.52    8.75   0
  -8   0  -1  123.29   13.47   0
   9   0   1   22.80    7.47   0
  -9   0  -1   13.12   14.07   0
  -9   0  -1   30.31   11.33   0
  10   0   1   69.17    5.98   0
 -10   0  -1  137.10    9.16   0
 -10   0  -1  111.44   15.13   0
  10  -1  -1   10.03    7.41   0
 -10   1   1    2.48   10.94   0
 -10   1   1   25.01   14.01   0
  -9   1   1  185.51    7.67   0
   9  -1  -1  163.70    8.76   0
  -9   1   1  192.85   13.46   0
   8  -1  -1  178.92   11.51   0
  -8   1   1  153.29   15.12   0
  -7   1   1  369.25   17.67   0
   7  -1  -1  362.31   13.66   0
   6  -1  -1 1713.16   16.61   0
  -6   1   1 1667.68   20.50   0
   5  -1  -1   47.70   17.43   0
  -5   1   1   60.82   24.21   0
   3  -1  -1 2470.32   18.18   0
  -3   1   1 3263.87   41.00   0
   2  -1  -1 2287.74   36.84   0
   1  -1  -1   17.49   30.34   0
  -1   1   1  125.85   45.85   0
   0  -1  -1  196.19   14.90   0
   0   1   1  250.04   11.18   0
  -1  -1  -1 1533.55   18.21   0
   1   1   1 1261.26   15.68   0
   3   1   1 2298.32   20.95   0
  -3  -1  -1 2133.20   15.30   0
  -4  -1  -1 1141.68   11.95   0
   4   1   1 1246.28   18.48   0
  -4  -1  -1 1204.70   12.48   0
  -5  -1  -1  225.66   10.00   0
   5   1   1  202.95   14.01   0
  -5  -1  -1  205.48    9.10   0
   6   1   1  114.99   13.12   0
  -6  -1  -1   78.82    8.16   0
  -6  -1  -1   93.54   14.09   0
  -7  -1  -1  244.60    9.73   0
   7   1   1  208.40    6.96   0
  -7  -1  -1  207.89   12.12   0
   8   1   1  109.18    8.52   0
  -8  -1  -1  118.39    7.54   0
  -8  -1  -1  110.02   12.83   0
   9   1   1   -1.49    6.60   0
  -9  -1  -1   15.33   10.75   0
  -9  -1  -1   16.54   13.42   0
 -11   2   1   22.25   12.05   0
  11  -2  -1   -7.01    6.70   0
 -11   2   1   -8.01   14.96   0
  10  -2  -1  120.39    8.00   0
 -10   2   1  120.68   14.59   0
 -10   2   1  147.17   11.46   0
  -9   2   1  536.47   11.57   0
  -9   2   1  556.37   14.44   0
   9  -2  -1  467.46    9.67   0
  -8   2   1   24.02   15.01   0
   8  -2  -1   17.71   14.06   0
   7  -2  -1  136.12   13.40   0
  -7   2   1  114.68   17.13   0
  -6   2   1  107.25   18.58   0
   6  -2  -1  100.99   13.85   0
   5  -2  -1  697.16   18.55   0
  -5   2   1  771.78   30.22   0
  -4   2   1  700.94   27.28   0
   4  -2  -1  575.75   19.46   0
  -2   2   1  797.10   43.33   0
   2  -2  -1  783.10   42.96   0
   1   2   1  522.32   10.53   0
  -1  -2  -1  536.74   13.00   0
  -2  -2  -1  133.55   11.18   0
   3   2   1  100.83   18.30   0
  -3  -2  -1   78.84   10.14   0
  -3  -2  -1   80.52   10.36   0
   4   2   1  533.43   10.97   0
  -4  -2  -1  623.62   10.87   0
  -4  -2  -1  517.17   10.27   0
  -5  -2  -1   44.63   10.46   0
  -5  -2  -1   50.99   11.60   0
   5   2   1   31.05    9.61   0
  -6  -2  -1 1038.83   14.39   0
   6   2   1 1090.87   13.60   0
  -6  -2  -1 1056.34   12.09   0
  -7  -2  -1  871.87   15.12   0
  -7  -2  -1  930.31   12.54   0
   7   2   1  817.03   10.44   0
   8   2   1   61.69    8.01   0
  -8  -2  -1   82.26    9.65   0
  -8  -2  -1   57.11   12.11   0
   9   2   1   12.15    5.63   0
  -9  -2  -1   -0.75   15.51   0
  -9  -2  -1   18.66    8.96   0
  11  -3  -1    7.21    5.55   0
 -11   3   1   25.47   15.04   0
 -11   3   1    6.45   11.33   0
 -10   3   1   29.32    9.42   0
 -10   3   1   65.71   11.95   0
  10  -3  -1   36.75    7.69   0
  -9   3   1  186.06   11.43   0
   9  -3  -1  222.00    9.08   0
   8  -3  -1  353.23   12.41   0
  -8   3   1  356.09   15.45   0
   7  -3  -1  358.30   13.88   0
  -7   3   1  353.76   21.19   0
  -6   3   1 1160.42   19.84   0
   6  -3  -1 1062.74   15.72   0
   5  -3  -1 4979.80   27.39   0
  -5   3   1 4629.96   19.32   0
  -4   3   1 3396.90   19.53   0
   4  -3  -1 3680.78   24.51   0
  -3   3   1  611.94   28.29   0
   3  -3  -1  634.09   26.20   0
   2  -3  -1 1000.92   36.43   0
  -2   3   1  992.07   38.53   0
  -1   3   1  195.39   10.68   0
   1  -3  -1  163.73   12.09   0
   0   3   1   19.70    7.85   0
   0  -3  -1   22.69   10.24   0
   1   3   1 1825.50   15.39   0
  -1  -3  -1 1711.69   15.35   0
   2   3   1 2672.33   21.75   0
  -2  -3  -1 2750.80   19.04   0
  -3  -3  -1 1583.44   13.05   0
  -3  -3  -1 1529.82   15.70   0
   3   3   1 1593.80   19.08   0
  -4  -3  -1 3691.21   17.65   0
  -4  -3  -1 3849.95   16.08   0
   4   3   1 3910.09   18.27   0
  -5  -3  -1   24.87   13.96   0
   5   3   1   20.62   13.04   0
  -5  -3  -1   30.15   10.93   0
   6   3   1  202.67    9.57   0
  -6  -3  -1  191.58    8.69   0
  -6  -3  -1  219.81    9.53   0
  -7  -3  -1  179.93   13.14   0
  -7  -3  -1  171.40   10.53   0
   7   3   1  154.53    6.27   0
   8   3   1   47.20    5.33   0
  -8  -3  -1   43.47   13.87   0
  -8  -3  -1   24.56    7.76   0
  11  -4  -1   -0.45    6.77   0
 -11   4   1   -7.02   10.12   0
 -11   4   1   -9.73   12.76   0
 -10   4   1   70.15   12.13   0
  10  -4  -1   73.25    9.52   0
 -10   4   1   86.33    6.73   0
   9  -4  -1  225.92   11.05   0
  -9   4   1  218.76   11.43   0
  -8   4   1  477.49   18.54   0
   8  -4  -1  447.80   12.55   0
   7  -4  -1  237.26   16.59   0
  -7   4   1  184.23   16.85   0
   6  -4  -1  930.20   18.69   0
  -6   4   1  955.67   23.07   0
  -5   4   1   43.84   27.32   0
   5  -4  -1   40.73   17.01   0
  -4   4   1 1885.08   31.65   0
   4  -4  -1 1897.96   24.67   0
  -3   4   1  780.42   32.57   0
   3  -4  -1  736.55   24.30   0
  -1  -4  -1 1373.40   16.97   0
   2   4   1  260.06   18.06   0
  -2  -4  -1  309.61   10.43   0
  -2  -4  -1  258.10   13.35   0
  -3  -4  -1   60.20   12.46   0
   3   4   1   61.40   10.00   0
  -3  -4  -1   75.34    9.35   0
   4   4   1  280.15    9.99   0
  -4  -4  -1  311.11   14.83   0
  -4  -4  -1  291.04   11.86   0
  -5  -4  -1    9.67   12.22   0
  -5  -4  -1    7.65    6.66   0
   5   4   1   -2.83   11.60   0
  -6  -4  -1  354.22   11.51   0
  -6  -4  -1  378.07   14.14   0
   6   4   1  351.10    9.45   0
  -7  -4  -1  353.14   14.19   0
  -7  -4  -1  382.43   11.17   0
   7   4   1  329.91    8.60   0
   8   4   1  106.89    6.31   0
  -8  -4  -1  180.10   13.05   0
  -8  -4  -1  211.50   15.84   0
  11  -5  -1   48.95    5.96   0
 -11   5   1   64.97   14.18   0
 -11   5   1  105.07   11.39   0
 -10   5   1   74.20   11.92   0
 -10   5   1   65.01    9.30   0
  10  -5  -1   61.85    9.48   0
  -9   5   1  343.42   13.80   0
   9  -5  -1  335.84   11.47   0
  -8   5   1  624.53   18.37   0
   8  -5  -1  623.98   13.00   0
   7  -5  -1   13.71   16.16   0
  -7   5   1   -1.58   19.63   0
  -6   5   1 1229.22   19.47   0
   6  -5  -1 1212.84   19.25   0
   5  -5  -1 1055.97   17.90   0
  -5   5   1 1100.52   23.75   0
   3  -5  -1  373.72   23.17   0
  -3   5   1  395.13   25.18   0
  -1   5   1 1000.06   14.95   0
   1  -5  -1  942.34   16.73   0
   0  -5  -1 1040.51   15.96   0
  -1  -5  -1    5.47   12.52   0
  -1  -5  -1    6.97    9.42   0
  -2  -5  -1  879.33   13.80   0
   2   5   1  818.34   11.44   0
  -2  -5  -1  797.64   11.25   0
   3   5   1 1959.60   16.06   0
  -3  -5  -1 2251.71   17.55   0
  -3  -5  -1 2205.36   15.10   0
   4   5   1 1294.03   13.85   0
  -4  -5  -1 1286.81   12.42   0
  -4  -5  -1 1207.76   14.80   0
  -5  -5  -1 1034.44   13.12   0
   5   5   1  937.09    8.34   0
  -5  -5  -1 1031.98   11.98   0
  -6  -5  -1  580.73   13.66   0
   6   5   1  487.02    9.16   0
  -6  -5  -1  530.47   11.03   0
  -7  -5  -1  158.43   13.90   0
   7   5   1  108.27    6.36   0
  -7  -5  -1  149.75    8.02   0
 -11   6   1  115.60   18.51   0
  11  -6  -1   62.31    7.24   0
 -11   6   1  121.91   11.30   0
  10  -6  -1   10.62    9.11   0
 -10   6   1   15.35   11.19   0
  -9   6   1  497.56   13.53   0
   9  -6  -1  480.08   11.84   0
   8  -6  -1 1066.59   12.53   0
  -8   6   1 1108.85   17.08   0
  -7   6   1  361.82   19.33   0
   7  -6  -1  369.16   15.06   0
   6  -6  -1 2865.88   20.67   0
  -6   6   1 3195.54   25.37   0
   5  -6  -1  927.76   17.14   0
  -5   6   1  990.31   22.56   0
  -4   6   1  382.14   22.70   0
  -3   6   1  264.06   27.95   0
  -2   6   1  670.39   30.17   0
   2  -6  -1  552.14   18.72   0
   1  -6  -1  645.44   16.80   0
   1  -6  -1  642.36   13.62   0
   0  -6  -1 4603.47   22.03   0
   0  -6  -1 4316.72   19.61   0
  -1  -6  -1 3602.10   18.63   0
  -1  -6  -1 3217.85   16.37   0
  -2  -6  -1 2253.39   17.64   0
  -2  -6  -1 2189.22   15.18   0
   2   6   1 2084.37   16.29   0
   3   6   1  797.94   13.51   0
  -3  -6  -1  837.25   14.42   0
  -3  -6  -1  817.74   11.85   0
   4   6   1  203.54    9.42   0
  -4  -6  -1  190.98    6.83   0
  -4  -6  -1  203.65   12.02   0
  -5  -6  -1   12.02   10.13   0
  -5  -6  -1    5.04   13.04   0
   5   6   1   20.92    8.27   0
  -6  -6  -1   -4.58   10.96   0
  -6  -6  -1   -9.97    9.81   0
   6   6   1   -4.15    7.51   0
  -7  -6  -1  118.35   12.25   0
   7   6   1   13.42    5.95   0
  -7  -6  -1   79.06   15.30   0
 -11   7   1  107.79   12.13   0
  11  -7  -1   52.62    5.91   0
 -11   7   1  131.33   14.97   0
  10  -7  -1   16.09    8.32   0
 -10   7   1   22.48    9.30   0
  -9   7   1   77.35   11.52   0
   9  -7  -1   65.23    8.57   0
   8  -7  -1  123.21    9.39   0
  -8   7   1  120.58   12.75   0
  -7   7   1  258.70   19.93   0
   7  -7  -1  216.45   12.97   0
   6  -7  -1   91.66   14.34   0
  -6   7   1  101.96   18.90   0
  -5   7   1  338.58   20.61   0
  -4   7   1  970.72   22.60   0
  -3   7   1 1708.41   24.45   0
   2  -7  -1 1387.49   19.17   0
   2  -7  -1 1323.84   19.25   0
  -2   7   1 1599.51   21.54   0
   1  -7  -1 3721.79   21.24   0
   1  -7  -1 3570.45   22.90   0
   0  -7  -1  309.67   11.20   0
   0  -7  -1  325.89   14.64   0
   1   7   1  111.50   13.67   0
  -1  -7  -1   94.39   14.02   0
  -1  -7  -1   82.25   10.76   0
  -2  -7  -1   69.45    9.74   0
  -2  -7  -1   51.09   12.65   0
   2   7   1   70.53   12.46   0
  -3  -7  -1   69.19    8.92   0
  -3  -7  -1   66.88   11.57   0
   3   7   1   58.44    9.27   0
  -4  -7  -1  283.70   10.73   0
  -4  -7  -1  266.52   13.52   0
   4   7   1  239.92    8.79   0
  -5  -7  -1  229.20   14.67   0
  -5  -7  -1  235.77   11.66   0
   5   7   1  196.12    6.00   0
  -6  -7  -1   63.00   12.32   0
   6   7   1   11.03    5.83   0
  -6  -7  -1   21.45   15.46   0
  10  -8  -1    3.39    8.36   0
 -10   8   1    7.43    8.63   0
  -9   8   1   65.10    9.59   0
   9  -8  -1   61.93    8.58   0
   8  -8  -1  156.62    9.95   0
  -8   8   1  182.10   13.70   0
  -7   8   1  345.38   15.19   0
  -6   8   1 1362.53   22.27   0
  -5   8   1 1023.90   23.53   0
  -4   8   1  148.04   20.26   0
  -3   8   1  198.07   17.44   0
  -2   8   1  536.78   18.92   0
   2  -8  -1  482.25   16.66   0
   2  -8  -1  451.40   19.84   0
   1  -8  -1 1795.60   20.48   0
   1  -8  -1 1896.11   17.88   0
   0   8   1   53.96   13.29   0
   0  -8  -1   66.66   16.08   0
   0  -8  -1   57.05    9.98   0
  -1  -8  -1 1657.07   13.22   0
  -1  -8  -1 1717.74   15.55   0
   1   8   1 1588.85   11.16   0
  -2  -8  -1 1731.19   12.82   0
   2   8   1 1715.32   12.00   0
  -2  -8  -1 1815.49   14.74   0
   3   8   1  466.30    9.28   0
  -3  -8  -1  486.72   11.17   0
  -3  -8  -1  514.68   13.68   0
   4   8   1  391.35    8.62   0
  -4  -8  -1  410.61   14.91   0
  -4  -8  -1  452.64   12.00   0
   5   8   1   68.83    5.87   0
  -5  -8  -1   71.18   13.08   0
  -5  -8  -1   96.50   11.49   0
 -10   9   1  116.06   11.06   0
  10  -9  -1   58.30    8.73   0
 -10   9   1  112.88   13.50   0
  -9   9   1   68.71   10.05   0
  -8   9   1   75.79   10.68   0
  -7   9   1   12.83   12.70   0
  -6   9   1   23.84   12.24   0
  -5   9   1   84.19   16.82   0
  -4   9   1  235.96   15.14   0
  -3   9   1  785.57   16.73   0
   2  -9  -1  738.74   16.50   0
   2  -9  -1  715.91   18.79   0
  -2   9   1  840.03   17.25   0
   1  -9  -1 3586.63   19.48   0
   1  -9  -1 3555.89   22.45   0
   0  -9  -1  157.21    8.84   0
   0  -9  -1  158.36   11.62   0
   0   9   1  172.17    9.75   0
  -1  -9  -1  449.69   17.20   0
   1   9   1  391.74    9.51   0
  -1  -9  -1  407.64   11.00   0
  -2  -9  -1  385.70   10.52   0
  -2  -9  -1  434.58   16.06   0
   2   9   1  371.07    9.08   0
   3   9   1  125.99    5.72   0
  -3  -9  -1  176.71   14.18   0
  -3  -9  -1  152.26   11.12   0
   4   9   1  102.67    6.12   0
  -4  -9  -1  145.31   10.55   0
  -4  -9  -1  183.37   12.98   0
 -10  10   1   19.21   15.41   0
 -10  10   1   20.25   14.95   0
  -9  10   1    0.67   11.10   0
  -8  10   1   17.96   10.58   0
  -7  10   1   56.41   10.55   0
  -6  10   1  263.92   13.77   0
  -5  10   1 1110.25   15.48   0
  -4  10   1  652.58   12.41   0
  -3  10   1  503.41   14.91   0
  -2  10   1  634.95   12.86   0
   2 -10  -1  578.33   21.59   0
   2 -10  -1  615.23   17.42   0
   1 -10  -1  476.90   13.60   0
  -1  10   1  452.30   10.07   0
   1 -10  -1  462.07   16.63   0
   0 -10  -1  125.07   12.48   0
   0  10   1  131.70    8.61   0
   0 -10  -1  105.39   11.85   0
  -1 -10  -1  328.67   11.79   0
   1  10   1  300.48    8.71   0
  -1 -10  -1  313.06   12.61   0
  -2 -10  -1  490.06   11.56   0
   2  10   1  433.68    8.68   0
  -2 -10  -1  499.81   14.51   0
  -3 -10  -1  233.84   15.56   0
  -3 -10  -1  250.16   12.57   0
   3  10   1  178.81    6.45   0
  -8  11   1  314.54   15.14   0
  -7  11   1  495.98   13.77   0
  -6  11   1  289.93   11.96   0
  -5  11   1  442.56   12.58   0
  -4  11   1  426.25   10.92   0
  -3  11   1  185.99    9.29   0
  -3  11   1  210.79   10.79   0
   2 -11  -1  602.92   19.83   0
  -2  11   1  630.18   10.19   0
   2 -11  -1  655.17   18.38   0
  -2  11   1  665.99   11.83   0
   1 -11  -1 1002.28   16.99   0
   1 -11  -1 1074.61   16.89   0
  -1  11   1 1034.65   10.66   0
   0  11   1  819.97    9.85   0
   0 -11  -1  864.13   15.45   0
   0 -11  -1  898.42   15.19   0
   1  11   1  158.76    6.53   0
  -1 -11  -1  244.41   15.83   0
  -1 -11  -1  218.45   12.59   0
  -2 -11  -1  440.46   12.60   0
   2  11   1  300.93    6.94   0
  -2 -11  -1  439.29   15.38   0
  -7  12   1   67.09    8.77   0
  -7  12   1   66.93    8.85   0
  -6  12   1  364.29   10.18   0
  -6  12   1  361.02   10.48   0
  -5  12   1  683.70   13.09   0
  -5  12   1  630.51   12.06   0
  -4  12   1  491.61   12.15   0
  -4  12   1  462.13   11.45   0
  -3  12   1  654.65   10.95   0
  -3  12   1  616.37   11.62   0
  -2  12   1  369.48   12.27   0
   2 -12  -1  377.29   25.47   0
   2 -12  -1  352.71   24.92   0
  -2  12   1  337.14    8.74   0
   1 -12  -1   11.31   16.67   0
  -1  12   1   20.24    5.95   0
   1 -12  -1    9.90   14.05   0
  -1  12   1   10.88    7.36   0
   0 -12  -1   -5.42   13.85   0
   0  12   1   -3.72    5.55   0
   0 -12  -1   -1.68   11.15   0
  -6  13   1  157.88    8.18   0
  -6  13   1  148.82    7.92   0
  -5  13   1   69.67    7.41   0
  -5  13   1   71.50    6.19   0
  -4  13   1    2.46    7.06   0
  -4  13   1    1.01    5.83   0
  -3  13   1   -5.44    5.73   0
  -3  13   1   -6.18    6.63   0
   0  13  -2  211.13    6.99   0
   0 -13   2  313.77   18.31   0
   0 -13   2  298.94   20.80   0
  -1  13  -2  100.63    6.52   0
  -2  13  -2   31.64    7.40   0
  -2  13  -2   38.72    7.62   0
  -3  13  -2   38.42    7.43   0
  -3  13  -2   42.02    7.22   0
  -4  13  -2   56.79    9.33   0
  -4  13  -2   46.00    9.05   0
  -2 -12   2   26.08   13.79   0
   2  12  -2   17.51    5.69   0
  -2 -12   2   16.95   17.83   0
   1  12  -2   21.83    7.15   0
  -1 -12   2   26.95   15.56   0
  -1 -12   2   22.56   11.99   0
   0 -12   2   61.83   15.09   0
   0  12  -2   59.44    7.61   0
   0 -12   2   55.63   16.22   0
  -1  12  -2  183.78   10.15   0
   1 -12   2  172.86   23.55   0
   1 -12   2  184.41   21.92   0
  -2  12  -2   71.30   11.71   0
  -2  12  -2   58.17    8.15   0
  -3  12  -2   87.60   11.15   0
  -3  12  -2   89.71    9.81   0
  -4  12  -2  135.07   12.32   0
  -4  12  -2  135.94   13.65   0
   3  11  -2   83.56    6.26   0
  -3 -11   2  104.00   10.14   0
  -3 -11   2  132.08   13.00   0
  -2 -11   2   34.39   10.39   0
  -2 -11   2   48.10   13.54   0
   2  11  -2   46.68    7.78   0
  -1 -11   2   12.88   11.58   0
  -1 -11   2    2.73   10.90   0
   1  11  -2   -4.50    9.86   0
   0  11  -2  411.81    9.61   0
   0 -11   2  406.90   13.78   0
   0 -11   2  411.85   13.42   0
   1 -11   2  136.99   18.73   0
  -1  11  -2  150.90   10.87   0
   1 -11   2  149.41   16.49   0
  -2  11  -2    6.61    8.75   0
  -3  11  -2   22.54   11.59   0
  -3  11  -2   31.16   12.25   0
  -4  11  -2   80.40   14.98   0
  -4  11  -2   92.95   15.21   0
   4  10  -2   34.19    5.96   0
  -4 -10   2   52.13    9.99   0
  -4 -10   2   56.41   13.03   0
   3  10  -2  129.50    8.27   0
  -3 -10   2  115.17    9.04   0
  -3 -10   2  142.37   11.93   0
  -2 -10   2  266.80   12.22   0
   2  10  -2  263.23    9.16   0
  -2 -10   2  264.84   13.12   0
   1  10  -2   48.68    8.98   0
  -1 -10   2   50.50   10.02   0
  -1 -10   2   50.91   16.17   0
   0 -10   2  119.75   13.91   0
   0  10  -2  126.73    9.56   0
   0 -10   2  110.84   10.70   0
  -1  10  -2    5.06    9.43   0
   1 -10   2    4.39   16.52   0
   1 -10   2   -1.25   13.82   0
  -2  10  -2  133.58   14.36   0
  -3  10  -2  519.65   18.83   0
  -3  10  -2  526.81   17.87   0
  -8  10  -2  519.63   20.65   0
  -8  10  -2  514.10   21.84   0
  -9  10  -2  207.88   16.45   0
  -9  10  -2  218.36   15.52   0
  -5  -9   2   44.66   13.27   0
   5   9  -2   14.21    7.38   0
  -5  -9   2    9.21    9.99   0
   4   9  -2   44.76    7.83   0
  -4  -9   2   44.35    8.99   0
  -4  -9   2   31.76   12.30   0
  -3  -9   2   -2.98   13.35   0
   3   9  -2    7.86    8.51   0
  -3  -9   2   -6.24    9.57   0
  -2  -9   2   -2.17   11.32   0
   2   9  -2   11.98    9.25   0
  -2  -9   2    0.80    8.19   0
   1   9  -2   57.56   11.98   0
  -1  -9   2   57.10   12.17   0
  -1  -9   2   58.54   10.86   0
   0   9  -2 4455.23   19.58   0
   0  -9   2 4251.28   21.19   0
   0  -9   2 4282.98   25.64   0
  -1   9  -2 1955.28   19.68   0
   1  -9   2 1945.24   22.03   0
   1  -9   2 1956.82   24.75   0
  -2   9  -2 2832.91   22.26   0
  -3   9  -2 2642.52   28.10   0
  -3   9  -2 2468.74   28.45   0
  -7   9  -2  618.97   16.03   0
  -7   9  -2  634.33   16.57   0
  -8   9  -2  560.93   13.48   0
  -8   9  -2  570.08   13.24   0
  -9   9  -2  349.24   13.40   0
  -9   9  -2  337.61   13.98   0
   6   8  -2   11.88    6.53   0
  -6  -8   2   -8.64    9.45   0
  -6  -8   2   -4.37    7.09   0
  -5  -8   2  221.99    9.62   0
  -5  -8   2  225.20   12.96   0
   5   8  -2  246.37    8.45   0
   4   8  -2  372.51    9.36   0
  -4  -8   2  352.42   10.65   0
  -4  -8   2  361.75   14.35   0
  -3  -8   2 1918.25   15.56   0
   3   8  -2 2120.36   13.60   0
  -3  -8   2 1941.73   12.81   0
  -2  -8   2 3285.07   18.90   0
   2   8  -2 3559.42   17.52   0
  -2  -8   2 3288.65   16.50   0
   1   8  -2 1367.51   15.66   0
  -1  -8   2 1327.09   15.53   0
  -1  -8   2 1252.88   16.48   0
   0  -8   2 2789.65   19.98   0
   0   8  -2 2744.17   18.20   0
   0  -8   2 2635.82   23.22   0
  -1   8  -2  536.13   15.20   0
   1  -8   2  489.93   17.38   0
   1  -8   2  509.61   14.70   0
  -2   8  -2  495.12   18.37   0
  -3   8  -2 1181.96   29.14   0
  -3   8  -2 1188.47   28.33   0
  -5   8  -2 3877.90   38.00   0
  -5   8  -2 3779.19   38.10   0
  -6   8  -2 1055.52   16.91   0
  -6   8  -2 1028.12   17.61   0
  -7   8  -2 1380.74   15.12   0
  -7   8  -2 1482.01   18.82   0
  -8   8  -2  430.88   13.09   0
  -8   8  -2  403.61   15.27   0
  -9   8  -2   86.48   12.93   0
  -9   8  -2   52.05   12.73   0
 -10   8  -2   66.59   14.58   0
  10  -8   2   19.64   11.57   0
 -10   8  -2   47.35   13.45   0
   7   7  -2  133.09    6.27   0
  -7  -7   2  149.60   13.71   0
  -7  -7   2  176.89   10.65   0
   6   7  -2  365.60    6.62   0
  -6  -7   2  374.57   12.94   0
  -6  -7   2  347.72    7.54   0
   5   7  -2  543.66    9.67   0
  -5  -7   2  557.23   11.07   0
  -5  -7   2  504.92   10.73   0
  -4  -7   2  313.20   12.39   0
  -4  -7   2  297.54    9.19   0
   4   7  -2  325.28   11.73   0
   3   7  -2  166.57    9.57   0
  -3  -7   2  170.56   13.70   0
  -3  -7   2  195.85   10.20   0
  -2  -7   2   12.43   10.04   0
   2   7  -2   13.48   13.58   0
  -2  -7   2    0.85   13.88   0
  -1  -7   2  268.55   12.16   0
  -1  -7   2  277.24    9.37   0
   1   7  -2  313.98   14.76   0
   0  -7   2 1302.36   15.06   0
   0   7  -2 1329.93   16.76   0
  -2   7  -2 2097.55   25.68   0
  -4   7  -2 1401.11   22.35   0
  -4   7  -2 1446.96   22.78   0
  -5   7  -2  264.45   15.80   0
  -5   7  -2  301.80   16.20   0
  -6   7  -2   54.68   14.54   0
  -6   7  -2   56.64   12.28   0
  -7   7  -2  509.67   12.45   0
   7  -7   2  425.19   28.00   0
  -7   7  -2  508.57   14.77   0
   8  -7   2   85.40   12.78   0
  -8   7  -2  111.45   10.21   0
  -8   7  -2  125.57   12.81   0
  -9   7  -2   18.41   11.04   0
  -9   7  -2   30.64   13.43   0
   9  -7   2   12.56    9.43   0
 -10   7  -2   32.55   12.26   0
  10  -7   2   13.94    6.87   0
 -10   7  -2   22.95   18.00   0
  -8  -6   2   93.36   11.24   0
   8   6  -2   56.06    5.93   0
  -8  -6   2  108.27    9.06   0
  -7  -6   2   42.86   14.43   0
  -7  -6   2   43.46   11.14   0
   7   6  -2   19.97    7.75   0
  -6  -6   2   19.28    9.99   0
   6   6  -2   27.01    8.42   0
  -6  -6   2   11.26   13.37   0
   5   6  -2    0.61   10.19   0
  -5  -6   2    1.93    8.46   0
  -5  -6   2  -22.04   11.81   0
  -4  -6   2  354.53   10.52   0
   4   6  -2  322.97   13.44   0
  -4  -6   2  289.46   13.93   0
  -3  -6   2  441.73    9.33   0
   3   6  -2  460.63   14.14   0
   2   6  -2  960.02   15.61   0
  -2  -6   2  867.08   10.97   0
   1   6  -2 5924.56   24.36   0
  -1  -6   2 5507.70   22.50   0
   0  -6   2  255.55   11.75   0
   0   6  -2  267.43   18.41   0
  -1   6  -2 2610.41   26.86   0
   1  -6   2 2412.12   23.67   0
   2  -6   2  550.82   25.64   0
  -2   6  -2  592.54   30.52   0
  -3   6  -2  742.95   19.27   0
  -4   6  -2   59.32   12.83   0
  -4   6  -2   59.12   13.14   0
  -5   6  -2  961.64   16.00   0
  -5   6  -2  919.57   14.12   0
   6  -6   2    7.63   22.08   0
  -6   6  -2    5.09   10.75   0
  -6   6  -2    7.86   13.38   0
  -7   6  -2  184.07   11.54   0
   7  -6   2  165.29   15.37   0
  -7   6  -2  181.56   12.10   0
   8  -6   2   48.49   12.37   0
  -8   6  -2   73.25   12.91   0
  -8   6  -2   61.59   13.43   0
  -9   6  -2    1.29    9.29   0
  -9   6  -2  -10.79   11.78   0
   9  -6   2    1.43    9.33   0
 -10   6  -2   -2.79   10.29   0
 -10   6  -2   13.57   12.65   0
  10  -6   2    0.68    6.71   0
  -8  -5   2   55.34   13.78   0
  -8  -5   2   56.34   10.95   0
   8   5  -2   43.45    7.39   0
  -7  -5   2  166.09   13.32   0
  -7  -5   2  178.22   10.43   0
   7   5  -2  182.13    8.62   0
  -6  -5   2   84.40    8.22   0
   6   5  -2   85.46    9.17   0
  -6  -5   2   72.50    6.33   0
  -5  -5   2 2053.88   13.50   0
  -5  -5   2 1915.05   16.03   0
   5   5  -2 2203.01   15.51   0
  -4  -5   2 1299.08   11.23   0
   4   5  -2 1441.86   15.47   0
  -3  -5   2 2470.69   13.85   0
   3   5  -2 2616.39   17.30   0
  -2  -5   2  743.12   10.80   0
   2   5  -2  819.07   18.76   0
  -1  -5   2  339.84   10.48   0
   1   5  -2  416.03   19.21   0
   0  -5   2  853.99   14.69   0
   0   5  -2  950.14   24.48   0
   2  -5   2   29.78   16.03   0
  -2   5  -2   21.65   15.06   0
   3  -5   2 3532.91   24.46   0
  -4   5  -2 1012.18   17.12   0
   5  -5   2  139.75   22.67   0
  -5   5  -2  144.32   12.16   0
  -5   5  -2  142.01    9.81   0
  -6   5  -2   34.85   13.96   0
   6  -5   2   13.29   16.36   0
  -6   5  -2   -5.89   11.20   0
  -7   5  -2  121.47    9.86   0
  -7   5  -2  123.05   12.30   0
   7  -5   2  115.59   14.40   0
  -8   5  -2   25.01   13.47   0
   8  -5   2   19.40   10.46   0
  -8   5  -2   17.27   10.73   0
  -9   5  -2   51.08    9.65   0
  -9   5  -2   12.67   11.91   0
   9  -5   2   20.98    7.74   0
  10  -5   2   15.56    5.56   0
 -10   5  -2   -1.35   12.97   0
 -10   5  -2   23.44    7.52   0
   9   4  -2    0.10    5.68   0
  -9  -4   2    7.22   10.64   0
  -9  -4   2   27.45   13.12   0
   8   4  -2  441.60    8.85   0
  -8  -4   2  396.47    9.86   0
  -8  -4   2  504.20   10.96   0
   7   4  -2 1150.93   10.83   0
  -7  -4   2 1121.89   15.59   0
  -7  -4   2 1159.40   12.96   0
   6   4  -2  173.89   12.12   0
  -6  -4   2  156.40   12.61   0
  -6  -4   2  166.38    9.82   0
  -5  -4   2 1781.15   13.39   0
   5   4  -2 1619.16   12.03   0
  -4  -4   2   14.02   19.49   0
   4   4  -2    0.06   13.92   0
  -3  -4   2  -39.53   24.73   0
   3   4  -2  -11.46   17.41   0
  -2  -4   2  733.05   27.30   0
   2   4  -2  860.39   19.71   0
   1   4  -2 2515.81   23.10   0
  -1  -4   2 2510.96   35.86   0
   0   4  -2 2609.28   25.68   0
   0  -4   2 2384.14   37.39   0
  -1   4  -2  262.87   26.73   0
   1  -4   2  213.15   12.25   0
   2  -4   2    5.63   10.84   0
  -2   4  -2    9.45   15.19   0
  -3   4  -2  751.18   15.57   0
   3  -4   2  730.16   60.78   0
   4  -4   2  651.26   24.04   0
  -4   4  -2  742.01   14.67   0
   5  -4   2   32.95   16.81   0
  -5   4  -2   35.41   12.19   0
  -5   4  -2   39.34    9.62   0
  -6   4  -2    5.25   14.22   0
  -6   4  -2    1.58   11.33   0
   6  -4   2    7.42   16.04   0
   7  -4   2   89.77   14.41   0
  -7   4  -2   87.88   10.02   0
  -7   4  -2   91.83   12.62   0
  -8   4  -2  362.90   14.31   0
  -8   4  -2  327.04   11.61   0
   8  -4   2  297.92   11.30   0
  -9   4  -2  113.47    9.97   0
  -9   4  -2  103.78    8.67   0
   9  -4   2   83.21    8.08   0
 -10   4  -2   -6.21   12.84   0
 -10   4  -2    2.77   10.62   0
  10  -4   2    7.79    5.62   0
   9   3  -2   11.05    7.37   0
  -9  -3   2   21.33   11.11   0
  -9  -3   2    8.94   13.92   0
  -8  -3   2   63.16   13.06   0
  -8  -3   2   58.53    7.47   0
   8   3  -2   56.29    8.46   0
  -7  -3   2  208.88    9.40   0
   7   3  -2  193.47   11.43   0
  -7  -3   2  172.13    8.63   0
  -6  -3   2   38.81   17.41   0
   6   3  -2   15.33   13.17   0
   5   3  -2 2483.90   13.39   0
  -5  -3   2 2383.51   16.25   0
   4   3  -2 1617.86   18.78   0
  -4  -3   2 1474.33   25.04   0
  -3  -3   2 2828.70   28.50   0
   3   3  -2 3066.08   21.66   0
  -2  -3   2    1.29   28.78   0
   2   3  -2   91.18   20.26   0
   1   3  -2  683.88   28.90   0
  -1  -3   2  676.56   37.89   0
   0  -3   2 1178.90   40.58   0
   0   3  -2 1155.79   40.67   0
  -2   3  -2  204.03   18.20   0
   2  -3   2  178.82   49.98   0
   2  -3   2  169.67   42.40   0
  -3   3  -2 3311.09   21.43   0
   3  -3   2 3423.81   19.47   0
   4  -3   2 1436.99   23.68   0
  -4   3  -2 1462.05   16.54   0
  -5   3  -2 1656.07   15.80   0
   5  -3   2 1781.42   20.00   0
  -5   3  -2 1626.67   13.70   0
   6  -3   2  806.27   14.77   0
  -6   3  -2  769.02   11.93   0
  -6   3  -2  876.11   13.26   0
   7  -3   2  204.16   14.64   0
  -7   3  -2  207.94   10.32   0
  -7   3  -2  216.89   12.78   0
  -8   3  -2  418.14   11.80   0
  -8   3  -2  461.30   14.46   0
   8  -3   2  394.45    9.74   0
  -9   3  -2   45.95    9.81   0
   9  -3   2   26.87    9.33   0
  -9   3  -2   60.70   11.89   0
  10  -3   2   10.00    5.54   0
 -10   3  -2  -19.31   15.21   0
 -10   3  -2   31.78   12.63   0
 -10  -2   2   25.77    9.33   0
 -10  -2   2   25.54   11.72   0
  10   2  -2   12.92    4.21   0
  -9  -2   2  112.09   12.32   0
   9   2  -2   85.00    8.09   0
  -9  -2   2   98.17    9.89   0
  -8  -2   2 1104.27   12.71   0
  -8  -2   2  952.86   15.19   0
   8   2  -2  893.88   10.50   0
  -7  -2   2  976.39   17.19   0
   7   2  -2  913.61   10.16   0
  -6  -2   2  319.51   18.58   0
   6   2  -2  386.94   13.92   0
  -5  -2   2  625.03   19.98   0
   5   2  -2  730.55   14.92   0
   4   2  -2  292.79   18.36   0
  -4  -2   2  432.63   25.96   0
  -3  -2   2   87.86   27.74   0
   3   2  -2   89.96   19.56   0
  -2  -2   2  251.31   38.71   0
   2   2  -2   88.89   29.23   0
  -2   2  -2 1209.85   14.71   0
   2  -2   2 1281.97   13.42   0
   4  -2   2  553.12   21.89   0
  -4   2  -2  615.77   14.76   0
   5  -2   2  729.35   15.10   0
  -5   2  -2  673.57    8.98   0
  -5   2  -2  729.71   13.95   0
   6  -2   2  348.73   13.91   0
  -6   2  -2  314.85   12.23   0
  -6   2  -2  364.93   15.06   0
   7  -2   2   33.12   11.57   0
  -7   2  -2   51.19    9.81   0
  -7   2  -2   59.11   12.36   0
  -8   2  -2  274.19   13.85   0
   8  -2   2  242.50    9.22   0
  -8   2  -2  284.98   11.40   0
  -9   2  -2   97.65   11.59   0
  -9   2  -2   55.06   10.04   0
   9  -2   2   62.98    7.70   0
  10  -2   2   -2.51    5.47   0
 -10   2  -2    3.22   10.54   0
 -10   2  -2   11.37    8.83   0
 -10  -1   2   56.94   13.48   0
 -10  -1   2   36.68   10.80   0
  10   1  -2   33.16    6.58   0
  -9  -1   2   66.90   12.84   0
  -9  -1   2   93.95   10.07   0
   9   1  -2  111.43    8.32   0
   8   1  -2  239.27    9.52   0
  -8  -1   2  221.38   12.39   0
  -7  -1   2   76.16   16.96   0
   7   1  -2   51.06    9.15   0
   6   1  -2  274.86   14.03   0
  -6  -1   2  219.79   18.50   0
  -5  -1   2 2369.94   19.24   0
   5   1  -2 2718.00   19.85   0
   3   1  -2 4263.42   25.94   0
  -3  -1   2 4251.21   32.86   0
  -1  -1   2 1059.48   43.93   0
   1   1  -2 1253.83   34.03   0
   0  -1   2 2065.42   18.30   0
   1  -1   2 2396.26   19.03   0
  -2   1  -2 1574.48   13.17   0
   2  -1   2 1506.29   13.47   0
   3  -1   2 5125.48   20.14   0
   4  -1   2  -39.18   21.16   0
  -4   1  -2    4.72   13.45   0
   5  -1   2  644.78   14.81   0
  -5   1  -2  656.05   11.29   0
  -5   1  -2  726.92   13.68   0
  -6   1  -2   63.10   14.35   0
   6  -1   2   60.98   13.20   0
  -6   1  -2   66.94   11.60   0
   7  -1   2  220.73   10.50   0
  -7   1  -2  241.35   10.06   0
  -7   1  -2  245.27   12.31   0
  -8   1  -2  159.96   10.80   0
  -8   1  -2  120.65    9.40   0
   8  -1   2  126.20    8.55   0
   9  -1   2   14.20    7.32   0
  -9   1  -2    3.95   13.79   0
  -9   1  -2   -8.58   11.37   0
  11   0  -2   25.08    5.65   0
 -11   0   2   66.38   12.19   0
 -11   0   2   67.01   10.69   0
 -10   0   2  147.51   11.29   0
 -10   0   2  134.37   14.15   0
  10   0  -2  103.98    7.92   0
  -9   0   2  462.16   11.77   0
   9   0  -2  498.01    9.55   0
   8   0  -2  727.55   12.54   0
  -8   0   2  756.09   15.82   0
   7   0  -2 3382.08   14.55   0
  -7   0   2 3795.58   21.07   0
   6   0  -2 2564.65   17.21   0
  -6   0   2 2354.40   21.15   0
   5   0  -2 2428.22   20.13   0
  -5   0   2 2590.94   26.50   0
  -3   0   2   63.57   38.01   0
   3   0  -2   77.55   27.88   0
   2   0  -2 1706.52   36.05   0
  -2   0   2 1607.67   44.63   0
   1   0   2   30.92   10.29   0
  -1   0  -2   25.42   12.75   0
  -2   0  -2 2117.21   19.89   0
   2   0   2 1846.24   16.19   0
  -3   0  -2 5088.41   19.64   0
   3   0   2 5366.40   25.05   0
   4   0   2  471.96   17.85   0
  -4   0  -2  515.56   14.09   0
   5   0   2  383.65   14.30   0
  -5   0  -2  357.34    9.53   0
  -5   0  -2  349.77   10.25   0
   6   0   2  920.37   14.18   0
  -6   0  -2 1013.73   13.00   0
  -6   0  -2  970.97   15.21   0
  -7   0  -2   78.75    6.74   0
   7   0   2   96.49    9.24   0
  -7   0  -2  111.41   11.66   0
  -8   0  -2  113.34   12.74   0
  -8   0  -2  105.41    7.41   0
   8   0   2  113.38    8.29   0
  -9   0  -2   47.33    9.49   0
   9   0   2   14.08    5.90   0
  -9   0  -2   49.76   10.94   0
 -11   1   2  190.70   15.82   0
 -11   1   2  208.39   12.86   0
  11  -1  -2  109.73    6.41   0
  10  -1  -2   87.19    7.93   0
 -10   1   2  129.41   10.42   0
 -10   1   2  132.36   13.25   0
  -9   1   2 1359.90   13.79   0
   9  -1  -2 1450.66   11.75   0
  -8   1   2  255.47   15.39   0
   8  -1  -2  261.22   12.10   0
  -7   1   2  826.19   18.09   0
   7  -1  -2  842.02   14.57   0
   6  -1  -2  409.19   14.47   0
  -6   1   2  460.83   19.32   0
   5  -1  -2  516.49   18.69   0
  -5   1   2  540.75   25.15   0
   4  -1  -2 1534.49   21.05   0
  -4   1   2 1596.25   28.86   0
   3  -1  -2  186.91   28.23   0
  -3   1   2  238.86   37.81   0
  -2   1   2 1240.96   44.67   0
   2  -1  -2 1110.27   35.59   0
  -1   1   2 2810.20   47.63   0
   1   1   2 2729.96   16.79   0
  -1  -1  -2 2443.51   15.95   0
   2   1   2  111.13    7.83   0
  -2  -1  -2  157.50   15.40   0
  -3  -1  -2  430.55   14.80   0
   3   1   2  349.14   19.27   0
  -4  -1  -2 1194.94   14.91   0
   4   1   2 1058.06   15.65   0
   5   1   2  946.28   14.80   0
  -5  -1  -2 1126.01   16.34   0
  -5  -1  -2 1056.28   13.43   0
   6   1   2 1411.06   14.05   0
  -6  -1  -2 1334.90   10.10   0
  -6  -1  -2 1340.22   11.59   0
   7   1   2    8.71    8.71   0
  -7  -1  -2   -5.36   13.72   0
  -7  -1  -2    9.00    7.65   0
  -8  -1  -2  124.47   13.23   0
  -8  -1  -2   88.62   10.88   0
   8   1   2   86.31    7.92   0
   9   1   2   48.98    6.00   0
  -9  -1  -2   74.01   15.46   0
  -9  -1  -2   73.05   12.84   0
 -11   2   2  139.95   13.14   0
 -11   2   2  115.36   10.64   0
  11  -2  -2   60.22    6.07   0
  10  -2  -2    3.72    7.70   0
 -10   2   2    5.12    9.85   0
   9  -2  -2  236.70    9.18   0
  -9   2   2  253.47   11.56   0
  -8   2   2   42.71   15.31   0
   8  -2  -2   47.09   11.98   0
   7  -2  -2  210.99   13.54   0
  -7   2   2  227.37   21.16   0
  -6   2   2   80.39   18.80   0
   6  -2  -2   94.20   13.93   0
   5  -2  -2  807.67   18.82   0
  -5   2   2  957.40   25.29   0
   4  -2  -2 2867.74   22.43   0
  -4   2   2 2751.25   29.27   0
   3  -2  -2 1781.30   24.29   0
  -3   2   2 1695.98   31.63   0
   2  -2  -2 1187.54   32.07   0
  -2   2   2 1358.59   42.15   0
  -1   2   2 1255.23   44.92   0
   1  -2  -2 1092.05   16.06   0
   0  -2  -2   13.81   10.97   0
   0   2   2   30.56    8.50   0
   1   2   2  910.54   13.53   0
  -1  -2  -2  894.71   17.35   0
   2   2   2  136.76   10.43   0
  -2  -2  -2  131.10   14.57   0
  -3  -2  -2 1156.37   15.22   0
   3   2   2 1326.70   19.55   0
   4   2   2 4533.56   19.20   0
  -4  -2  -2 4489.47   16.43   0
   5   2   2  384.16   13.73   0
  -5  -2  -2  388.10   10.68   0
  -5  -2  -2  404.62   11.81   0
  -6  -2  -2 2628.04   13.87   0
   6   2   2 2431.60   13.32   0
  -6  -2  -2 2506.55   15.67   0
   7   2   2    9.33    8.24   0
  -7  -2  -2  -20.81   10.27   0
  -7  -2  -2    9.35    9.18   0
   8   2   2    0.93    5.12   0
  -8  -2  -2   15.33   13.63   0
  -8  -2  -2  -10.69    7.66   0
 -11   3   2   31.66   13.11   0
  11  -3  -2   32.27    5.76   0
 -11   3   2   36.75   10.24   0
 -10   3   2   -2.09    9.81   0
  10  -3  -2   -1.35    7.80   0
   9  -3  -2  433.39    9.76   0
  -9   3   2  410.30   11.89   0
   8  -3  -2  500.45   12.86   0
  -8   3   2  491.20   15.98   0
  -7   3   2  619.63   21.42   0
   7  -3  -2  581.70   14.31   0
  -6   3   2  636.03   19.19   0
   6  -3  -2  598.05   15.10   0
   5  -3  -2 2832.91   24.78   0
  -5   3   2 2859.67   26.62   0
   4  -3  -2  554.95   19.17   0
  -4   3   2  501.63   25.89   0
   3  -3  -2 1001.41   25.64   0
  -3   3   2  945.30   29.53   0
  -1  -3  -2 5769.70   23.64   0
   2   3   2 3212.63   15.79   0
  -2  -3  -2 3343.96   18.53   0
  -3  -3  -2  254.84   12.93   0
   3   3   2  268.83   14.74   0
   4   3   2  584.11   14.37   0
  -4  -3  -2  543.34   11.51   0
  -4  -3  -2  550.90    9.27   0
   5   3   2  316.48   12.43   0
  -5  -3  -2  319.44   13.12   0
  -5  -3  -2  293.17   10.44   0
  -6  -3  -2  416.18    8.68   0
  -6  -3  -2  405.90   10.73   0
   6   3   2  426.79    9.73   0
   7   3   2   61.05    7.90   0
  -7  -3  -2   68.41   12.19   0
  -7  -3  -2   58.80    9.70   0
  -8  -3  -2  124.07   11.95   0
  -8  -3  -2  108.56    9.56   0
   8   3   2   49.62    6.13   0
  11  -4  -2    4.86    5.60   0
 -11   4   2   -0.72    6.99   0
 -10   4   2  125.42    9.99   0
  10  -4  -2  108.16   10.13   0
  -9   4   2   39.32   13.25   0
   9  -4  -2   49.50   10.66   0
   8  -4  -2  497.60   15.49   0
  -8   4   2  458.20   15.68   0
  -7   4   2  -13.23   16.69   0
   7  -4  -2   -4.22   13.34   0
   6  -4  -2 1985.93   17.38   0
  -6   4   2 1985.60   20.94   0
  -5   4   2 2227.65   29.99   0
   5  -4  -2 2207.24   23.75   0
   4  -4  -2  846.89   23.07   0
  -4   4   2  812.43   25.54   0
   3  -4  -2 4644.41   25.08   0
   2  -4  -2    2.73   15.95   0
  -2   4   2  -39.57   27.48   0
   1  -4  -2   70.65   16.53   0
  -1   4   2   91.07   13.22   0
   0  -4  -2  117.55   14.32   0
   0   4   2  110.96   10.94   0
   1   4   2 2023.43   14.23   0
  -1  -4  -2 2152.10   17.10   0
  -2  -4  -2  107.63    9.06   0
  -3  -4  -2  276.23    8.81   0
   3   4   2  303.59   14.43   0
  -3  -4  -2  296.80   10.85   0
  -4  -4  -2  226.08   13.75   0
  -4  -4  -2  197.69   10.86   0
   4   4   2  204.04   13.05   0
   5   4   2  101.54    9.30   0
  -5  -4  -2  110.04   11.77   0
  -5  -4  -2  123.96    9.19   0
  -6  -4  -2  524.66   13.87   0
  -6  -4  -2  472.62    8.22   0
   6   4   2  424.01    6.94   0
   7   4   2  148.46    7.81   0
  -7  -4  -2  189.59   11.26   0
  -7  -4  -2  187.73   14.04   0
  11  -5  -2    5.04    6.81   0
 -11   5   2   14.91    6.77   0
 -10   5   2  194.71   10.11   0
  10  -5  -2  199.08    8.53   0
  -9   5   2   36.33   12.89   0
   9  -5  -2   15.80    8.58   0
  -8   5   2 2353.93   18.36   0
   8  -5  -2 2359.81   16.33   0
  -7   5   2  419.10   16.93   0
   7  -5  -2  413.06   16.99   0
   6  -5  -2 1582.57   19.56   0
  -6   5   2 1589.88   19.81   0
   5  -5  -2  802.52   18.49   0
  -5   5   2  867.36   23.51   0
  -4   5   2  571.33   28.88   0
   4  -5  -2  578.70   21.47   0
   3  -5  -2   15.11   14.42   0
  -3   5   2   39.44   29.93   0
  -2   5   2   22.19   25.64   0
   2  -5  -2   12.75   12.31   0
  -1   5   2   -2.32    9.95   0
   1  -5  -2   -3.59   12.37   0
   0   5   2  140.11   10.14   0
   0  -5  -2  142.85   12.88   0
  -1  -5  -2  939.43   14.04   0
  -2  -5  -2 1400.68   14.03   0
  -3  -5  -2  890.46   12.48   0
  -3  -5  -2  870.30   14.89   0
   3   5   2  951.18   14.42   0
  -4  -5  -2  356.99   12.40   0
  -4  -5  -2  329.79    9.78   0
   4   5   2  327.92    9.88   0
  -5  -5  -2  167.15   13.48   0
   5   5   2  105.33    8.72   0
  -5  -5  -2  136.80   10.63   0
  -6  -5  -2    4.45   11.17   0
  -6  -5  -2   -5.77   14.18   0
   6   5   2    9.27    7.60   0
   7   5   2  144.54    6.48   0
  -7  -5  -2  282.91   12.98   0
  -7  -5  -2  221.92   15.84   0
 -11   6   2   15.92    6.68   0
  11  -6  -2   19.83    6.85   0
 -10   6   2  249.16   10.09   0
  10  -6  -2  249.89   10.36   0
  -9   6   2   22.08   12.42   0
   9  -6  -2   29.12   10.26   0
   8  -6  -2 1284.32   16.41   0
  -8   6   2 1307.51   16.28   0
  -7   6   2   70.37   15.68   0
   7  -6  -2   85.04   15.70   0
   6  -6  -2 1083.05   17.67   0
  -6   6   2 1181.25   22.06   0
  -5   6   2  266.56   21.90   0
   5  -6  -2  223.94   13.21   0
   4  -6  -2  123.13   15.73   0
  -4   6   2  133.15   18.61   0
   3  -6  -2  554.89   15.94   0
  -3   6   2  603.06   23.90   0
  -2   6   2 2784.41   23.08   0
   2  -6  -2 2459.41   20.99   0
  -1   6   2 2597.96   18.59   0
   1  -6  -2 2344.61   17.69   0
   0  -6  -2 1110.67   14.32   0
  -1  -6  -2  122.59   14.61   0
  -2  -6  -2   50.63   10.79   0
   2   6   2   65.71   13.35   0
  -2  -6  -2   86.05   13.43   0
   3   6   2  -18.05   11.50   0
  -3  -6  -2    6.84    8.18   0
  -3  -6  -2   -7.85    9.16   0
   4   6   2   -1.34    8.70   0
  -4  -6  -2    6.88   13.31   0
  -4  -6  -2   -9.23   10.49   0
   5   6   2  155.11    8.19   0
  -5  -6  -2  150.16   12.45   0
  -5  -6  -2  160.40    9.91   0
  -6  -6  -2   27.38   10.42   0
  -6  -6  -2   -3.64   13.28   0
   6   6   2    7.70    5.84   0
 -11   7   2   41.71    6.12   0
  11  -7  -2   23.16    6.99   0
 -10   7   2  109.58    8.73   0
  10  -7  -2  101.07    7.90   0
  -9   7   2  104.34    9.91   0
   9  -7  -2  104.02    9.63   0
   8  -7  -2  249.22   10.14   0
  -8   7   2  271.44   11.42   0
   7  -7  -2   24.58    9.76   0
  -7   7   2   26.98   17.21   0
   6  -7  -2  412.87   14.64   0
  -6   7   2  408.64   16.42   0
   5  -7  -2 1626.39   26.60   0
  -5   7   2 1738.24   22.85   0
   4  -7  -2  586.71   19.50   0
  -4   7   2  647.92   18.35   0
   3  -7  -2   98.98   15.13   0
  -3   7   2  104.56   18.19   0
   2  -7  -2   27.98   10.72   0
  -2   7   2   56.04   23.20   0
   1  -7  -2 1066.41   17.09   0
   0  -7  -2  611.87   17.81   0
   0  -7  -2  626.99   12.58   0
  -1  -7  -2  234.68   13.33   0
  -1  -7  -2  212.13   10.64   0
   2   7   2  577.24   11.45   0
  -2  -7  -2  589.31   12.75   0
  -2  -7  -2  573.85   10.51   0
   3   7   2  394.90    9.46   0
  -3  -7  -2  444.48   14.15   0
  -3  -7  -2  439.77   11.42   0
  -4  -7  -2  342.27   12.73   0
  -4  -7  -2  338.65   10.42   0
   4   7   2  315.64    8.61   0
   5   7   2  245.98    6.76   0
  -5  -7  -2  323.37   14.26   0
  -5  -7  -2  374.36   11.29   0
  11  -8  -2   11.74    5.66   0
 -11   8   2   19.05    6.88   0
 -10   8   2  158.93    9.68   0
  10  -8  -2  126.62    8.31   0
  -9   8   2  455.71   11.86   0
   9  -8  -2  380.59    9.88   0
   8  -8  -2  150.94    9.43   0
  -8   8   2  193.91   14.35   0
  -7   8   2  287.88   13.72   0
  -6   8   2   26.78   17.25   0
  -5   8   2    9.61   18.92   0
  -4   8   2  869.03   17.75   0
   3  -8  -2  430.44   19.08   0
   3  -8  -2  426.57   18.36   0
  -3   8   2  422.03   17.74   0
   2  -8  -2  904.93   15.97   0
   2  -8  -2  827.35   15.25   0
  -2   8   2  996.52   18.85   0
   1  -8  -2  265.10   13.16   0
   1  -8  -2  254.92   11.02   0
   0  -8  -2 2233.39   16.51   0
   0  -8  -2 2306.79   14.98   0
  -1  -8  -2  613.89   12.70   0
  -1  -8  -2  696.84   10.60   0
   1   8   2  648.50   10.53   0
  -2  -8  -2  376.45   13.96   0
  -2  -8  -2  396.87   11.14   0
   2   8   2  357.16    9.46   0
  -3  -8  -2   63.59   12.00   0
  -3  -8  -2   52.71    9.55   0
   3   8   2   39.56    7.99   0
  -4  -8  -2   98.26   10.80   0
   4   8   2   79.03    6.90   0
  -4  -8  -2   79.50   13.40   0
 -10   9   2   50.54    7.16   0
  10  -9  -2   42.69    6.46   0
  -9   9   2   18.65    8.78   0
  -8   9   2    7.51   10.13   0
  -7   9   2    7.85   11.96   0
  -6   9   2  135.97   13.34   0
  -5   9   2  972.11   17.58   0
  -4   9   2  554.48   15.06   0
  -3   9   2   59.46   18.21   0
   3  -9  -2   65.46   16.74   0
   3  -9  -2   52.86   13.65   0
   2  -9  -2 1087.02   16.69   0
  -2   9   2 1223.23   16.83   0
   2  -9  -2 1089.88   14.98   0
   1  -9  -2    8.74   13.09   0
   1  -9  -2   -1.57    8.43   0
   0   9   2   80.45    9.06   0
   0  -9  -2   86.73   16.01   0
   0  -9  -2   81.36   10.39   0
  -1  -9  -2   43.82   12.43   0
   1   9   2   46.20    8.42   0
  -1  -9  -2   24.68    9.78   0
   2   9   2  440.38    8.89   0
  -2  -9  -2  456.86   12.70   0
  -2  -9  -2  446.72   10.57   0
   3   9   2  273.08    6.86   0
  -3  -9  -2  337.44   11.31   0
  -3  -9  -2  316.62   13.80   0
 -10  10   2   26.59    7.35   0
  -9  10   2    1.90    7.83   0
  -8  10   2   43.72    9.01   0
  -7  10   2   78.57   10.42   0
  -6  10   2  120.52   12.26   0
  -5  10   2   85.23   10.37   0
  -4  10   2    1.80   10.79   0
   3 -10  -2    4.71   17.93   0
   3 -10  -2    1.22   20.79   0
  -3  10   2   15.48   13.72   0
   2 -10  -2  498.16   18.53   0
   2 -10  -2  488.46   15.85   0
  -2  10   2  516.77   14.63   0
   1 -10  -2  650.83   13.73   0
   1 -10  -2  655.90   16.35   0
  -1  10   2  798.66   12.87   0
   0  10   2  791.19    9.87   0
   0 -10  -2  791.95   13.72   0
   0 -10  -2  791.20   11.63   0
   1  10   2  766.47    9.55   0
  -1 -10  -2  894.99   12.92   0
  -1 -10  -2  875.99   15.17   0
  -2 -10  -2  239.80   15.83   0
   2  10   2  174.02    6.58   0
  -2 -10  -2  233.23   10.81   0
  -9  11   2   30.19    7.37   0
  -8  11   2  171.07    9.20   0
  -7  11   2  122.77   10.70   0
  -6  11   2  246.16   10.90   0
  -5  11   2  623.98   13.02   0
  -4  11   2 1031.80   12.34   0
  -3  11   2 1042.38   12.42   0
   2 -11  -2 1193.06   18.03   0
   2 -11  -2 1192.90   19.41   0
  -2  11   2 1259.33   12.75   0
  -2  11   2 1198.09   11.01   0
   1 -11  -2  596.02   17.15   0
  -1  11   2  625.90   13.49   0
  -1  11   2  546.96    9.34   0
   1 -11  -2  583.45   14.68   0
   0  11   2   19.97    5.91   0
   0 -11  -2   28.60   12.27   0
   0 -11  -2   30.01    9.83   0
   1  11   2    3.41    5.63   0
  -1 -11  -2   17.54   17.37   0
  -1 -11  -2   20.98   11.41   0
  -8  12   2   53.97    7.80   0
  -7  12   2  179.32    9.14   0
  -6  12   2  406.66    9.72   0
  -5  12   2  281.33    8.65   0
  -4  12   2   11.86    8.64   0
  -3  12   2   -5.42    7.19   0
  -3  12   2    0.29    6.01   0
   2 -12  -2   52.87   15.87   0
   2 -12  -2   59.66   16.02   0
  -2  12   2   33.50    7.32   0
  -2  12   2   25.00    6.05   0
  -1  12   2    2.48    5.67   0
  -1  12   2    7.07    7.18   0
   1 -12  -2    7.03   16.60   0
   1 -12  -2   10.11   13.90   0
   0  13  -3   77.80    6.39   0
   0 -13   3  129.89   17.75   0
   0 -13   3  134.02   20.76   0
  -1  13  -3  109.36    7.76   0
  -2  13  -3  181.61    8.18   0
  -2  13  -3  205.05    8.58   0
  -3  13  -3  214.19    9.26   0
  -3  13  -3  233.13   10.20   0
  -2 -12   3  143.53   13.85   0
  -2 -12   3  154.03   16.58   0
   2  12  -3  100.51    6.34   0
  -1 -12   3  230.21   16.58   0
   1  12  -3  190.22    8.22   0
  -1 -12   3  199.48   11.15   0
   0 -12   3  394.34   16.90   0
   0  12  -3  376.68   10.57   0
   0 -12   3  394.80   17.77   0
  -1  12  -3  148.00   10.22   0
  -2  12  -3   12.70   10.26   0
  -2  12  -3   15.68    9.63   0
  -3  12  -3   25.88   11.20   0
  -3  12  -3   34.97    9.44   0
   4  11  -3  147.19    6.58   0
  -4 -11   3  244.67   12.01   0
  -4 -11   3  233.94   18.25   0
  -3 -11   3  154.42   13.31   0
   3  11  -3  126.19    6.49   0
  -3 -11   3  154.12   10.36   0
   2  11  -3    0.25    7.84   0
  -2 -11   3    7.68   16.78   0
  -2 -11   3    1.40   10.31   0
   1  11  -3   95.78    8.42   0
  -1 -11   3  107.14   14.89   0
  -1 -11   3   94.16    9.49   0
   0 -11   3   31.39   11.96   0
   0 -11   3   34.40   15.16   0
   0  11  -3   21.80    8.60   0
  -1  11  -3  242.51    9.51   0
   1 -11   3  241.47   19.47   0
   1 -11   3  246.01   18.92   0
  -2  11  -3   10.26   12.33   0
  -3  11  -3  133.75   13.92   0
  -3  11  -3  112.71   14.03   0
  -5 -10   3   -6.10   10.83   0
   5  10  -3    2.69    5.53   0
  -5 -10   3   -2.25   11.34   0
   4  10  -3   -4.35    7.61   0
  -4 -10   3    1.32   10.02   0
  -4 -10   3   17.32   13.54   0
  -3 -10   3   73.42   12.17   0
  -3 -10   3   56.19   11.19   0
   3  10  -3   53.48    8.32   0
   2  10  -3   19.32    8.62   0
  -2 -10   3    3.31   12.91   0
  -2 -10   3   19.43   11.62   0
   1  10  -3   14.18    9.09   0
  -1 -10   3   15.27    9.99   0
  -1 -10   3    7.86   13.43   0
   0  10  -3 1165.30   14.02   0
   0 -10   3 1076.58   17.29   0
   0 -10   3 1136.55   14.69   0
   1 -10   3   11.97   14.54   0
  -1  10  -3    7.43   13.92   0
   1 -10   3   11.46   14.08   0
  -2  10  -3  431.11   15.35   0
  -3  10  -3   34.41   19.44   0
  -3  10  -3   35.06   19.54   0
  -7  10  -3   90.13   16.24   0
  -7  10  -3   84.54   15.11   0
  -8  10  -3   32.27   13.22   0
  -8  10  -3   31.56   12.36   0
  -9  10  -3    9.08   12.22   0
  -9  10  -3   14.02   13.39   0
   6   9  -3   20.43    5.76   0
  -6  -9   3   82.15   15.34   0
  -6  -9   3   73.42   11.69   0
   5   9  -3    7.96    7.42   0
  -5  -9   3  -10.09   10.24   0
  -5  -9   3   -5.46   13.81   0
  -4  -9   3   57.47   12.69   0
  -4  -9   3   48.01    9.36   0
   4   9  -3   60.07    8.34   0
  -3  -9   3  346.03   10.75   0
  -3  -9   3  325.60   14.18   0
   3   9  -3  336.03    9.69   0
  -2  -9   3   -2.45    8.35   0
   2   9  -3    8.66    9.40   0
  -2  -9   3  -10.94   11.24   0
  -1  -9   3   -5.41    8.91   0
   1   9  -3   18.66   12.06   0
  -1  -9   3   -4.01   14.35   0
   0  -9   3  373.73   13.21   0
   0   9  -3  396.77   13.77   0
   0  -9   3  331.73   16.24   0
   1  -9   3  314.09   18.13   0
  -1   9  -3  349.02   16.93   0
   1  -9   3  312.63   16.02   0
  -2   9  -3  142.74   16.55   0
  -6   9  -3    5.00   13.68   0
  -6   9  -3    0.51   15.74   0
  -7   9  -3  419.10   14.87   0
  -7   9  -3  392.77   13.32   0
  -8   9  -3  138.03   13.19   0
  -8   9  -3  134.14   13.55   0
  -9   9  -3   55.22    9.99   0
  -9   9  -3   54.47   11.29   0
  -7  -8   3   10.89   15.05   0
  -7  -8   3  -12.63   11.47   0
   7   8  -3    9.72    5.51   0
   6   8  -3  161.92    7.79   0
  -6  -8   3  184.69   14.20   0
  -6  -8   3  190.86   10.77   0
  -5  -8   3  140.73    9.58   0
   5   8  -3  137.53    8.49   0
  -5  -8   3  129.29   12.90   0
  -4  -8   3  251.73   10.46   0
   4   8  -3  237.57    9.29   0
  -4  -8   3  210.89   14.06   0
  -3  -8   3   26.33    8.51   0
  -3  -8   3   22.06   11.70   0
   3   8  -3   17.20   11.72   0
   2   8  -3   28.78   13.00   0
  -2  -8   3   19.87    9.79   0
  -1  -8   3   24.18   10.18   0
   1   8  -3   18.95   13.80   0
   0   8  -3   29.51   13.75   0
   0  -8   3   27.14   12.69   0
  -1   8  -3   55.13   17.19   0
   1  -8   3   46.53   12.35   0
  -2   8  -3  317.10   20.55   0
   2  -8   3  279.53   20.40   0
  -4   8  -3 1923.40   26.07   0
  -4   8  -3 1719.91   26.84   0
  -5   8  -3 1683.95   18.93   0
  -5   8  -3 1661.51   20.09   0
  -6   8  -3   31.24   11.90   0
  -6   8  -3   26.16    8.96   0
  -7   8  -3  580.36   12.18   0
  -7   8  -3  607.47   15.88   0
  -8   8  -3  240.19   10.32   0
  -8   8  -3  235.36   11.61   0
  -9   8  -3   18.11   11.88   0
  -9   8  -3    9.52   10.45   0
   7   7  -3   91.54    5.42   0
  -7  -7   3  114.27   10.41   0
  -7  -7   3   94.34   13.77   0
  -6  -7   3   49.18    9.37   0
  -6  -7   3   69.42   12.55   0
   6   7  -3   59.72    8.10   0
  -5  -7   3   -8.05    7.08   0
   5   7  -3    4.00    8.73   0
  -5  -7   3   -4.83   13.52   0
   4   7  -3  129.83   11.87   0
  -4  -7   3  110.81    8.91   0
   3   7  -3  211.21   13.81   0
  -3  -7   3  190.44   10.47   0
  -2  -7   3  436.62    9.55   0
   2   7  -3  496.85   14.57   0
   1   7  -3 2280.16   17.79   0
  -1  -7   3 2037.62   14.26   0
   0   7  -3 5251.54   22.78   0
   0  -7   3 4620.95   21.49   0
  -1   7  -3 3053.11   23.97   0
   1  -7   3 2787.65   22.40   0
   2  -7   3  173.19   15.29   0
  -2   7  -3  176.93   25.69   0
  -3   7  -3 1777.23   21.17   0
   3  -7   3 1518.97   21.75   0
  -4   7  -3   27.56   13.38   0
  -5   7  -3  379.72   14.78   0
  -5   7  -3  370.45   16.09   0
  -6   7  -3   30.64    9.67   0
  -6   7  -3   33.06   13.59   0
  -7   7  -3  845.22   14.94   0
  -7   7  -3  903.82   13.28   0
   8  -7   3  220.88   14.77   0
  -8   7  -3  292.86   10.79   0
  -8   7  -3  327.62   15.20   0
   9  -7   3    3.41   10.17   0
  -9   7  -3    3.91   15.74   0
  -9   7  -3    7.52   10.65   0
   8   6  -3   24.04    5.86   0
  -8  -6   3   44.70   10.48   0
  -8  -6   3   38.68   13.34   0
   7   6  -3   51.44    7.89   0
  -7  -6   3   37.03   12.15   0
  -7  -6   3   46.87    9.22   0
   6   6  -3   61.44    8.68   0
  -6  -6   3   57.92   10.06   0
  -6  -6   3   48.11    9.56   0
  -5  -6   3  878.48   10.65   0
   5   6  -3  959.61   12.87   0
  -4  -6   3 1101.33    9.81   0
   4   6  -3 1301.45   14.96   0
   3   6  -3  217.52   14.31   0
  -3  -6   3  181.71    8.77   0
   2   6  -3 1277.71   16.15   0
  -2  -6   3 1144.63   20.50   0
   1   6  -3   34.22   21.68   0
  -1  -6   3   -3.44   23.59   0
   0   6  -3   43.94   17.99   0
   0  -6   3   33.34    8.79   0
  -1   6  -3  278.08   22.92   0
   1  -6   3  256.87   13.93   0
   2  -6   3   25.25   12.22   0
  -2   6  -3   22.23   12.58   0
  -3   6  -3 2504.09   20.72   0
   3  -6   3 2272.51   20.12   0
   4  -6   3 1238.69   13.89   0
  -4   6  -3 1370.57   17.03   0
  -5   6  -3  997.74   15.43   0
   6  -6   3   32.23   20.60   0
  -6   6  -3   40.12   12.75   0
  -6   6  -3   21.93   15.00   0
   7  -6   3  241.48   14.17   0
  -7   6  -3  289.48   11.80   0
  -7   6  -3  268.75    9.87   0
   8  -6   3   57.95   11.85   0
  -8   6  -3   68.23   12.73   0
  -8   6  -3   76.34   10.39   0
  -9   6  -3   11.15   10.97   0
  -9   6  -3    4.81   13.43   0
   9  -6   3    9.74    8.88   0
 -10   6  -3   51.28   14.60   0
 -10   6  -3   62.76   12.18   0
  10  -6   3   21.61    6.81   0
   9   5  -3   74.37    5.93   0
  -9  -5   3  112.17   15.49   0
  -9  -5   3  160.34    9.04   0
   8   5  -3  151.88    7.91   0
  -8  -5   3  161.00   11.61   0
  -8  -5   3  173.53   10.36   0
  -7  -5   3  342.78    7.96   0
  -7  -5   3  356.31   13.69   0
   7   5  -3  344.23    6.86   0
   6   5  -3   98.99   11.25   0
  -6  -5   3  100.47    8.76   0
  -5  -5   3  364.73   17.68   0
   5   5  -3  436.12   13.73   0
   4   5  -3 1633.81   15.93   0
  -4  -5   3 1469.83   20.01   0
   3   5  -3   50.28   14.37   0
  -3  -5   3   40.90   19.61   0
   2   5  -3 3303.84   21.55   0
  -2  -5   3 2976.20   26.52   0
  -1  -5   3 1587.39   26.88   0
   1   5  -3 1924.78   25.18   0
   0  -5   3 5725.65   32.19   0
  -2   5  -3 1132.35   17.84   0
   2  -5   3  962.51   14.41   0
  -3   5  -3 2373.16   18.26   0
   3  -5   3 2729.44   19.91   0
   4  -5   3  950.49   37.94   0
   4  -5   3 1058.89   32.98   0
  -4   5  -3 1016.88   14.21   0
   5  -5   3  222.84   20.66   0
  -5   5  -3  221.04   14.07   0
   6  -5   3  413.90   16.81   0
  -6   5  -3  472.22   14.23   0
  -6   5  -3  448.48   12.07   0
  -7   5  -3  789.51   11.43   0
   7  -5   3  693.21   13.46   0
  -7   5  -3  748.48   13.09   0
   8  -5   3  500.07   10.26   0
  -8   5  -3  628.27   11.88   0
  -8   5  -3  661.67   14.08   0
   9  -5   3  139.78    9.71   0
  -9   5  -3  223.79   14.00   0
  -9   5  -3  225.42   11.66   0
 -10   5  -3   53.18   12.18   0
 -10   5  -3   35.41   14.64   0
  10  -5   3   21.94    6.75   0
  -9  -4   3  197.46    9.97   0
  -9  -4   3  281.42   11.30   0
   9   4  -3  207.47    7.26   0
  -8  -4   3  102.83    7.18   0
  -8  -4   3   90.91   12.68   0
   8   4  -3  101.82    8.17   0
   7   4  -3  232.53    9.43   0
  -7  -4   3  186.72    9.02   0
   6   4  -3   49.04   12.74   0
  -6  -4   3   70.59   16.57   0
   5   4  -3  311.05   13.83   0
  -5  -4   3  281.74   18.12   0
   4   4  -3 4900.71   19.63   0
  -4  -4   3 4486.01   23.52   0
   3   4  -3    0.14   17.75   0
  -3  -4   3  -11.09   17.23   0
  -2  -4   3 5837.34   31.13   0
   1   4  -3 4536.37   22.64   0
   0   4  -3 1118.69   22.35   0
   0  -4   3 1286.70   34.89   0
  -1   4  -3  301.47   29.02   0
   1  -4   3  336.43   36.38   0
  -2   4  -3  806.44   17.71   0
   2  -4   3  789.62   43.23   0
   3  -4   3 1348.50   37.85   0
  -3   4  -3 1396.67   16.16   0
   3  -4   3 1391.75   31.73   0
  -4   4  -3  996.13   14.36   0
   4  -4   3  994.29   20.30   0
  -5   4  -3 2082.00   15.93   0
   5  -4   3 2242.72   21.12   0
   6  -4   3 1260.49   15.64   0
  -6   4  -3 1267.69   13.91   0
  -6   4  -3 1321.03   15.87   0
  -7   4  -3  357.14   12.24   0
   7  -4   3  300.86    9.86   0
  -7   4  -3  336.41   10.16   0
  -8   4  -3  509.53    8.93   0
  -8   4  -3  540.54   14.07   0
   8  -4   3  471.26   11.64   0
   9  -4   3   46.62    9.12   0
  -9   4  -3   53.94   13.71   0
  -9   4  -3   58.80   11.39   0
 -10  -3   3   55.55   12.37   0
  10   3  -3    8.99    5.70   0
 -10  -3   3   48.80   15.29   0
   9   3  -3  287.72    8.33   0
  -9  -3   3  349.71   11.96   0
  -9  -3   3  283.64   14.65   0
  -8  -3   3   14.35   11.25   0
   8   3  -3   22.24    8.59   0
   7   3  -3  139.98    8.18   0
  -7  -3   3  139.99   15.27   0
   6   3  -3  988.39   14.55   0
  -6  -3   3  954.55   18.21   0
   5   3  -3  720.49   14.89   0
  -5  -3   3  640.37   14.10   0
   4   3  -3 2059.74   19.62   0
  -4  -3   3 1951.57   25.40   0
   3   3  -3  516.25   19.10   0
  -3  -3   3  516.32   26.51   0
  -2  -3   3  721.85   28.81   0
   2   3  -3    9.47   19.75   0
   1   3  -3 1604.55   24.50   0
  -1  -3   3 1696.44   31.53   0
   4  -3   3 2022.61   23.00   0
  -4   3  -3 1970.95   16.42   0
  -5   3  -3  284.43   12.53   0
   5  -3   3  276.06   14.03   0
   6  -3   3  145.46   13.09   0
  -6   3  -3  152.59   14.04   0
  -6   3  -3  187.30   11.76   0
  -7   3  -3  112.97   11.84   0
   7  -3   3   95.29    9.23   0
  -7   3  -3   94.80    9.54   0
  -8   3  -3   92.33    9.44   0
  -8   3  -3   85.12   10.67   0
   8  -3   3   91.52    8.39   0
  -9   3  -3   32.04   11.33   0
  -9   3  -3   29.09   13.45   0
   9  -3   3   29.51    8.97   0
 -10  -2   3   20.72   13.10   0
  10   2  -3   -4.69    5.72   0
 -10  -2   3  -16.80   10.49   0
  -9  -2   3  228.00   10.91   0
   9   2  -3  261.12    8.67   0
  -8  -2   3  466.55   12.47   0
   8   2  -3  445.11    7.37   0
  -7  -2   3  106.37   16.33   0
   7   2  -3  122.10   12.69   0
   6   2  -3   33.69    9.61   0
  -6  -2   3   30.31   12.65   0
  -5  -2   3  503.36   14.29   0
   5   2  -3  507.95   10.97   0
   4   2  -3 1299.10   19.73   0
  -4  -2   3 1323.01   26.61   0
  -3  -2   3 7730.98   22.88   0
   2   2  -3 1261.88   24.31   0
  -2  -2   3 1125.73   31.98   0
   0   2  -3  336.19   39.75   0
   0  -2   3  383.12   49.84   0
   1  -2   3  296.88   31.77   0
  -1   2  -3  302.89    8.49   0
  -2   2  -3  462.11   15.56   0
   2  -2   3  475.91   12.09   0
  -3   2  -3  552.35   14.92   0
   3  -2   3  551.43   12.05   0
  -4   2  -3   -0.69   12.90   0
   4  -2   3   16.10   14.50   0
  -5   2  -3  271.94    9.06   0
   5  -2   3  275.94   14.02   0
   6  -2   3  282.64   13.19   0
  -6   2  -3  322.44   11.71   0
  -6   2  -3  325.79   13.98   0
   7  -2   3  488.64   12.02   0
  -7   2  -3  519.29   12.30   0
  -7   2  -3  534.17   10.41   0
  -8   2  -3  176.04   10.59   0
  -8   2  -3  164.41    9.31   0
   8  -2   3  155.33    8.54   0
  -9   2  -3   21.82   11.03   0
  -9   2  -3    7.29   13.41   0
   9  -2   3   11.67    5.72   0
 -10  -1   3    0.89   10.70   0
 -10  -1   3   -8.55   13.58   0
  10   1  -3   10.38    7.33   0
  -9  -1   3   47.27   10.68   0
   9   1  -3   29.08    8.36   0
   8   1  -3   59.53   11.16   0
  -8  -1   3   41.41   14.51   0
   7   1  -3   58.58   13.31   0
  -7  -1   3   87.36   17.01   0
   6   1  -3 1499.83   15.73   0
  -6  -1   3 1501.21   19.93   0
   5   1  -3 1770.46   19.18   0
  -5  -1   3 1851.25   25.27   0
   4   1  -3  590.15   19.23   0
  -4  -1   3  641.63   27.01   0
   3   1  -3 2641.28   23.52   0
  -3  -1   3 2428.91   30.72   0
   1  -1   3   -2.26   33.47   0
  -1   1  -3   55.41    7.38   0
   2  -1   3 1417.89   14.26   0
  -2   1  -3 1191.45   17.24   0
  -3   1  -3 1026.22   15.61   0
   3  -1   3  899.67   12.59   0
   4  -1   3 1080.63   16.11   0
  -4   1  -3 1124.41   11.61   0
   5  -1   3  231.52   13.91   0
  -5   1  -3  211.53   12.11   0
   6  -1   3   69.36   12.39   0
  -6   1  -3  101.32   13.11   0
  -6   1  -3   96.91   10.68   0
   7  -1   3  236.63    9.30   0
  -7   1  -3  291.95   14.37   0
  -7   1  -3  285.23   11.73   0
  -8   1  -3  148.74   10.24   0
  -8   1  -3  149.66   12.52   0
   8  -1   3  140.07    8.22   0
  -9   1  -3   73.97   10.95   0
  -9   1  -3   91.05    9.38   0
   9  -1   3   44.89    6.01   0
 -11   0   3   28.86   12.21   0
 -11   0   3   63.22   10.68   0
  11   0  -3   18.41    5.55   0
 -10   0   3   54.01    9.92   0
  10   0  -3   65.17    7.92   0
  -9   0   3  247.88   11.43   0
   9   0  -3  299.66    9.32   0
  -8   0   3  306.38   15.41   0
   8   0  -3  346.35   12.11   0
   7   0  -3    1.38   13.36   0
  -7   0   3   -8.83   12.08   0
  -6   0   3   99.42   18.62   0
   6   0  -3   62.90   14.04   0
   5   0  -3 1491.65   19.31   0
  -5   0   3 1560.12   25.68   0
   4   0  -3 1233.60   15.04   0
  -4   0   3 1368.54   27.78   0
   3   0  -3  134.84   21.81   0
  -3   0   3   92.50   29.79   0
   0   0   3  990.71   31.48   0
   0   0  -3  842.45   14.17   0
   1   0   3 1852.45   13.73   0
  -1   0  -3 1875.77   19.21   0
   2   0   3 2343.20   15.49   0
  -2   0  -3 2264.43   18.36   0
  -3   0  -3 2355.31   17.17   0
   3   0   3 2112.81   12.24   0
   4   0   3  511.22   15.07   0
  -4   0  -3  502.25   10.09   0
  -5   0  -3 1371.64   12.71   0
   5   0   3 1316.71   15.43   0
   6   0   3 1526.25   14.13   0
  -6   0  -3 1588.34   11.75   0
  -6   0  -3 1639.78   12.84   0
   7   0   3  843.63   10.42   0
  -7   0  -3  983.02   14.82   0
  -7   0  -3  930.04    9.65   0
  -8   0  -3  182.50   11.77   0
  -8   0  -3  201.65   14.57   0
   8   0   3  139.26    8.07   0
  -9   0  -3  199.30   15.34   0
  -9   0  -3  182.87   12.95   0
   9   0   3   74.93    6.32   0
  11  -1  -3   20.26    5.77   0
 -11   1   3   12.02    7.13   0
 -10   1   3   -9.48    9.87   0
  10  -1  -3   13.50    7.75   0
  -9   1   3   27.00   11.10   0
   9  -1  -3   38.50    8.69   0
  -8   1   3   -1.28   15.30   0
   8  -1  -3    4.25   11.97   0
  -7   1   3  106.66   17.31   0
   7  -1  -3  118.13   13.49   0
   6  -1  -3  112.88   14.03   0
  -6   1   3   92.23   18.94   0
   5  -1  -3 1644.97   20.01   0
  -5   1   3 1586.64   25.98   0
   4  -1  -3  871.71   20.41   0
  -4   1   3  978.79   27.88   0
   3  -1  -3 1976.26   23.56   0
  -3   1   3 1963.17   31.22   0
  -2   1   3 3189.11   42.44   0
   2  -1  -3 3009.19   32.41   0
   1  -1  -3  155.31   31.28   0
  -1   1   3  529.67   41.18   0
   0   1   3 2787.63   16.15   0
   1   1   3  922.67   13.14   0
  -1  -1  -3  916.60   16.73   0
   2   1   3 4447.18   18.44   0
  -2  -1  -3 4341.76   20.61   0
  -3  -1  -3 4571.74   19.35   0
   3   1   3 4055.65   14.96   0
   4   1   3 1740.19   13.04   0
  -4  -1  -3 1953.21   15.17   0
   5   1   3 1041.60   14.55   0
  -5  -1  -3 1068.77   11.68   0
   6   1   3  264.10    9.77   0
  -6  -1  -3  322.75    9.87   0
  -6  -1  -3  277.38    9.04   0
   7   1   3  581.19    9.57   0
  -7  -1  -3  615.61   10.34   0
  -7  -1  -3  600.76    8.76   0
  -8  -1  -3  -11.14    9.65   0
  -8  -1  -3    8.76   10.79   0
   8   1   3    2.65    6.53   0
 -11   2   3    4.00    7.06   0
  11  -2  -3   -5.08    5.61   0
 -10   2   3   13.08    9.80   0
  10  -2  -3    1.53    7.87   0
   9  -2  -3   24.93    8.79   0
  -9   2   3    2.52   11.12   0
  -8   2   3   53.19   15.54   0
   8  -2  -3   33.83   12.34   0
   7  -2  -3  339.06   13.92   0
  -7   2   3  365.97   17.57   0
   6  -2  -3   21.82   14.12   0
  -6   2   3   29.65   18.79   0
   5  -2  -3  215.51   17.91   0
  -5   2   3  245.65   24.27   0
   4  -2  -3   -9.42   18.33   0
  -4   2   3  -38.30   25.96   0
   3  -2  -3  136.36   20.12   0
  -3   2   3  127.68   28.43   0
   2  -2  -3  258.50   21.65   0
  -2   2   3  257.91   30.64   0
   1  -2  -3 1026.58   17.22   0
  -1   2   3 1236.78   32.10   0
   1   2   3   13.27   10.36   0
  -1  -2  -3    2.43   14.28   0
  -2  -2  -3 7980.80   23.44   0
   3   2   3 1760.06   10.78   0
  -3  -2  -3 1956.74   15.48   0
   4   2   3   67.31   13.93   0
  -4  -2  -3   51.23   10.43   0
   5   2   3  624.99   12.89   0
  -5  -2  -3  683.18   11.24   0
  -5  -2  -3  687.52   13.74   0
  -6  -2  -3  161.69   14.14   0
  -6  -2  -3  185.33   11.18   0
   6   2   3  167.64    9.12   0
   7   2   3  213.77    8.42   0
  -7  -2  -3  267.68   11.10   0
  -7  -2  -3  286.43   12.61   0
   8   2   3   16.95    5.71   0
  -8  -2  -3   62.32   12.60   0
  -8  -2  -3   16.35   14.42   0
  11  -3  -3   12.52    7.18   0
 -11   3   3   -4.20    8.05   0
 -10   3   3   86.74   10.02   0
  10  -3  -3   83.81    8.22   0
   9  -3  -3  391.62    9.81   0
  -9   3   3  394.31   14.28   0
  -8   3   3   82.99   15.52   0
   8  -3  -3  113.20   15.14   0
  -7   3   3   -6.26   20.82   0
   7  -3  -3    2.89   13.35   0
   6  -3  -3  910.30   15.29   0
  -6   3   3  912.25   19.43   0
   5  -3  -3 2603.89   20.74   0
  -5   3   3 2376.05   25.79   0
   4  -3  -3 1887.68   20.79   0
  -4   3   3 1894.64   27.35   0
  -1   3   3 5619.67   33.72   0
  -1  -3  -3    5.57   13.01   0
   1   3   3   10.22    9.75   0
   2   3   3 1854.48   11.30   0
  -2  -3  -3 2144.62   15.91   0
   3   3   3 1178.22    9.21   0
  -3  -3  -3 1196.02   13.78   0
   4   3   3  238.23   13.37   0
  -4  -3  -3  272.31   13.90   0
  -5  -3  -3  713.15    8.23   0
   5   3   3  735.50   10.57   0
  -5  -3  -3  810.89   12.93   0
   6   3   3  485.80    9.31   0
  -6  -3  -3  606.49   13.89   0
  -6  -3  -3  530.15   11.28   0
   7   3   3  166.74    5.84   0
  -7  -3  -3  182.16   14.26   0
  -7  -3  -3  214.25   11.33   0
  11  -4  -3   18.38    7.20   0
 -11   4   3   -1.23   10.01   0
 -10   4   3   68.65    9.80   0
  10  -4  -3   69.20    9.79   0
  -9   4   3  445.81   12.13   0
   9  -4  -3  466.79   10.07   0
  -8   4   3  908.94   19.44   0
   8  -4  -3  803.20   13.55   0
  -7   4   3 1419.80   18.85   0
   7  -4  -3 1292.10   15.57   0
   6  -4  -3 6449.99   24.74   0
  -6   4   3 6220.15   25.25   0
  -5   4   3 4919.82   27.54   0
   5  -4  -3 5069.25   26.20   0
   4  -4  -3 1439.49   19.41   0
  -4   4   3 1519.72   25.69   0
  -3   4   3 2377.00   33.45   0
   3  -4  -3 2301.47   21.23   0
   2  -4  -3  453.91   14.18   0
  -2   4   3  542.84   27.08   0
  -1   4   3 1344.65   28.88   0
   1  -4  -3 1050.59   15.37   0
   0   4   3 2864.88   16.41   0
   0  -4  -3 2638.37   17.60   0
  -1  -4  -3 1084.51   14.45   0
   1   4   3 1110.30   12.08   0
  -2  -4  -3 2314.77   15.59   0
   2   4   3 2072.51   11.49   0
  -3  -4  -3 1627.93   16.15   0
   4   4   3  107.71   11.71   0
  -4  -4  -3  103.48    6.79   0
  -4  -4  -3  101.43   12.12   0
  -5  -4  -3  -23.72   13.60   0
   5   4   3    6.98    8.65   0
  -5  -4  -3    4.40   10.46   0
  -6  -4  -3   30.12   10.26   0
  -6  -4  -3   27.76   11.12   0
   6   4   3    7.03    7.67   0
   7   4   3   12.53    5.54   0
  -7  -4  -3   -5.00   15.45   0
  -7  -4  -3    3.20   12.29   0
 -11   5   3   77.80    9.38   0
  11  -5  -3   56.47    6.08   0
 -10   5   3  299.77   12.49   0
  10  -5  -3  268.10    8.90   0
   9  -5  -3 1049.85   11.39   0
  -9   5   3 1046.78   13.09   0
  -8   5   3  519.74   15.36   0
   8  -5  -3  515.32   12.79   0
   7  -5  -3   58.49   16.43   0
  -7   5   3   60.54   16.47   0
  -6   5   3  926.31   18.67   0
   6  -5  -3  928.37   15.24   0
  -5   5   3 1573.80   20.51   0
   5  -5  -3 1581.13   16.54   0
   4  -5  -3 1361.78   16.61   0
  -4   5   3 1475.23   22.92   0
  -3   5   3 4556.87   27.77   0
  -2   5   3 7256.32   30.19   0
  -1   5   3 5079.49   26.46   0
   1  -5  -3 4024.43   19.88   0
   0   5   3  560.56   11.04   0
   0  -5  -3  524.54   13.17   0
   1   5   3  100.90    9.24   0
  -1  -5  -3   92.67   11.62   0
  -2  -5  -3   38.25   13.94   0
   3   5   3  204.71   12.26   0
  -3  -5  -3  226.42   12.33   0
   4   5   3   27.87    6.23   0
  -4  -5  -3   16.16   13.74   0
  -4  -5  -3   18.45    7.56   0
   5   5   3    9.64    8.01   0
  -5  -5  -3    3.15    6.78   0
  -5  -5  -3  -10.40   12.38   0
  -6  -5  -3    9.44   10.42   0
  -6  -5  -3   14.12   13.31   0
   6   5   3   -1.89    5.81   0
 -11   6   3   17.59    8.08   0
  11  -6  -3    9.22    5.58   0
 -10   6   3  156.98   11.67   0
  10  -6  -3  127.57    8.28   0
  -9   6   3  743.81   12.25   0
   9  -6  -3  694.68   12.35   0
   8  -6  -3  452.09   13.85   0
  -8   6   3  499.37   17.66   0
  -7   6   3 1996.59   21.64   0
   7  -6  -3 1754.84   15.85   0
   6  -6  -3 4012.48   19.76   0
  -6   6   3 4179.34   22.27   0
   5  -6  -3 2928.23   21.13   0
  -5   6   3 2935.97   21.27   0
   4  -6  -3 1754.16   18.62   0
  -4   6   3 1883.64   20.58   0
   3  -6  -3  756.61   13.61   0
  -3   6   3  856.60   19.71   0
   2  -6  -3   12.30   11.21   0
  -2   6   3   10.28   19.47   0
   1  -6  -3    9.37   11.21   0
  -1   6   3    9.85    9.33   0
   0   6   3   34.90   11.34   0
   0  -6  -3   25.65   13.95   0
  -1  -6  -3  280.31   13.93   0
  -2  -6  -3  145.35    8.82   0
  -3  -6  -3   -2.48   10.69   0
   3   6   3    5.49    9.02   0
  -3  -6  -3    3.56    9.70   0
   4   6   3   58.33    8.29   0
  -4  -6  -3   41.34    9.97   0
  -4  -6  -3   66.24   12.61   0
  -5  -6  -3    1.47   10.75   0
   5   6   3    6.35    7.38   0
  -5  -6  -3   21.79    9.55   0
 -11   7   3   60.52    7.70   0
  11  -7  -3   60.11    7.21   0
 -10   7   3  189.18   11.31   0
  10  -7  -3  142.36    9.67   0
  -9   7   3  788.13   13.88   0
   9  -7  -3  652.06   10.37   0
   8  -7  -3  316.98   11.57   0
  -8   7   3  340.66   11.45   0
   7  -7  -3   47.64   13.57   0
  -7   7   3   50.67   17.16   0
   6  -7  -3  247.35   16.11   0
  -6   7   3  225.96   16.04   0
   5  -7  -3   51.90   15.15   0
  -5   7   3   74.02   16.69   0
   4  -7  -3  300.70   16.34   0
  -4   7   3  298.71   17.67   0
   3  -7  -3  195.08   16.10   0
  -3   7   3  192.88   21.82   0
   2  -7  -3  135.62   13.56   0
  -2   7   3  170.62   18.66   0
   1  -7  -3   38.52   13.32   0
  -1   7   3   23.52   19.41   0
   0  -7  -3   62.00   12.69   0
  -1  -7  -3  191.83   11.91   0
  -2  -7  -3  441.35   10.60   0
  -2  -7  -3  482.97   11.77   0
   2   7   3  435.21    9.90   0
   3   7   3   -5.59    8.28   0
  -3  -7  -3  -12.14    9.92   0
  -3  -7  -3   11.82   12.31   0
   4   7   3  209.57    7.95   0
  -4  -7  -3  210.33   11.24   0
  -4  -7  -3  180.18   14.04   0
  -5  -7  -3   33.77   11.76   0
   5   7   3    3.45    5.55   0
  -5  -7  -3  -20.13   14.84   0
 -11   8   3   29.95    6.99   0
  11  -8  -3   22.30    6.30   0
 -10   8   3   64.32    7.85   0
  10  -8  -3   56.73    7.77   0
  -9   8   3   99.31   11.32   0
   9  -8  -3   65.79    6.81   0
  -8   8   3   18.91   11.95   0
   8  -8  -3   15.55    6.99   0
  -7   8   3   17.16   13.27   0
   6  -8  -3  103.70   15.29   0
  -6   8   3  113.20   17.30   0
  -5   8   3  299.93   15.49   0
   5  -8  -3  287.39   18.41   0
   4  -8  -3  695.43   18.79   0
  -4   8   3  725.42   16.62   0
  -3   8   3  699.77   17.20   0
   3  -8  -3  642.86   16.08   0
   2  -8  -3 2610.28   19.94   0
  -2   8   3 2891.46   19.69   0
  -1   8   3  640.79   17.33   0
   1  -8  -3  480.82   12.52   0
   0  -8  -3  324.81   11.85   0
   0  -8  -3  360.06    9.84   0
  -1  -8  -3  118.82   13.24   0
  -1  -8  -3  123.35   10.74   0
  -2  -8  -3  251.64   10.33   0
  -2  -8  -3  240.55   12.46   0
   2   8   3  226.42    8.73   0
   3   8   3   79.36    7.78   0
  -3  -8  -3   93.78   13.64   0
  -3  -8  -3  117.91   11.01   0
   4   8   3  167.73    6.61   0
  -4  -8  -3  283.22   15.46   0
  -4  -8  -3  274.00   12.76   0
 -10   9   3   47.83    7.30   0
  10  -9  -3   42.33    6.13   0
  -9   9   3   64.84    9.49   0
  -8   9   3  375.62   12.39   0
  -7   9   3  411.35   11.00   0
  -6   9   3  728.04   12.35   0
  -5   9   3  980.22   13.18   0
   4  -9  -3  242.87   15.45   0
  -4   9   3  257.99   12.13   0
   3  -9  -3    2.24   14.26   0
  -3   9   3   13.63   11.85   0
   2  -9  -3  368.06   11.42   0
   2  -9  -3  378.16   11.73   0
  -2   9   3  414.04   12.75   0
  -1   9   3   82.28   12.23   0
   1  -9  -3   71.16   15.68   0
   1  -9  -3   62.55   12.71   0
   0  -9  -3  381.00   15.68   0
   0  -9  -3  395.77   11.00   0
   1   9   3  796.20    9.74   0
  -1  -9  -3  768.83   13.36   0
  -1  -9  -3  788.22   11.61   0
  -2  -9  -3  899.81   14.99   0
   2   9   3  953.63    9.72   0
  -2  -9  -3 1019.07   12.99   0
  -3  -9  -3  339.48   15.27   0
  -3  -9  -3  412.41   12.90   0
   3   9   3  202.54    6.87   0
 -10  10   3  110.77    8.53   0
  -9  10   3   22.11    6.98   0
  -8  10   3   73.78    9.52   0
  -7  10   3    0.91   11.16   0
  -6  10   3  107.96   12.07   0
  -5  10   3   74.72   12.65   0
   4 -10  -3  147.59   21.88   0
   4 -10  -3  152.31   20.99   0
  -4  10   3  141.40   10.79   0
   3 -10  -3 1009.82   19.49   0
   3 -10  -3  961.73   16.42   0
  -3  10   3 1000.39   12.69   0
   2 -10  -3 1290.23   17.52   0
   2 -10  -3 1276.93   16.02   0
  -2  10   3 1381.73   13.16   0
  -1  10   3  586.08   11.97   0
   1 -10  -3  545.50   12.80   0
   1 -10  -3  563.47   13.11   0
   0 -10  -3  259.30   13.82   0
   0 -10  -3  310.27   11.52   0
   0  10   3  303.13    8.39   0
   1  10   3   20.03    5.92   0
  -1 -10  -3   14.84   12.43   0
  -1 -10  -3   17.29   10.10   0
  -9  11   3   29.33    6.71   0
  -8  11   3  331.41    9.30   0
  -7  11   3  283.28   10.38   0
  -6  11   3  780.04   11.25   0
  -5  11   3  813.58   13.15   0
  -4  11   3  493.77   10.82   0
  -3  11   3  209.94   12.12   0
   3 -11  -3  195.57   18.15   0
   3 -11  -3  193.63   15.97   0
   2 -11  -3   97.44   12.86   0
   2 -11  -3  108.32   15.21   0
  -2  11   3   91.26    9.86   0
  -1  11   3   69.26    7.79   0
  -1  11   3   71.60    6.20   0
   1 -11  -3   83.22   12.30   0
   1 -11  -3   73.59   14.98   0
   0  11   3   24.87    7.29   0
   0  11   3   20.28    5.77   0
   0 -11  -3   30.13   14.03   0
   0 -11  -3   22.86   11.48   0
  -7  12   3   61.46    6.29   0
  -6  12   3  142.75    7.02   0
  -5  12   3    6.91    8.17   0
  -4  12   3   42.40    7.06   0
   3 -12  -3   73.99   23.90   0
   3 -12  -3   67.27   19.29   0
  -3  12   3   52.01    8.72   0
   2 -12  -3  161.61   16.69   0
   2 -12  -3  154.18   16.45   0
  -2  12   3   90.04    7.45   0
  -2  12   3   99.80    6.29   0
  -1 -13   4  154.83   14.50   0
  -1 -13   4  172.34   17.94   0
   1  13  -4  114.68    6.35   0
   0 -13   4  457.84   21.63   0
   0  13  -4  292.94    8.83   0
   0 -13   4  414.51   18.76   0
  -1  13  -4  244.54    8.71   0
  -2  13  -4  288.28   10.06   0
  -2  13  -4  262.40    8.38   0
  -3 -12   4  295.29   15.41   0
   3  12  -4  150.43    7.06   0
  -3 -12   4  315.98   14.57   0
  -2 -12   4  369.71   16.62   0
  -2 -12   4  348.59   13.43   0
   2  12  -4  315.99    7.27   0
   1  12  -4  138.54    9.77   0
  -1 -12   4  166.99   16.45   0
  -1 -12   4  160.90   13.07   0
   0  12  -4  265.18   10.37   0
   0 -12   4  286.62   16.49   0
   0 -12   4  278.34   17.48   0
  -1  12  -4    7.74    9.56   0
   1 -12   4   -0.31   19.30   0
   1 -12   4    8.33   20.92   0
  -2  12  -4    5.09   10.16   0
  -4 -11   4  143.37   18.84   0
  -4 -11   4  142.31   11.86   0
   4  11  -4   98.00    6.26   0
   3  11  -4    3.74    7.51   0
  -3 -11   4  -14.41   12.29   0
  -3 -11   4    8.52   13.27   0
  -2 -11   4   28.03   14.17   0
   2  11  -4    5.33    8.01   0
  -2 -11   4   12.35    8.80   0
  -1 -11   4   12.31   14.79   0
  -1 -11   4   14.58   11.27   0
   1  11  -4    2.77    8.34   0
   0  11  -4  971.94   11.37   0
   0 -11   4 1024.84   17.31   0
   0 -11   4  973.62   18.62   0
  -1  11  -4  405.95   12.00   0
   1 -11   4  394.70   18.55   0
   1 -11   4  397.22   18.57   0
  -2  11  -4  885.18   15.65   0
  -8  11  -4   87.77   19.23   0
  -8  11  -4   82.98   19.49   0
  -5 -10   4   15.67    9.74   0
  -5 -10   4   20.52   12.68   0
   5  10  -4   18.99    5.85   0
   4  10  -4  758.37    9.74   0
  -4 -10   4  710.32   15.48   0
  -4 -10   4  741.78   12.46   0
   3  10  -4  757.48   10.18   0
  -3 -10   4  722.54   14.04   0
  -3 -10   4  726.28   11.42   0
   2  10  -4 3146.32   16.35   0
  -2 -10   4 2899.79   19.10   0
  -2 -10   4 3036.16   18.82   0
   1  10  -4 1332.02   14.00   0
  -1 -10   4 1218.65   16.36   0
  -1 -10   4 1280.97   13.97   0
   0  10  -4 2443.77   16.63   0
   0 -10   4 2327.67   17.84   0
  -1  10  -4  463.18   12.85   0
   1 -10   4  447.17   16.44   0
  -2  10  -4   50.00   14.08   0
  -6  10  -4  284.49   14.75   0
  -6  10  -4  302.10   15.25   0
  -7  10  -4  373.61   13.60   0
  -7  10  -4  390.63   14.88   0
  -8  10  -4   91.44   11.93   0
  -8  10  -4   82.52   10.96   0
  -6  -9   4  452.30   14.05   0
   6   9  -4  373.75    7.23   0
  -6  -9   4  436.78   11.21   0
   5   9  -4  432.43    8.90   0
  -5  -9   4  465.09   11.60   0
  -5  -9   4  435.53   14.82   0
   4   9  -4 1743.91   11.99   0
  -4  -9   4 1657.15   15.80   0
  -4  -9   4 1744.58   13.51   0
  -3  -9   4   89.68   10.16   0
   3   9  -4   78.08    9.21   0
  -2  -9   4  204.09    8.99   0
   2   9  -4  217.35   12.80   0
   1   9  -4   48.85   12.27   0
  -1  -9   4   44.26    9.10   0
   0   9  -4  708.06   16.92   0
   0  -9   4  703.67   13.98   0
  -1   9  -4  293.52   16.78   0
   1  -9   4  280.25   13.82   0
   2  -9   4  602.58   20.87   0
  -2   9  -4  618.96   20.71   0
   3  -9   4  782.58   23.80   0
  -3   9  -4  911.42   22.86   0
  -4   9  -4  606.28   17.41   0
  -4   9  -4  535.82   17.97   0
  -5   9  -4    4.32   10.52   0
  -5   9  -4    5.29   12.24   0
  -6   9  -4  253.70   13.29   0
  -6   9  -4  272.02   15.48   0
  -7   9  -4  181.05   11.94   0
  -7   9  -4  187.19   10.26   0
  -8   9  -4   79.07   13.19   0
  -8   9  -4   69.74   10.76   0
  -9   9  -4   23.51   12.11   0
  -9   9  -4   28.65   14.40   0
  -7  -8   4  190.45   14.42   0
   7   8  -4  112.81    6.28   0
  -7  -8   4  173.40    8.85   0
   6   8  -4   72.88    7.74   0
  -6  -8   4   84.27   10.64   0
  -6  -8   4   65.24   14.08   0
  -5  -8   4   20.14    9.61   0
   5   8  -4   38.79    5.98   0
   4   8  -4  171.31    9.53   0
  -4  -8   4  160.19    8.62   0
   3   8  -4   58.05   11.91   0
  -3  -8   4   65.49    8.84   0
   2   8  -4  640.71   14.17   0
  -2  -8   4  584.50   11.37   0
  -1  -8   4 1079.58   14.99   0
   1   8  -4 1068.40   15.39   0
   0  -8   4  807.69   14.77   0
   0   8  -4  779.80   15.43   0
   1  -8   4  711.59   15.54   0
  -1   8  -4  780.66   21.18   0
   2  -8   4  250.26   17.33   0
  -2   8  -4  267.56   25.04   0
  -3   8  -4  208.88   16.60   0
   3  -8   4  184.88   17.43   0
   4  -8   4 1854.23   19.64   0
  -4   8  -4 2079.87   19.96   0
  -5   8  -4   66.40   12.73   0
  -6   8  -4  695.44   16.65   0
  -6   8  -4  721.10   14.97   0
  -7   8  -4   94.26   10.46   0
  -7   8  -4   73.52   11.44   0
  -8   8  -4  112.54   13.79   0
  -8   8  -4   80.33   12.63   0
  -9   8  -4   -7.28   14.16   0
  -9   8  -4    3.75   15.08   0
   8   7  -4    2.16    5.47   0
  -8  -7   4   15.22    8.17   0
  -8  -7   4   21.67   14.95   0
  -7  -7   4   32.78    9.72   0
  -7  -7   4   40.03   10.43   0
   7   7  -4   29.50    7.47   0
   6   7  -4   60.38    8.24   0
  -6  -7   4   56.24    6.78   0
  -5  -7   4  386.50    9.25   0
   5   7  -4  455.37    9.95   0
   4   7  -4 1042.05   13.72   0
  -4  -7   4  909.74   11.03   0
   3   7  -4  645.31   14.54   0
  -3  -7   4  558.70   17.86   0
   2   7  -4  403.14   14.40   0
  -2  -7   4  369.11   18.03   0
   1   7  -4  719.43   15.45   0
  -1  -7   4  650.78   19.13   0
   0   7  -4   57.75   17.67   0
   0  -7   4   49.33   10.46   0
  -1   7  -4  478.02   18.81   0
   1  -7   4  363.62   10.49   0
   2  -7   4   11.86   12.95   0
  -2   7  -4    9.09   30.64   0
  -3   7  -4  361.63   13.20   0
   3  -7   4  354.42   12.83   0
   4  -7   4 1887.37   17.01   0
  -4   7  -4 2185.13   20.30   0
  -5   7  -4  247.84   14.92   0
  -6   7  -4 1378.04   13.50   0
  -6   7  -4 1236.45   13.79   0
  -7   7  -4  117.78   12.35   0
  -7   7  -4   91.83   10.94   0
  -8   7  -4   87.56   12.69   0
  -8   7  -4  106.42   11.80   0
   8  -7   4   69.86   16.59   0
   8  -7   4   60.28   13.02   0
   9  -7   4    9.78   10.76   0
  -9   7  -4   41.95   10.49   0
  -9   7  -4   33.56   12.22   0
   9  -7   4   10.99    7.98   0
   8   6  -4  205.66    7.11   0
  -8  -6   4  179.61   13.74   0
  -8  -6   4  208.65    7.86   0
  -7  -6   4   39.26    9.34   0
   7   6  -4   39.75    8.02   0
   6   6  -4   31.87    8.79   0
  -6  -6   4   36.01    7.12   0
   5   6  -4  213.56   12.26   0
  -5  -6   4  193.72   15.79   0
   4   6  -4   10.86   13.53   0
  -4  -6   4   -4.40   17.34   0
  -3  -6   4  702.88   18.70   0
   3   6  -4  787.93   15.03   0
   2   6  -4   59.42   14.37   0
  -2  -6   4   69.40   18.68   0
   1   6  -4  239.63   15.05   0
  -1  -6   4  232.58   19.10   0
   0  -6   4   14.31   25.95   0
   0   6  -4   17.30   17.70   0
   1  -6   4 2874.19   33.38   0
  -1   6  -4 2968.51   27.99   0
   2  -6   4  236.00   12.24   0
  -2   6  -4  268.04   13.95   0
  -3   6  -4  515.04   14.65   0
   3  -6   4  534.66   13.42   0
   4  -6   4  875.17   13.79   0
  -4   6  -4  891.46   13.15   0
   5  -6   4   24.29   37.46   0
  -5   6  -4   14.22   12.66   0
   5  -6   4   14.69   29.09   0
   6  -6   4  164.18   23.38   0
  -6   6  -4  186.28   13.90   0
   6  -6   4  166.13   19.88   0
  -7   6  -4  202.43   13.36   0
  -7   6  -4  210.69   11.45   0
   7  -6   4  162.21   13.32   0
  -8   6  -4  168.65   11.94   0
  -8   6  -4  191.40   10.37   0
   8  -6   4  133.24   11.80   0
  -9   6  -4   33.69   10.88   0
  -9   6  -4   60.19   12.58   0
   9  -6   4   28.05    7.21   0
  -9  -5   4    0.62    7.29   0
  -9  -5   4   -8.87   12.80   0
   9   5  -4    0.03    3.93   0
  -8  -5   4  106.62   11.91   0
  -8  -5   4  111.45    9.42   0
   8   5  -4   82.06    8.03   0
   7   5  -4   86.35    8.74   0
  -7  -5   4   61.24   11.35   0
   6   5  -4   36.22   11.40   0
  -6  -5   4   34.71   14.96   0
   5   5  -4  209.87   13.62   0
  -5  -5   4  192.99   17.17   0
   4   5  -4 1216.45   15.56   0
  -4  -5   4 1056.98   14.32   0
  -3  -5   4  936.77   20.19   0
   3   5  -4 1036.05   15.68   0
   2   5  -4 2877.94   21.30   0
  -2  -5   4 2672.25   25.94   0
   1   5  -4 1788.15   21.16   0
  -1  -5   4 1772.30   26.10   0
   0  -5   4 1333.32   30.84   0
   0   5  -4 1316.73   21.21   0
  -1   5  -4  163.17   26.92   0
   1  -5   4  168.12   30.34   0
  -2   5  -4  159.90   11.91   0
   2  -5   4  147.34   34.90   0
  -3   5  -4 1896.46   16.08   0
   3  -5   4 1942.65   39.91   0
   3  -5   4 1930.34   37.23   0
   4  -5   4  622.32   23.04   0
   4  -5   4  598.88   26.90   0
  -4   5  -4  576.81   12.47   0
   5  -5   4 1162.75   21.95   0
  -5   5  -4 1085.36   15.41   0
   5  -5   4 1063.35   23.95   0
  -6   5  -4  557.21   12.91   0
   6  -5   4  560.82   15.82   0
   7  -5   4 1015.18   13.87   0
  -7   5  -4 1061.53   13.47   0
  -7   5  -4 1142.65   15.43   0
  -8   5  -4   82.66   10.16   0
  -8   5  -4   65.83   12.03   0
   8  -5   4   53.50    8.02   0
  -9   5  -4  120.67   11.12   0
  -9   5  -4  123.32   13.00   0
   9  -5   4   73.99    6.23   0
   9   4  -4  -18.15    7.33   0
  -9  -4   4   20.58   13.40   0
  -9  -4   4  -14.48   10.78   0
  -8  -4   4  802.57   12.43   0
   8   4  -4  936.04   10.31   0
  -7  -4   4  -13.41   11.97   0
   7   4  -4   -0.15    9.02   0
   6   4  -4  833.24   13.86   0
  -6  -4   4  730.08   17.24   0
   5   4  -4  962.01   15.07   0
  -5  -4   4  903.72   18.80   0
   4   4  -4   60.78   14.44   0
  -4  -4   4   91.50   19.11   0
   3   4  -4   24.51   17.66   0
  -3  -4   4    8.69   23.91   0
   2   4  -4  604.50   19.46   0
  -2  -4   4  650.27   26.13   0
   1   4  -4  661.12   19.78   0
  -1  -4   4  682.62   26.79   0
   0   4  -4 1163.45   25.25   0
   0  -4   4 1000.62   27.70   0
   1  -4   4 1374.80   32.72   0
  -1   4  -4 1315.98   26.46   0
  -2   4  -4 2370.64   17.58   0
   2  -4   4 2450.42   34.47   0
   3  -4   4 1434.44   31.24   0
  -3   4  -4 1499.71   15.11   0
   4  -4   4  283.35   17.83   0
  -4   4  -4  298.78   12.06   0
   4  -4   4  313.35   24.59   0
   5  -4   4  546.89   17.23   0
  -5   4  -4  587.45   14.97   0
   6  -4   4   19.47   14.23   0
  -6   4  -4   33.37   12.24   0
   7  -4   4  338.22    9.72   0
  -7   4  -4  404.41   12.11   0
  -7   4  -4  395.98   14.37   0
  -8   4  -4   26.34   10.07   0
  -8   4  -4   25.03    8.54   0
   8  -4   4   10.78    7.86   0
  -9   4  -4   25.79   13.05   0
  -9   4  -4   28.37   10.94   0
   9  -4   4   21.94    7.00   0
 -10  -3   4   70.00   12.75   0
 -10  -3   4   74.89   11.53   0
  10   3  -4   38.66    5.77   0
  -9  -3   4  -17.83    9.92   0
   9   3  -4   -1.16    7.74   0
  -8  -3   4  350.72   11.78   0
   8   3  -4  363.85    9.47   0
  -7  -3   4   11.06   15.25   0
   7   3  -4   33.33   11.81   0
   6   3  -4  207.48   13.58   0
  -6  -3   4  200.50   17.28   0
   5   3  -4  496.23   10.84   0
  -5  -3   4  539.67   19.11   0
   4   3  -4 1442.28   18.96   0
  -4  -3   4 1458.40   24.96   0
   3   3  -4  983.17   19.79   0
  -3  -3   4  981.07   26.73   0
   2   3  -4 2826.18   22.46   0
  -2  -3   4 2683.47   29.74   0
   0   3  -4  652.25   25.71   0
   0  -3   4  554.48   28.59   0
  -1   3  -4 1908.50   23.66   0
   1  -3   4 2151.89   36.05   0
   2  -3   4  525.55   32.74   0
  -2   3  -4  463.49   14.29   0
  -3   3  -4  157.68   12.57   0
   3  -3   4  197.07   31.22   0
   4  -3   4   33.80   14.32   0
  -4   3  -4   47.72   11.75   0
   5  -3   4    7.88   13.23   0
  -5   3  -4   12.97   14.34   0
   6  -3   4   -5.90   11.45   0
  -6   3  -4   10.55   12.26   0
   7  -3   4  390.68    9.60   0
  -7   3  -4  474.32   14.19   0
  -7   3  -4  424.10   12.06   0
   8  -3   4   -2.51    7.65   0
  -8   3  -4   20.52   10.85   0
  -8   3  -4   -7.80   11.88   0
  -9   3  -4   89.61   15.41   0
  -9   3  -4   98.94    9.32   0
   9  -3   4   35.55    6.02   0
 -10  -2   4   91.98    9.67   0
  10   2  -4  116.85    7.80   0
  -9  -2   4  212.32    8.03   0
   9   2  -4  228.96    8.57   0
  -8  -2   4  699.60   12.81   0
   8   2  -4  680.92   10.46   0
  -7  -2   4 1446.94   17.91   0
   7   2  -4 1635.43   15.02   0
   6   2  -4 1342.21   11.88   0
  -6  -2   4 1458.19   19.35   0
   5   2  -4 6241.13   21.00   0
  -5  -2   4 6243.59   24.74   0
   4   2  -4 9999.99   25.20   0
  -4  -2   4 9636.89   23.21   0
   3   2  -4 1642.75   20.70   0
  -3  -2   4 1622.55   28.08   0
   0  -2   4 3777.52   18.84   0
   1  -2   4   55.92   28.05   0
  -1   2  -4   29.31   10.12   0
   2  -2   4  116.93   27.67   0
  -2   2  -4   87.59   13.78   0
  -3   2  -4   69.21   12.52   0
   3  -2   4   67.36    9.84   0
   4  -2   4  126.30   14.54   0
  -4   2  -4  134.26   12.21   0
   5  -2   4  535.90   17.22   0
  -5   2  -4  582.02   15.16   0
  -6   2  -4  309.89   12.54   0
   6  -2   4  301.26   14.35   0
   7  -2   4  135.58   10.71   0
  -7   2  -4  157.00    9.78   0
  -7   2  -4  188.14   11.13   0
   8  -2   4   43.15    7.65   0
  -8   2  -4   51.49   11.57   0
  -8   2  -4   38.97   14.29   0
  -9   2  -4   71.46   12.67   0
  -9   2  -4   98.90   15.11   0
   9  -2   4   24.02    5.81   0
 -11  -1   4   24.29    7.09   0
  11   1  -4   36.81    5.76   0
 -10  -1   4  340.45    7.99   0
  10   1  -4  409.36    8.59   0
  -9  -1   4 1101.45   12.59   0
   9   1  -4 1018.34    8.53   0
   8   1  -4  660.04   12.37   0
  -8  -1   4  650.62   15.37   0
   7   1  -4 3182.87   17.08   0
  -7  -1   4 3006.64   20.15   0
  -6  -1   4  786.78   19.17   0
   6   1  -4  756.53   15.08   0
   5   1  -4 2322.03   19.75   0
  -5  -1   4 2477.14   25.67   0
   4   1  -4   -5.74   18.53   0
  -4  -1   4   88.59   25.78   0
   3   1  -4 2966.48   22.68   0
  -3  -1   4 2812.34   29.97   0
  -2  -1   4 1758.78   31.21   0
   2   1  -4 1732.42   23.48   0
   1   1  -4   49.94   22.65   0
  -1  -1   4    9.53   22.07   0
   0  -1   4  394.18   30.31   0
   0   1  -4  415.53   22.05   0
   1  -1   4  242.98   29.36   0
  -1   1  -4  156.03   14.62   0
   2  -1   4   71.31    7.53   0
  -2   1  -4   54.50    9.79   0
   3  -1   4   32.07    6.87   0
  -3   1  -4   39.88   12.49   0
   4  -1   4   44.33    6.66   0
  -4   1  -4    7.52   12.18   0
  -5   1  -4  363.19   14.63   0
   5  -1   4  353.14   13.73   0
   6  -1   4  137.51   11.51   0
  -6   1  -4  135.16   12.13   0
   7  -1   4  117.26    8.59   0
  -7   1  -4  133.39   13.31   0
  -7   1  -4  130.72   10.63   0
  -8   1  -4   -6.43   11.15   0
  -8   1  -4   10.23   13.76   0
   8  -1   4   13.24    7.29   0
 -11   0   4  116.37    7.57   0
  11   0  -4  114.43    6.23   0
  10   0  -4  340.31    8.67   0
 -10   0   4  343.49   10.57   0
  -9   0   4  213.41   11.29   0
   9   0  -4  223.37    9.05   0
  -8   0   4  128.85   15.21   0
   8   0  -4  131.71   11.96   0
  -7   0   4  228.43   17.38   0
   7   0  -4  228.46   13.60   0
   6   0  -4  939.34   15.33   0
  -6   0   4  901.79   14.38   0
   5   0  -4 1249.19   18.85   0
  -5   0   4 1198.64   24.98   0
   4   0  -4  215.10   18.51   0
  -4   0   4  162.49   26.39   0
   3   0  -4  261.22   19.92   0
  -3   0   4  217.12   28.37   0
   2   0  -4 1473.49   23.09   0
  -2   0   4 1458.14   23.08   0
   1   0  -4  304.20   22.02   0
  -1   0   4  287.22   31.05   0
   0   0  -4 4739.00   22.15   0
   1   0   4 1593.23   31.92   0
  -1   0  -4 1492.15   16.70   0
   2   0   4   38.69    9.77   0
  -2   0  -4  -19.36    9.87   0
   3   0   4   -1.33    9.60   0
  -3   0  -4   10.05   12.46   0
   4   0   4  892.76    9.96   0
  -4   0  -4  941.56   14.68   0
   5   0   4  398.15   13.26   0
  -5   0  -4  365.69   10.12   0
   6   0   4  900.74   10.90   0
  -6   0  -4 1029.92   14.43   0
   7   0   4  259.21    8.74   0
  -7   0  -4  281.10    9.48   0
  -7   0  -4  305.80   10.69   0
  -8   0  -4    5.06    7.60   0
  -8   0  -4   -2.80   13.30   0
   8   0   4    1.61    7.02   0
 -11   1   4   10.51    7.00   0
  11  -1  -4   24.97    5.69   0
 -10   1   4  188.72   10.25   0
  10  -1  -4  191.61    8.40   0
  -9   1   4   76.88   11.15   0
   9  -1  -4   79.28    8.89   0
   8  -1  -4  199.27   12.56   0
  -8   1   4  194.12   15.65   0
  -7   1   4  687.48   18.00   0
   7  -1  -4  683.47   14.47   0
   6  -1  -4  441.45   14.75   0
  -6   1   4  519.52   19.31   0
   5  -1  -4  701.74   18.18   0
  -5   1   4  680.77   24.60   0
   4  -1  -4   81.92   18.33   0
  -4   1   4   44.20   26.09   0
   3  -1  -4  903.17   15.01   0
  -3   1   4 1006.89   28.82   0
   2  -1  -4  795.26   20.99   0
  -2   1   4  773.26   29.78   0
   1  -1  -4  447.24   20.84   0
  -1   1   4  450.85   30.05   0
   0   1   4  432.83   30.08   0
   0  -1  -4  359.61   14.88   0
   1   1   4 2185.80   12.76   0
  -1  -1  -4 2120.06   17.11   0
   2   1   4 3900.38   16.75   0
  -2  -1  -4 3358.85   15.29   0
   3   1   4 1399.66   12.21   0
  -3  -1  -4 1358.37   14.30   0
  -4  -1  -4  224.42   10.59   0
   4   1   4  225.69   11.48   0
   5   1   4   34.46   11.78   0
  -5  -1  -4   37.82    8.81   0
  -6  -1  -4  190.50   13.87   0
  -6  -1  -4  178.12   10.99   0
   6   1   4  163.88    9.00   0
   7   1   4  177.14    8.12   0
  -7  -1  -4  220.35   14.69   0
  -7  -1  -4  245.92   11.90   0
  -8  -1  -4   25.23   10.78   0
  -8  -1  -4    0.46   12.39   0
   8   1   4   13.46    5.49   0
 -11   2   4   18.61    8.81   0
  11  -2  -4   13.91    6.58   0
 -10   2   4   84.42   10.10   0
  10  -2  -4  115.30    8.30   0
  -9   2   4   84.57   11.21   0
   9  -2  -4   78.09    8.95   0
  -8   2   4   18.82   15.45   0
   8  -2  -4    9.54   12.41   0
  -7   2   4   -2.63   17.09   0
   7  -2  -4    9.76    9.50   0
   6  -2  -4   33.48   14.00   0
  -6   2   4   58.58   18.63   0
   5  -2  -4  -34.63   17.24   0
  -5   2   4  -28.88   23.55   0
   4  -2  -4   36.37   18.50   0
  -4   2   4   94.09   25.86   0
   3  -2  -4 1516.24   20.29   0
  -3   2   4 1333.68   21.33   0
   2  -2  -4 1686.18   20.85   0
  -2   2   4 1750.77   29.54   0
  -1   2   4 5217.76   20.18   0
   0   2   4 1304.25   30.19   0
   0  -2  -4 1064.91   15.71   0
   1   2   4   -1.17    9.67   0
  -1  -2  -4    8.70   12.71   0
  -2  -2  -4  287.59    9.37   0
   2   2   4  314.85   10.21   0
   3   2   4  830.74    9.92   0
  -3  -2  -4  887.69   14.36   0
   4   2   4   20.33   12.96   0
  -4  -2  -4   30.23    9.30   0
   5   2   4  752.24   10.73   0
  -5  -2  -4  832.33   13.01   0
   6   2   4  596.89    9.57   0
  -6  -2  -4  635.54    8.56   0
  -6  -2  -4  693.34   13.85   0
   7   2   4  109.89    7.15   0
  -7  -2  -4  161.00   11.34   0
  -7  -2  -4  216.78   13.79   0
 -11   3   4   16.80    8.85   0
  11  -3  -4    7.15    7.09   0
 -10   3   4   60.28    9.95   0
  10  -3  -4   59.99    8.12   0
  -9   3   4  288.70   11.56   0
   9  -3  -4  247.14    9.47   0
  -8   3   4   11.57   15.24   0
   8  -3  -4   -2.69   12.25   0
   7  -3  -4  425.13   14.12   0
  -7   3   4  427.95   17.41   0
  -6   3   4  824.67   19.24   0
   6  -3  -4  829.62   15.08   0
   5  -3  -4 5178.91   22.68   0
  -5   3   4 5511.62   27.71   0
   4  -3  -4   55.06   17.60   0
  -4   3   4  112.32   24.63   0
   3  -3  -4 5050.27   23.58   0
  -3   3   4 5257.24   30.24   0
   2  -3  -4  631.58   14.55   0
  -2   3   4  773.06   27.27   0
  -1   3   4  193.57   27.79   0
   1  -3  -4  212.90   13.31   0
   0   3   4  761.08    9.41   0
   0  -3  -4  665.75   10.66   0
  -1  -3  -4 1818.40   15.26   0
   1   3   4 1890.89   13.45   0
   2   3   4 2838.08   14.54   0
  -2  -3  -4 2522.65   15.61   0
  -3  -3  -4 2520.69   13.89   0
   3   3   4 2675.35   15.06   0
   4   3   4  659.05    9.51   0
  -4  -3  -4  729.71   13.04   0
   5   3   4  461.15    9.47   0
  -5  -3  -4  486.49   14.28   0
  -5  -3  -4  530.87   11.49   0
   6   3   4   78.52    7.95   0
  -6  -3  -4  122.39    8.10   0
  -6  -3  -4   95.25   10.41   0
   7   3   4   85.02    6.06   0
  -7  -3  -4  150.59   15.75   0
  -7  -3  -4  129.97   12.69   0
 -11   4   4   -8.71    8.72   0
  11  -4  -4   -2.72    8.79   0
 -10   4   4  156.30   10.17   0
  10  -4  -4  160.51   10.10   0
   9  -4  -4  316.94    9.66   0
  -9   4   4  331.24   11.68   0
  -8   4   4    9.84   15.13   0
   8  -4  -4   15.44   11.96   0
  -7   4   4 1452.92   18.59   0
   7  -4  -4 1495.57   15.56   0
   6  -4  -4   47.47   13.86   0
  -6   4   4   69.51   17.77   0
   5  -4  -4  945.73   15.32   0
  -5   4   4  985.39   19.95   0
   4  -4  -4 1204.20   18.53   0
  -4   4   4 1243.11   24.55   0
   3  -4  -4 1316.23   19.31   0
  -3   4   4 1260.76   25.41   0
   2  -4  -4 1388.05   15.01   0
  -2   4   4 1605.11   26.40   0
  -1   4   4 8753.88   31.71   0
   0   4   4 3250.02   16.01   0
   0  -4  -4 2748.62   14.28   0
   1   4   4 1462.38   12.55   0
  -1  -4  -4 1446.12   14.12   0
  -2  -4  -4 1227.56   15.60   0
   2   4   4 1184.30   10.46   0
  -3  -4  -4   38.43   12.29   0
   3   4   4   53.07    9.45   0
   4   4   4    4.21    9.04   0
  -4  -4  -4    5.51   13.75   0
   5   4   4   58.97    8.13   0
  -5  -4  -4   38.31    8.97   0
  -5  -4  -4   57.67    6.86   0
   6   4   4   36.38    5.87   0
  -6  -4  -4   24.98   10.70   0
  -6  -4  -4   21.22   13.31   0
 -11   5   4    8.46    8.59   0
  11  -5  -4   12.13    7.14   0
 -10   5   4   76.42   11.81   0
  10  -5  -4   56.46    8.00   0
  -9   5   4  113.73   11.00   0
   9  -5  -4  103.54    8.90   0
  -8   5   4  408.38   17.88   0
   8  -5  -4  380.53   12.22   0
  -7   5   4   94.22   19.93   0
   7  -5  -4   92.85   13.14   0
   6  -5  -4  424.52   14.10   0
  -6   5   4  491.10   21.54   0
   5  -5  -4 3683.46   18.86   0
  -5   5   4 3937.36   25.87   0
   4  -5  -4 2306.74   17.38   0
  -4   5   4 2074.05   21.16   0
  -3   5   4 5768.97   24.65   0
   2  -5  -4 1770.02   15.31   0
  -2   5   4 1966.87   21.88   0
  -1   5   4  127.96   20.50   0
   1  -5  -4  112.69   11.67   0
   0   5   4   55.72    9.29   0
   0  -5  -4   43.59   11.30   0
  -1  -5  -4   78.13    9.74   0
   1   5   4   69.71   11.33   0
   2   5   4  154.52    7.27   0
  -2  -5  -4  194.35   12.40   0
  -3  -5  -4  583.42    9.19   0
   4   5   4  514.12    9.51   0
  -4  -5  -4  600.79   13.55   0
  -4  -5  -4  586.45   11.20   0
  -5  -5  -4  231.77   11.33   0
  -5  -5  -4  211.21   14.30   0
   5   5   4  192.84    7.99   0
  -6  -5  -4  209.65   15.45   0
  -6  -5  -4  263.95    9.02   0
   6   5   4  143.05    6.24   0
 -11   6   4    2.53    6.59   0
  11  -6  -4    1.42    5.56   0
 -10   6   4  254.30   12.07   0
  10  -6  -4  198.88    8.50   0
  -9   6   4  796.67   12.34   0
   9  -6  -4  803.80   10.67   0
   8  -6  -4  677.08   10.71   0
  -8   6   4  713.92   12.75   0
  -7   6   4 2228.58   21.18   0
   7  -6  -4 2131.90   15.78   0
   6  -6  -4 1697.63   16.10   0
  -6   6   4 1806.28   18.98   0
  -5   6   4  232.91   21.24   0
   5  -6  -4  200.41   14.03   0
   4  -6  -4  141.37   10.75   0
  -4   6   4  166.70   17.81   0
   3  -6  -4  140.15   10.81   0
  -3   6   4  167.94   18.27   0
  -2   6   4 1953.22   20.79   0
   2  -6  -4 1597.79   14.48   0
  -1   6   4  915.69   20.16   0
   1  -6  -4  731.84   14.85   0
   0   6   4 2197.00   15.11   0
   0  -6  -4 2056.15   16.50   0
   1   6   4 3073.80   15.04   0
  -1  -6  -4 2767.04   13.69   0
  -2  -6  -4  393.83   11.65   0
   3   6   4  500.42    7.24   0
  -3  -6  -4  569.24   13.42   0
  -3  -6  -4  553.99   11.23   0
   4   6   4  108.98    5.71   0
  -4  -6  -4  108.77   13.98   0
  -4  -6  -4  165.05   11.11   0
  -5  -6  -4   31.45   10.80   0
  -5  -6  -4   27.55   12.26   0
   5   6   4   11.52    5.77   0
 -11   7   4   80.59    8.48   0
  11  -7  -4   64.27    6.10   0
 -10   7   4  149.18   11.15   0
  10  -7  -4  107.46    7.86   0
  -9   7   4  147.97   10.19   0
   9  -7  -4  140.06   10.16   0
  -8   7   4   -2.74   10.58   0
   8  -7  -4   21.93   10.41   0
  -7   7   4   29.09   13.80   0
   7  -7  -4   37.06   11.12   0
   6  -7  -4   59.97   13.79   0
  -6   7   4   57.45   15.01   0
   5  -7  -4   89.54   12.28   0
  -5   7   4   93.09   19.93   0
   4  -7  -4 1390.24   18.45   0
  -4   7   4 1386.83   18.40   0
   3  -7  -4   37.07   12.44   0
  -3   7   4   45.72   21.12   0
   2  -7  -4 3809.25   19.59   0
  -2   7   4 4230.48   21.99   0
  -1   7   4   74.50   17.47   0
   1  -7  -4   56.92   14.78   0
   0   7   4   23.27    8.97   0
   0  -7  -4   25.37   11.19   0
  -1  -7  -4  270.70   13.85   0
  -2  -7  -4    9.60   12.27   0
  -2  -7  -4   12.23    9.96   0
   3   7   4  184.11    8.29   0
  -3  -7  -4  180.77   13.86   0
  -3  -7  -4  203.49   11.29   0
   4   7   4  207.15    5.08   0
  -4  -7  -4  285.39   11.93   0
  -4  -7  -4  267.15   14.42   0
 -11   8   4   -2.77    6.71   0
  11  -8  -4   -4.43    6.44   0
 -10   8   4    5.98    8.26   0
  10  -8  -4   -2.87    8.48   0
  -9   8   4   32.59   11.04   0
   9  -8  -4   12.69    7.59   0
   8  -8  -4   15.52   10.12   0
  -8   8   4   41.05    9.96   0
   7  -8  -4  306.71   18.20   0
  -7   8   4  295.48   11.27   0
   6  -8  -4  468.67   14.44   0
  -6   8   4  507.49   12.36   0
   5  -8  -4   57.00   13.07   0
  -5   8   4   82.48   17.36   0
   4  -8  -4  240.96   13.91   0
  -4   8   4  254.28   15.07   0
   3  -8  -4  101.29   13.33   0
  -3   8   4  107.02   18.61   0
   2  -8  -4  424.47   11.93   0
  -2   8   4  489.81   14.83   0
  -1   8   4    1.81   12.68   0
   1  -8  -4   -5.48   10.55   0
   0  -8  -4  477.49   13.65   0
  -1  -8  -4  583.68   13.19   0
  -1  -8  -4  603.14   11.34   0
  -2  -8  -4  471.70   14.11   0
  -2  -8  -4  475.60   11.95   0
   2   8   4  429.58    8.78   0
   3   8   4  156.09    6.48   0
  -3  -8  -4  219.69   14.22   0
  -3  -8  -4  215.04   11.86   0
 -10   9   4   24.16    5.75   0
  10  -9  -4   16.32    5.74   0
  -9   9   4  183.39   10.94   0
  -8   9   4  141.71    9.54   0
  -7   9   4    4.12    9.89   0
   7  -9  -4   11.02   15.71   0
  -6   9   4  156.07   12.94   0
   6  -9  -4  140.62   18.70   0
   5  -9  -4   97.16   17.26   0
  -5   9   4   89.37   13.41   0
   4  -9  -4   87.89   17.31   0
  -4   9   4   78.09   11.24   0
   3  -9  -4  547.26   16.14   0
  -3   9   4  555.64   12.33   0
   2  -9  -4 1315.33   15.34   0
  -2   9   4 1415.93   13.70   0
  -1   9   4  523.11   12.17   0
   1  -9  -4  504.56   13.01   0
   0   9   4  298.44   11.34   0
   0  -9  -4  247.63   11.98   0
   0  -9  -4  247.50   10.07   0
   1   9   4  302.02    8.28   0
  -1  -9  -4  298.39   13.53   0
  -1  -9  -4  324.18   11.47   0
  -2  -9  -4   44.76   14.46   0
  -2  -9  -4   55.13   12.22   0
   2   9   4   35.18    4.40   0
  -9  10   4    7.79    6.90   0
  -8  10   4   15.10   10.18   0
  -7  10   4  100.97   11.14   0
  -6  10   4  415.14   12.64   0
   5 -10  -4  319.51   20.13   0
  -5  10   4  329.45   10.68   0
   4 -10  -4  206.62   14.30   0
  -4  10   4  200.48   10.56   0
   3 -10  -4  138.19   13.67   0
   3 -10  -4  122.79   12.11   0
  -3  10   4  168.72   10.53   0
   2 -10  -4   14.35   14.16   0
   2 -10  -4    7.71    9.06   0
  -2  10   4    0.19   10.36   0
  -1  10   4  -16.34   10.06   0
   1 -10  -4   14.18   12.74   0
   1 -10  -4   14.54   10.50   0
   0  10   4  113.87    8.04   0
   0 -10  -4  137.45   12.51   0
   0 -10  -4  136.86   10.62   0
   1  10   4    8.40    5.75   0
  -1 -10  -4   30.92   14.17   0
  -1 -10  -4   -2.25   13.80   0
  -8  11   4  106.60    7.60   0
  -7  11   4   38.15    6.80   0
  -6  11   4    0.71    8.48   0
  -5  11   4   53.20    8.97   0
   4 -11  -4   12.59   18.57   0
  -4  11   4   11.30    9.13   0
   4 -11  -4   16.57   15.80   0
   3 -11  -4   -0.22   16.55   0
   3 -11  -4    4.46   12.47   0
  -3  11   4    3.92    8.23   0
   2 -11  -4  161.61   14.72   0
   2 -11  -4  133.48   10.68   0
  -2  11   4  108.54    7.87   0
  -1  11   4  465.83    8.99   0
   1 -11  -4  577.35   15.43   0
   1 -11  -4  616.18   13.62   0
  -6  12   4  114.73    7.14   0
  -5  12   4   95.21    7.17   0
  -4  12   4  355.00    8.71   0
  -1 -13   5   99.63   14.39   0
  -1 -13   5  118.37   17.73   0
   1  13  -5   84.03    6.11   0
   0  13  -5   67.88    6.28   0
   0 -13   5  105.61   16.69   0
   0 -13   5  112.92   19.28   0
  -1  13  -5   17.61    6.37   0
  -2  13  -5  119.20    9.59   0
  -2  13  -5  106.67    8.34   0
  -3 -12   5  112.61   14.12   0
  -3 -12   5  110.94   14.74   0
   3  12  -5   66.12    5.96   0
  -2 -12   5    9.09   11.90   0
  -2 -12   5   12.98   12.55   0
   2  12  -5    3.04    5.80   0
   1  12  -5  115.94    7.88   0
  -1 -12   5   88.95   16.40   0
  -1 -12   5  116.43   12.82   0
   0  12  -5  282.28   10.45   0
   0 -12   5  285.05   17.63   0
   0 -12   5  285.69   14.55   0
  -1  12  -5  138.41   10.06   0
   1 -12   5  144.84   18.90   0
   1 -12   5  148.04   18.29   0
  -2  12  -5  396.14   13.15   0
   4  11  -5   16.12    5.80   0
  -4 -11   5   29.18   10.61   0
  -4 -11   5    6.74   14.00   0
  -3 -11   5   64.06   10.23   0
  -3 -11   5   61.56   13.22   0
   3  11  -5   32.29    7.76   0
   2  11  -5    0.98    7.93   0
  -2 -11   5   15.92   13.77   0
  -2 -11   5    7.66   10.84   0
   1  11  -5 1035.53   11.24   0
  -1 -11   5 1067.50   14.82   0
   0  11  -5  809.97   12.76   0
   0 -11   5  740.51   12.65   0
  -1  11  -5  302.75   11.55   0
   1 -11   5  285.04   16.25   0
   2 -11   5  238.73   23.74   0
  -2  11  -5  227.67   13.56   0
  -7  11  -5   75.14   16.31   0
  -7  11  -5   68.11   15.84   0
  -5 -10   5  193.43   10.37   0
   5  10  -5  139.47    6.48   0
  -5 -10   5  179.34   13.34   0
   4  10  -5  480.44    9.32   0
  -4 -10   5  538.74   12.00   0
   3  10  -5  829.03   10.42   0
  -3 -10   5  850.86   11.90   0
   2  10  -5   22.36    8.82   0
  -2 -10   5   37.62    9.77   0
   1  10  -5  173.65   11.44   0
  -1 -10   5  182.59   10.61   0
   0  10  -5   55.97   11.27   0
   0 -10   5   32.51   10.21   0
  -1  10  -5   69.13   11.41   0
   1 -10   5   57.03   12.66   0
   2 -10   5    2.04   13.84   0
  -2  10  -5    0.56   15.80   0
  -3  10  -5  440.06   15.51   0
   3 -10   5  412.57   20.42   0
  -4  10  -5  544.44   17.30   0
  -5  10  -5  198.14   13.16   0
  -5  10  -5  182.51   13.66   0
  -6  10  -5  162.89   12.47   0
  -6  10  -5  145.60   12.26   0
  -7  10  -5  116.76   11.69   0
  -7  10  -5  122.26   12.26   0
  -8  10  -5   25.19   13.80   0
  -8  10  -5   13.74   12.90   0
   6   9  -5   63.17    6.22   0
  -6  -9   5   71.86   12.98   0
  -6  -9   5   84.96   10.09   0
   5   9  -5   -1.42    7.87   0
  -5  -9   5    3.91    9.75   0
  -4  -9   5    0.84    9.35   0
   4   9  -5   16.16    8.41   0
   3   9  -5   57.69    9.06   0
  -3  -9   5   69.26   10.19   0
   2   9  -5  168.67    9.76   0
  -2  -9   5  181.62    8.91   0
   1   9  -5  410.69   12.66   0
  -1  -9   5  398.13   11.87   0
   0   9  -5  618.73   16.32   0
   0  -9   5  595.87   13.05   0
  -1   9  -5  212.52   15.96   0
   1  -9   5  183.47   12.55   0
   2  -9   5  143.03   13.03   0
  -2   9  -5  158.76   26.72   0
  -3   9  -5  109.90   13.68   0
   3  -9   5  119.67   14.63   0
   4  -9   5    1.75   13.29   0
  -4   9  -5    5.34   11.14   0
  -5   9  -5  113.28   13.92   0
  -6   9  -5  330.99   13.77   0
  -6   9  -5  330.57   11.73   0
  -7   9  -5   79.55   13.83   0
  -7   9  -5   87.32   14.04   0
  -8   9  -5  120.94   14.12   0
  -8   9  -5  111.06   13.00   0
  -7  -8   5   22.88   12.60   0
  -7  -8   5   12.49    9.70   0
   7   8  -5   16.54    4.02   0
  -6  -8   5    9.54    9.67   0
   6   8  -5   15.18    5.51   0
  -5  -8   5   88.86    9.76   0
   5   8  -5  102.26    8.61   0
   4   8  -5  254.26    9.61   0
  -4  -8   5  228.79    8.72   0
   3   8  -5  374.05   12.36   0
  -3  -8   5  328.06   15.58   0
   2   8  -5  917.19   14.46   0
  -2  -8   5  866.76   17.35   0
   1   8  -5  -14.19   16.50   0
  -1  -8   5   10.49   16.66   0
   0   8  -5   90.47   16.88   0
   0  -8   5   90.97   12.68   0
  -1   8  -5   89.34   19.71   0
   1  -8   5   74.23   13.11   0
   2  -8   5    4.14   13.42   0
  -2   8  -5    1.00   30.85   0
   3  -8   5  544.46   15.13   0
  -3   8  -5  560.59   15.71   0
   4  -8   5  924.05   15.19   0
  -4   8  -5 1058.70   15.83   0
   5  -8   5   27.14    9.03   0
  -5   8  -5   25.68   12.32   0
  -6   8  -5  715.63   16.06   0
  -7   8  -5  122.66   10.24   0
  -7   8  -5  117.89   10.96   0
  -8   8  -5   87.64   12.05   0
  -8   8  -5  113.59   13.42   0
   8   7  -5   58.27    6.08   0
  -8  -7   5  141.19   13.94   0
  -8  -7   5  139.47   12.08   0
   7   7  -5  142.10    7.95   0
  -7  -7   5  171.86   10.77   0
   6   7  -5  343.08    9.13   0
  -6  -7   5  298.28   11.28   0
   5   7  -5  481.58   10.07   0
  -5  -7   5  403.72   12.49   0
   4   7  -5  344.68   12.65   0
  -4  -7   5  300.22   15.93   0
   3   7  -5   61.21   13.42   0
  -3  -7   5   56.15   16.56   0
   2   7  -5  201.90   14.10   0
  -2  -7   5  191.13   17.33   0
   1   7  -5    3.12   14.02   0
  -1  -7   5    5.92   17.35   0
   0   7  -5 1919.57   20.96   0
   0  -7   5 1794.44   23.12   0
   1  -7   5  158.58   19.34   0
  -1   7  -5  163.38   20.61   0
  -2   7  -5 1149.19   13.67   0
   2  -7   5  963.24   12.36   0
  -3   7  -5 1005.85   17.31   0
   3  -7   5  947.97   14.03   0
   4  -7   5  394.78   12.28   0
  -4   7  -5  461.88   15.77   0
   5  -7   5   23.25    9.37   0
  -5   7  -5   24.39   10.67   0
  -6   7  -5  700.74   14.05   0
   7  -7   5  196.28   22.75   0
  -7   7  -5  270.72   10.96   0
  -7   7  -5  246.74   12.08   0
   7  -7   5  189.27   18.46   0
   8  -7   5  191.07   16.34   0
  -8   7  -5  272.48   11.97   0
   8  -7   5  178.77   13.39   0
  -8   7  -5  253.46   13.36   0
   9   6  -5   28.29    4.42   0
  -9  -6   5   48.36   14.70   0
  -9  -6   5  114.14   12.00   0
  -8  -6   5  284.94   11.03   0
   8   6  -5  224.62    8.03   0
   7   6  -5   95.94    8.29   0
  -7  -6   5   88.83   10.64   0
   6   6  -5  127.30    9.24   0
  -6  -6   5  109.93   11.79   0
   5   6  -5    0.76   11.99   0
  -5  -6   5   43.33   15.30   0
   4   6  -5   14.17   13.50   0
  -4  -6   5   15.02   16.86   0
   3   6  -5   59.56   13.97   0
  -3  -6   5   36.79   17.75   0
   2   6  -5 1183.52   16.10   0
  -2  -6   5 1078.76   19.53   0
   1   6  -5  211.91   18.00   0
  -1  -6   5  194.57   22.77   0
   0  -6   5 1079.26   23.82   0
   0   6  -5 1109.45   20.04   0
   1  -6   5   10.84   23.17   0
  -1   6  -5    7.59   20.59   0
  -2   6  -5  299.42   11.46   0
   2  -6   5  297.34   25.49   0
  -3   6  -5  294.21   11.37   0
   3  -6   5  290.52   37.07   0
   3  -6   5  293.98   32.56   0
   4  -6   5  798.97   31.17   0
  -4   6  -5  777.12   14.44   0
   4  -6   5  750.93   35.10   0
   5  -6   5  444.78   26.98   0
   5  -6   5  464.26   22.17   0
  -5   6  -5  464.34   15.00   0
   6  -6   5  810.04   16.73   0
   6  -6   5  773.34   20.24   0
  -6   6  -5  819.87   12.37   0
   7  -6   5  479.06   13.95   0
  -7   6  -5  551.05   13.33   0
  -7   6  -5  572.40   12.15   0
   7  -6   5  473.61   16.24   0
  -8   6  -5  227.14   12.14   0
  -8   6  -5  230.68   13.42   0
   8  -6   5  192.27   13.91   0
   8  -6   5  181.16   10.20   0
  -9  -5   5    1.56   10.22   0
   9   5  -5   -0.36    5.65   0
  -8  -5   5  172.87   10.54   0
   8   5  -5  182.82    8.33   0
  -7  -5   5  215.09   11.52   0
   7   5  -5  242.45    9.03   0
   6   5  -5 1786.31   14.24   0
  -6  -5   5 1537.58   16.68   0
   5   5  -5  413.72   10.29   0
  -5  -5   5  438.69   17.28   0
   4   5  -5 1113.82   15.42   0
  -4  -5   5 1056.79   18.77   0
   3   5  -5  746.00   15.35   0
  -3  -5   5  766.17   19.56   0
   2   5  -5  230.62   21.81   0
  -2  -5   5  207.66   23.34   0
   1   5  -5  817.03   19.20   0
  -1  -5   5  833.58   24.23   0
   0   5  -5 2593.54   25.78   0
   0  -5   5 2391.71   31.24   0
   1  -5   5 2974.96   32.13   0
  -1   5  -5 2817.10   26.95   0
  -2   5  -5 7249.88   23.58   0
  -3   5  -5 6356.72   21.81   0
   3  -5   5 6474.96   21.70   0
   4  -5   5 2920.12   29.80   0
  -4   5  -5 3064.95   18.23   0
   4  -5   5 2955.25   26.34   0
   5  -5   5 1008.75   21.88   0
  -5   5  -5 1117.10   14.28   0
   5  -5   5 1068.05   20.17   0
   6  -5   5  658.66   16.38   0
   6  -5   5  664.60   13.18   0
  -6   5  -5  608.95    9.40   0
   7  -5   5  269.24   11.14   0
  -7   5  -5  323.25    8.49   0
  -7   5  -5  324.54   13.02   0
   8  -5   5   15.83    7.37   0
  -8   5  -5   16.47   13.17   0
  -8   5  -5   32.69   11.45   0
 -10  -4   5   24.97   11.98   0
  10   4  -5    7.93    5.49   0
 -10  -4   5   19.05   10.25   0
  -9  -4   5  118.82    9.99   0
   9   4  -5  164.23    7.91   0
   8   4  -5  904.14   10.14   0
  -8  -4   5  793.05   12.13   0
   7   4  -5   69.18    9.15   0
  -7  -4   5   51.47   11.79   0
   6   4  -5  786.99   10.74   0
  -6  -4   5  692.97   12.55   0
   5   4  -5  146.24   10.01   0
  -5  -4   5  138.51   17.73   0
   4   4  -5  298.15   14.57   0
  -4  -4   5  330.23   19.01   0
   3   4  -5 2664.01   20.43   0
  -3  -4   5 2698.85   25.64   0
  -1   4  -5 6300.39   22.42   0
  -2   4  -5 4364.26   19.67   0
   2  -4   5 5112.31   38.66   0
  -3   4  -5   55.45   11.55   0
   3  -4   5   63.09   23.25   0
   4  -4   5  401.01   22.76   0
  -4   4  -5  409.91   14.29   0
   4  -4   5  369.54   17.91   0
   5  -4   5  186.28   15.57   0
   5  -4   5  183.26   17.64   0
  -5   4  -5  201.13   12.91   0
   6  -4   5   17.24   10.92   0
  -6   4  -5   16.12   11.15   0
   7  -4   5  142.95   10.38   0
  -7   4  -5  164.28   12.70   0
  -8   4  -5   15.39   13.15   0
  -8   4  -5    7.03    7.94   0
   8  -4   5  -10.17    7.28   0
 -10  -3   5    8.27    7.18   0
  10   3  -5   10.40    5.54   0
  -9  -3   5    3.16    9.93   0
   9   3  -5   10.84    7.84   0
  -8  -3   5   36.88    7.94   0
   8   3  -5   31.60    8.86   0
   7   3  -5  127.21   12.02   0
  -7  -3   5  116.98   15.26   0
   6   3  -5 1724.67   15.78   0
  -6  -3   5 1747.84   19.02   0
   5   3  -5 4836.94   16.55   0
  -5  -3   5 5170.83   23.08   0
   4   3  -5 4944.34   22.23   0
  -4  -3   5 5175.65   27.37   0
   3   3  -5 5919.63   24.23   0
  -3  -3   5 6099.46   29.45   0
   2   3  -5 1239.59   20.56   0
  -2  -3   5 1327.88   27.07   0
   1   3  -5 1414.81   24.85   0
  -1  -3   5 1229.81   27.10   0
   0   3  -5  340.94   23.51   0
   0  -3   5  324.35   26.52   0
   1  -3   5  653.31   26.50   0
  -1   3  -5  631.93   14.15   0
  -2   3  -5 4710.49   19.67   0
   2  -3   5 4374.73   29.29   0
  -3   3  -5   21.26   11.54   0
   3  -3   5   11.54   19.70   0
   4  -3   5  196.42   11.95   0
  -4   3  -5  235.49   14.05   0
   5  -3   5   69.19   12.61   0
  -5   3  -5   68.70   12.97   0
   6  -3   5    8.90   10.93   0
  -6   3  -5   -2.90   11.07   0
   7  -3   5   41.65    8.07   0
  -7   3  -5   17.93   12.37   0
  -8   3  -5    1.61    7.82   0
  -8   3  -5   -6.27   13.07   0
   8  -3   5   -1.79    7.10   0
 -10  -2   5   79.25    9.43   0
  10   2  -5   99.22    7.68   0
  -9  -2   5  466.79   11.47   0
   9   2  -5  513.15    9.49   0
  -8  -2   5 1074.82   13.52   0
   8   2  -5 1227.94   11.32   0
  -7  -2   5 1010.52   17.28   0
   7   2  -5  925.72   10.64   0
   6   2  -5  625.67   14.59   0
  -6  -2   5  625.95   18.35   0
   5   2  -5 4140.28   19.00   0
  -5  -2   5 4586.56   23.24   0
   4   2  -5  258.17   17.78   0
  -4  -2   5  190.65   24.32   0
  -3  -2   5 1951.57   27.33   0
   3   2  -5 1788.88   15.88   0
   2   2  -5 3218.80   22.59   0
  -2  -2   5 2927.18   31.53   0
   1   2  -5 3686.73   23.66   0
  -1  -2   5 3184.23   30.17   0
   0   2  -5 2553.28   22.42   0
   0  -2   5 2487.97   29.35   0
   1  -2   5   30.59   26.34   0
  -1   2  -5    2.00    9.35   0
  -2   2  -5 4552.20   19.14   0
   2  -2   5 4900.26   29.70   0
  -3   2  -5  -10.74   11.59   0
   3  -2   5  -33.53   20.92   0
   4  -2   5  366.90   12.04   0
  -4   2  -5  362.27   14.46   0
   5  -2   5  235.82   12.69   0
  -5   2  -5  236.37   12.98   0
   6  -2   5  175.43    9.27   0
  -6   2  -5  219.68   14.07   0
   7  -2   5   78.00    9.90   0
  -7   2  -5   92.80    8.87   0
  -7   2  -5   81.37   10.06   0
  -8   2  -5    5.52   10.83   0
  -8   2  -5   13.00   13.03   0
   8  -2   5   31.93    7.09   0
 -11  -1   5   24.95    6.96   0
  11   1  -5   20.90    5.62   0
 -10  -1   5  210.71   10.20   0
  10   1  -5  240.37    8.44   0
  -9  -1   5   10.98   10.68   0
   9   1  -5    2.46    6.06   0
  -8  -1   5  203.36   14.74   0
   8   1  -5  209.14   11.43   0
  -7  -1   5  101.60   16.87   0
   7   1  -5   99.65   13.46   0
   6   1  -5  -24.90   14.06   0
  -6  -1   5   28.72   18.25   0
   5   1  -5 4380.48   21.46   0
  -5  -1   5 3909.53   20.17   0
   4   1  -5   34.22   18.08   0
  -4  -1   5   -4.05   25.13   0
   3   1  -5 3067.03   21.74   0
  -3  -1   5 3002.19   28.63   0
   2   1  -5 2725.40   22.08   0
  -2  -1   5 2647.11   30.00   0
   1   1  -5 1561.88   21.02   0
  -1  -1   5 2677.38   30.21   0
   0   1  -5 1442.95   21.11   0
   0  -1   5 1400.26   28.82   0
   1  -1   5  138.18   27.08   0
  -1   1  -5  120.62    9.56   0
  -2   1  -5  606.89   10.06   0
   2  -1   5  739.56   26.44   0
  -3   1  -5  411.56   12.42   0
   3  -1   5  386.40    7.73   0
   4  -1   5   18.18   11.32   0
  -4   1  -5  -10.19   13.86   0
   5  -1   5  314.41   12.37   0
  -5   1  -5  372.09   12.75   0
   6  -1   5  181.15    9.09   0
  -6   1  -5  180.43   13.89   0
   7  -1   5   90.48    7.95   0
  -7   1  -5   99.79   13.40   0
  -7   1  -5   78.65   11.77   0
   8  -1   5   55.78    5.79   0
  -8   1  -5   74.32   12.68   0
  -8   1  -5   99.90   15.36   0
 -11   0   5    6.35    6.87   0
  11   0  -5   -2.10    5.59   0
  10   0  -5  162.82    8.35   0
 -10   0   5  134.25   10.09   0
  -9   0   5  -14.00   10.90   0
   9   0  -5   17.55    6.17   0
  -8   0   5  485.51   11.42   0
   8   0  -5  536.31   12.63   0
   7   0  -5  523.86   14.13   0
  -7   0   5  530.42   17.61   0
   6   0  -5  464.29   14.74   0
  -6   0   5  455.22   19.00   0
   5   0  -5 5205.68   22.31   0
  -5   0   5 4916.13   27.11   0
   4   0  -5  794.12   13.99   0
  -4   0   5  904.13   26.41   0
   3   0  -5  398.29   13.56   0
  -3   0   5  419.05   26.90   0
   2   0  -5 2876.71   21.78   0
  -2   0   5 2589.21   22.22   0
   1   0  -5  587.19   19.42   0
  -1   0   5  603.21   28.53   0
   0   0   5  417.48   27.91   0
   0   0  -5  311.29   14.11   0
   1   0   5 1122.01   27.65   0
  -1   0  -5  986.46   11.17   0
  -2   0  -5 1557.91   14.51   0
   2   0   5 1616.96   12.73   0
  -3   0  -5 3774.63   14.56   0
   3   0   5 4284.68   16.29   0
   4   0   5   75.53    7.89   0
  -4   0  -5   69.09    9.58   0
  -5   0  -5 2431.42   15.32   0
   5   0   5 2173.81   13.33   0
   6   0   5   69.10    8.59   0
  -6   0  -5   77.08    9.36   0
   7   0   5   13.36    7.50   0
  -7   0  -5   10.14   11.07   0
  -7   0  -5   22.25    9.72   0
 -11   1   5   -6.02    8.72   0
  11  -1  -5    4.92    5.62   0
 -10   1   5  637.83   11.28   0
  10  -1  -5  644.36    9.70   0
  -9   1   5  222.57   11.42   0
   9  -1  -5  222.39    9.37   0
  -8   1   5  727.45   16.14   0
   8  -1  -5  614.13   13.17   0
   7  -1  -5  483.28   14.04   0
  -7   1   5  469.96   17.76   0
   6  -1  -5  975.13   11.58   0
  -6   1   5 1020.69   19.49   0
   5  -1  -5  616.20   17.56   0
  -5   1   5  633.73   23.63   0
   4  -1  -5  665.86   18.59   0
  -4   1   5  636.21   25.87   0
   3  -1  -5 2503.63   16.36   0
  -3   1   5 2846.54   28.90   0
  -1   1   5 2762.00   29.29   0
   1  -1  -5 2347.40   14.42   0
   0   1   5 5765.85   31.09   0
   0  -1  -5 5240.91   20.43   0
   1   1   5 1454.09   27.49   0
  -1  -1  -5 1258.90   14.45   0
  -2  -1  -5   25.85   11.78   0
   2   1   5   28.85    9.35   0
  -3  -1  -5 2674.88   17.27   0
   3   1   5 2923.32   15.79   0
   4   1   5  901.18   11.47   0
  -4  -1  -5  954.31   13.66   0
  -5  -1  -5 1738.80   16.43   0
   5   1   5 1510.13   11.95   0
   6   1   5  274.15    8.65   0
  -6  -1  -5  279.80    9.23   0
   7   1   5  125.09    6.25   0
  -7  -1  -5  191.91   11.03   0
  -7  -1  -5  172.85    9.83   0
 -11   2   5    8.70    8.89   0
  11  -2  -5   25.73    7.27   0
 -10   2   5  122.69   10.19   0
  10  -2  -5  126.50    8.45   0
  -9   2   5   41.69   11.21   0
   9  -2  -5   48.98    8.90   0
  -8   2   5  204.24   15.54   0
   8  -2  -5  200.58   12.51   0
  -7   2   5  346.59   17.30   0
   7  -2  -5  347.33   13.85   0
   6  -2  -5 1167.62   15.48   0
  -6   2   5 1244.84   19.61   0
   5  -2  -5 1535.19   17.41   0
  -5   2   5 1585.84   24.36   0
   4  -2  -5  551.86   13.18   0
  -4   2   5  602.71   25.09   0
   3  -2  -5  163.65   18.30   0
  -3   2   5  152.30   26.04   0
   2  -2  -5  440.53   18.73   0
  -2   2   5  590.32   27.17   0
  -1   2   5   55.74   26.50   0
   1  -2  -5   58.39    9.12   0
   0   2   5  130.86   18.66   0
   0  -2  -5  103.91    9.00   0
   1   2   5  302.56    7.52   0
  -1  -2  -5  270.99   12.58   0
  -2  -2  -5  496.14   12.08   0
   2   2   5  486.32    7.82   0
  -3  -2  -5 2719.90   16.58   0
   3   2   5 2491.59   12.48   0
   4   2   5   70.15    6.49   0
  -4  -2  -5   25.03   11.62   0
   5   2   5 1057.40   10.71   0
  -5  -2  -5 1292.79   14.97   0
   6   2   5  122.79    5.92   0
  -6  -2  -5  167.68   11.43   0
  -6  -2  -5  178.74   14.22   0
   7   2   5    8.11    5.46   0
  -7  -2  -5   14.60    8.59   0
  -7  -2  -5   23.79   14.81   0
 -11   3   5  134.65    9.23   0
  11  -3  -5  131.56    7.85   0
 -10   3   5  194.31   12.42   0
  10  -3  -5  170.42    8.50   0
  -9   3   5  946.16   12.78   0
   9  -3  -5  947.96   10.95   0
  -8   3   5    9.03   15.07   0
   8  -3  -5   23.15   11.94   0
  -7   3   5  625.48   17.52   0
   7  -3  -5  639.41   14.26   0
  -6   3   5  636.10   18.67   0
   6  -3  -5  701.38   14.78   0
   5  -3  -5   11.76   13.89   0
  -5   3   5    3.95   19.02   0
   4  -3  -5  241.80   17.41   0
  -4   3   5  305.70   23.85   0
   3  -3  -5 1103.00   18.55   0
  -3   3   5 1117.90   25.31   0
   2  -3  -5 1740.81   15.29   0
  -2   3   5 1911.29   26.01   0
  -1   3   5 4336.68   28.44   0
   1  -3  -5 3690.82   17.88   0
   0   3   5 2537.99   23.40   0
   0  -3  -5 2288.58   15.66   0
   1   3   5 3327.37   15.10   0
  -1  -3  -5 2984.46   15.82   0
  -2  -3  -5 1359.26   15.40   0
   2   3   5 1339.39   10.68   0
  -3  -3  -5  333.02   12.27   0
   3   3   5  341.25   10.10   0
   4   3   5   36.23    8.93   0
  -4  -3  -5   25.45   13.43   0
   5   3   5   42.35    7.97   0
  -5  -3  -5   55.97    8.58   0
   6   3   5   95.46    6.17   0
  -6  -3  -5  128.20    9.52   0
  -6  -3  -5  138.04   10.77   0
 -11   4   5  187.81    9.37   0
  11  -4  -5  159.99    8.06   0
  10  -4  -5   -5.77    7.91   0
 -10   4   5    4.76    9.73   0
  -9   4   5 1028.47   12.90   0
   9  -4  -5 1064.36   11.27   0
  -8   4   5   44.21   14.65   0
   8  -4  -5   56.95   11.66   0
   7  -4  -5 1289.13   15.10   0
  -7   4   5 1185.11   18.04   0
   6  -4  -5 1257.22   15.28   0
  -6   4   5 1175.20   18.84   0
   5  -4  -5  544.08   14.64   0
  -5   4   5  562.98   19.01   0
   4  -4  -5 2483.72   17.17   0
  -4   4   5 2526.24   21.60   0
   3  -4  -5 2438.95   16.09   0
  -3   4   5 2587.35   21.94   0
   2  -4  -5 1646.92   14.79   0
  -2   4   5 1826.94   21.77   0
  -1   4   5  909.68   21.24   0
   1  -4  -5  816.06   13.05   0
   0   4   5  -11.43   20.15   0
   0  -4  -5   10.62   11.12   0
  -1  -4  -5   76.03   13.49   0
   1   4   5   48.49   11.38   0
   2   4   5   -3.40    6.99   0
  -2  -4  -5    5.91   12.00   0
  -3  -4  -5    4.91    7.68   0
   3   4   5  -14.32    9.87   0
   4   4   5   40.43    8.24   0
  -4  -4  -5    8.10   12.44   0
   5   4   5   12.48    7.35   0
  -5  -4  -5   -0.58   10.77   0
  -5  -4  -5   23.54   13.54   0
 -11   5   5   96.54   10.22   0
  11  -5  -5   71.43    7.99   0
 -10   5   5   -4.63    9.47   0
  10  -5  -5   12.95    9.44   0
  -9   5   5  881.62   12.56   0
   9  -5  -5  869.43   10.82   0
  -8   5   5   34.38   17.02   0
   8  -5  -5   36.76   11.11   0
  -7   5   5  817.70   16.67   0
   7  -5  -5  790.53   13.64   0
   6  -5  -5 1182.11   15.00   0
  -6   5   5 1220.12   18.23   0
   5  -5  -5  228.85   13.81   0
  -5   5   5  223.43   17.72   0
   4  -5  -5  148.02   10.99   0
  -4   5   5  161.85   18.34   0
   3  -5  -5   72.26   13.19   0
  -3   5   5   64.36   18.68   0
   2  -5  -5  410.81   11.96   0
  -2   5   5  553.24   19.67   0
  -1   5   5 1184.98   20.44   0
   1  -5  -5  949.21   15.31   0
   0   5   5   23.27   19.21   0
   0  -5  -5   25.40   13.30   0
   1   5   5  308.76   10.48   0
  -1  -5  -5  271.01    9.20   0
  -2  -5  -5  148.76   11.14   0
   2   5   5  125.98    6.72   0
  -3  -5  -5  136.17    9.06   0
   4   5   5  156.04    8.15   0
  -4  -5  -5  177.95   13.92   0
   5   5   5   11.68    4.10   0
  -5  -5  -5   24.50   14.88   0
  -5  -5  -5   23.30   12.03   0
 -11   6   5   85.60    7.17   0
  11  -6  -5   77.55    7.28   0
 -10   6   5  256.35   11.85   0
  10  -6  -5  190.15    8.37   0
  -9   6   5  253.71   10.75   0
   9  -6  -5  250.73    8.96   0
   8  -6  -5   71.95    8.84   0
  -8   6   5   73.33   11.10   0
  -7   6   5   36.11   14.43   0
   7  -6  -5   22.59   13.88   0
   6  -6  -5   37.36   12.64   0
  -6   6   5   30.98   15.75   0
   5  -6  -5    5.49   15.22   0
  -5   6   5  -12.96   16.79   0
   4  -6  -5   21.65   15.70   0
  -4   6   5   10.74   17.42   0
   3  -6  -5 1393.62   15.47   0
  -3   6   5 1442.06   18.95   0
   2  -6  -5 1885.68   18.77   0
  -2   6   5 1827.49   15.12   0
  -1   6   5 1935.23   19.63   0
   1  -6  -5 1589.78   15.15   0
   0   6   5  537.93   17.26   0
   0  -6  -5  420.51   12.36   0
   1   6   5  168.28    6.82   0
  -1  -6  -5  153.35   11.18   0
  -2  -6  -5    5.87   12.34   0
   3   6   5    5.33    7.88   0
  -3  -6  -5  -23.12   13.66   0
  -4  -6  -5   42.61   12.61   0
  -4  -6  -5   66.11    7.34   0
   4   6   5   49.92    5.99   0
 -11   7   5    9.55    7.86   0
  11  -7  -5   20.03    6.65   0
 -10   7   5   37.50   10.88   0
  10  -7  -5   33.60    8.91   0
  -9   7   5    4.83    9.54   0
   9  -7  -5    3.92    9.62   0
   8  -7  -5  115.19   10.62   0
  -8   7   5  124.00   12.89   0
  -7   7   5  125.45   11.45   0
   7  -7  -5  140.05    9.22   0
   6  -7  -5 2046.05   16.14   0
  -6   7   5 2234.71   17.16   0
   5  -7  -5 1772.30   17.69   0
  -5   7   5 1850.38   20.41   0
   4  -7  -5  263.18   14.55   0
  -4   7   5  256.12   16.01   0
   3  -7  -5 1054.14   13.77   0
  -3   7   5 1160.07   17.21   0
   2  -7  -5   79.62   13.84   0
  -2   7   5   75.04   16.09   0
  -1   7   5  122.40   13.35   0
   1  -7  -5  129.16   11.14   0
   0   7   5   42.65   12.27   0
   0  -7  -5    9.71   13.16   0
   1   7   5  446.04   11.01   0
  -1  -7  -5  383.34   12.90   0
  -2  -7  -5  253.74   10.07   0
   3   7   5  245.13    6.74   0
  -3  -7  -5  300.82   13.08   0
  -3  -7  -5  340.99   11.08   0
 -10   8   5  134.52    7.32   0
  10  -8  -5  105.59    6.52   0
  -9   8   5  352.48   10.25   0
   9  -8  -5  306.98    8.84   0
  -8   8   5  745.19   11.61   0
   8  -8  -5  749.38   10.46   0
  -7   8   5  193.00   13.13   0
   7  -8  -5  206.73   14.74   0
   6  -8  -5  404.51   16.11   0
  -6   8   5  420.18   11.71   0
   5  -8  -5   33.78   12.28   0
  -5   8   5   20.05   11.38   0
   4  -8  -5   15.42   12.52   0
  -4   8   5   12.19   14.19   0
   3  -8  -5  925.16   14.52   0
  -3   8   5  955.71   13.26   0
   2  -8  -5  699.15   14.25   0
  -2   8   5  772.94   13.24   0
  -1   8   5  761.21   12.94   0
   1  -8  -5  751.84   13.86   0
   0   8   5  513.02    8.97   0
   0  -8  -5  535.67   12.88   0
   1   8   5  133.07   10.60   0
  -1  -8  -5  123.19    9.68   0
   2   8   5   10.80    5.87   0
  -2  -8  -5   19.56   10.09   0
  -2  -8  -5    7.24   12.46   0
 -10   9   5   45.13    8.02   0
  10  -9  -5   50.38    5.98   0
  -9   9   5  291.72    9.60   0
   9  -9  -5  346.38   16.11   0
  -8   9   5  246.52   11.80   0
   8  -9  -5  271.50   18.54   0
  -7   9   5  219.50   10.17   0
   7  -9  -5  224.04   14.00   0
   6  -9  -5  867.09   16.74   0
  -6   9   5  856.59   11.87   0
   5  -9  -5 1109.12   17.36   0
  -5   9   5 1126.73   12.45   0
   4  -9  -5  448.17   15.31   0
  -4   9   5  420.66   11.32   0
   3  -9  -5  651.84   15.46   0
  -3   9   5  617.33   11.87   0
   2  -9  -5  137.32   14.17   0
  -2   9   5  141.59   11.15   0
  -1   9   5   99.98   10.56   0
   1  -9  -5  109.67   13.52   0
   0   9   5   14.07    9.76   0
   0  -9  -5   12.36   12.63   0
  -1  -9  -5   53.56   14.25   0
   1   9   5   25.93    7.55   0
  -1  -9  -5   32.18   12.04   0
  -9  10   5   98.15    7.03   0
  -8  10   5  105.01    8.66   0
  -7  10   5  292.85    9.83   0
   7 -10  -5  321.44   21.97   0
   6 -10  -5   50.00   17.10   0
  -6  10   5   46.94   11.43   0
   5 -10  -5   27.49   17.59   0
  -5  10   5   20.94    9.46   0
   4 -10  -5  115.59   15.49   0
  -4  10   5   94.45    9.78   0
   3 -10  -5   88.76   15.11   0
  -3  10   5   77.48    9.79   0
   2 -10  -5   -9.40   12.25   0
  -2  10   5    4.61    9.67   0
  -1  10   5   38.88    7.64   0
   1 -10  -5   76.68   12.09   0
   1 -10  -5   55.88   10.16   0
  -7  11   5    9.07    6.59   0
  -6  11   5    2.71    6.75   0
   5 -11  -5   63.84   18.11   0
   5 -11  -5   59.36   14.66   0
  -5  11   5   50.24    8.71   0
   4 -11  -5  485.28   17.89   0
   4 -11  -5  424.59   16.45   0
  -4  11   5  258.04    8.52   0
   3 -11  -5  806.93   18.76   0
   3 -11  -5  765.05   17.17   0
  -3  11   5  457.49    9.13   0
  -1 -13   6   18.10   17.19   0
   1  13  -6    7.93    6.81   0
  -1 -13   6   24.05   13.60   0
   0  13  -6    5.33    6.91   0
   0 -13   6    0.40   20.70   0
   0 -13   6    2.42   17.32   0
  -1  13  -6   50.85    7.38   0
   1 -13   6   68.48   22.77   0
   1 -13   6   68.44   20.38   0
   3  12  -6   68.85    6.26   0
  -3 -12   6  115.89   17.88   0
  -3 -12   6  141.82   11.84   0
  -2 -12   6  120.81   12.44   0
  -2 -12   6  111.41   12.62   0
   2  12  -6   87.60    6.37   0
   1  12  -6  846.94   12.27   0
  -1 -12   6  951.93   15.63   0
   0  12  -6  244.56    8.80   0
   0 -12   6  259.54   14.31   0
  -1  12  -6  273.06   10.01   0
   1 -12   6  286.36   17.92   0
   2 -12   6  168.95   25.95   0
   4  11  -6  333.63    7.57   0
  -4 -11   6  485.42   11.47   0
   3  11  -6  145.28    8.04   0
  -3 -11   6  156.89   10.66   0
  -2 -11   6   75.89    9.94   0
   2  11  -6   59.16    8.19   0
   1  11  -6 1134.45   11.59   0
  -1 -11   6 1127.41   14.78   0
   0  11  -6   -5.87   10.26   0
   0 -11   6    2.49   11.77   0
  -1  11  -6  285.68   11.43   0
   1 -11   6  291.16   15.30   0
   2 -11   6  145.22   16.29   0
  -2  11  -6  155.09   12.93   0
  -3  11  -6  168.27   13.98   0
   3 -11   6  151.28   18.63   0
  -4  11  -6   47.64   12.56   0
  -5  11  -6   37.77   14.90   0
  -5  11  -6   42.67   14.56   0
  -6  11  -6  129.20   13.49   0
  -6  11  -6  140.45   13.53   0
  -5 -10   6  190.05   10.53   0
   5  10  -6  152.21    6.47   0
   4  10  -6  614.77    9.54   0
  -4 -10   6  602.55   12.22   0
   3  10  -6  323.70    9.16   0
  -3 -10   6  346.21   12.27   0
   2  10  -6  200.68    9.11   0
  -2 -10   6  190.62   12.31   0
   1  10  -6 1090.52   13.38   0
  -1 -10   6 1136.16   14.90   0
   0  10  -6  367.83   10.22   0
   0 -10   6  375.73   13.65   0
  -1  10  -6  787.99   13.99   0
   1 -10   6  667.56   13.79   0
  -2  10  -6  679.26   15.87   0
   2 -10   6  625.28   15.88   0
  -3  10  -6 1100.02   18.54   0
   3 -10   6 1060.61   19.67   0
   4 -10   6  378.42   14.81   0
  -4  10  -6  451.04   14.79   0
  -5  10  -6    2.71   10.59   0
  -6  10  -6  110.75   12.64   0
  -6  10  -6  110.58   13.50   0
  -7  10  -6   23.49   13.99   0
  -7  10  -6   25.01   11.14   0
   6   9  -6   37.49    6.28   0
  -6  -9   6   81.35    7.31   0
  -5  -9   6  277.82   10.45   0
   5   9  -6  251.36    8.55   0
   4   9  -6  570.88    9.73   0
  -4  -9   6  560.43    8.49   0
   3   9  -6  447.47    9.88   0
  -3  -9   6  394.79   12.08   0
   2   9  -6  941.65   11.45   0
  -2  -9   6  835.47   13.46   0
   1   9  -6 1472.38   16.77   0
  -1  -9   6 1341.34   17.11   0
   0   9  -6  543.73   15.82   0
   0  -9   6  502.87   12.47   0
  -1   9  -6   -1.94   16.75   0
   1  -9   6    1.24   11.06   0
  -2   9  -6   46.46   12.25   0
   2  -9   6   39.94   11.31   0
  -3   9  -6  100.01   12.00   0
   3  -9   6   80.42   11.67   0
   4  -9   6   11.79   13.94   0
  -4   9  -6    5.00   14.09   0
   5  -9   6   94.78   12.89   0
  -5   9  -6  111.62   11.20   0
  -6   9  -6   98.78   10.63   0
  -7   9  -6   25.35   13.65   0
  -7   9  -6   46.35   10.99   0
   7   8  -6   95.01    6.30   0
  -7  -8   6  117.70   10.29   0
   6   8  -6  284.05    6.44   0
  -6  -8   6  276.92   10.56   0
   5   8  -6  487.39    9.62   0
  -5  -8   6  468.96   11.56   0
   4   8  -6  135.62    9.33   0
  -4  -8   6  121.41   11.56   0
   3   8  -6   91.63   11.64   0
  -3  -8   6   96.94   14.67   0
   2   8  -6   20.27   12.34   0
  -2  -8   6   15.52   15.44   0
   1   8  -6  103.81   13.37   0
  -1  -8   6   83.71   16.05   0
   0   8  -6   13.66   16.48   0
   0  -8   6    8.36   17.93   0
   1  -8   6  197.35   17.75   0
  -1   8  -6  216.48   16.94   0
  -2   8  -6  673.91   15.66   0
   2  -8   6  565.48   14.29   0
  -3   8  -6   19.53   10.71   0
   3  -8   6   26.36    9.87   0
   4  -8   6  377.99   12.63   0
  -4   8  -6  383.80   13.36   0
   5  -8   6   95.89   13.56   0
  -5   8  -6  112.55   12.28   0
  -6   8  -6   42.10   13.65   0
  -7   8  -6   65.66   12.22   0
  -7   8  -6   82.10   11.47   0
  -8   8  -6    1.44   12.39   0
  -8   8  -6  -19.25   13.54   0
   8   7  -6   37.06    6.09   0
  -8  -7   6   83.78    7.34   0
   7   7  -6   37.75    7.75   0
  -7  -7   6   24.96    9.81   0
   6   7  -6   80.94    6.23   0
  -6  -7   6   80.97   10.79   0
  -5  -7   6  153.41   11.63   0
   5   7  -6  170.69    9.42   0
   4   7  -6    5.98   11.84   0
  -4  -7   6  -20.49   15.04   0
   3   7  -6  497.32   13.88   0
  -3  -7   6  411.32   16.60   0
   2   7  -6  222.92   13.91   0
  -2  -7   6  214.99   16.83   0
   1   7  -6 1285.91   16.18   0
  -1  -7   6 1215.01   18.65   0
   0   7  -6 1126.08   19.20   0
   0  -7   6 1076.75   21.99   0
   1  -7   6   47.08   18.11   0
  -1   7  -6   54.61   17.06   0
  -2   7  -6  709.76   16.58   0
   2  -7   6  629.04   24.61   0
  -3   7  -6   17.16   11.81   0
   3  -7   6    4.70   13.30   0
   4  -7   6  171.79   12.29   0
  -4   7  -6  188.11   11.34   0
   5  -7   6  127.10   10.50   0
  -5   7  -6  120.68   10.42   0
   6  -7   6  580.57   26.04   0
   6  -7   6  628.74   23.03   0
  -6   7  -6  795.87   13.46   0
   7  -7   6  319.24   16.35   0
   7  -7   6  315.05   18.75   0
  -7   7  -6  412.02   13.99   0
   8  -7   6   80.40   11.36   0
   8  -7   6   75.28    9.55   0
  -8   7  -6  135.48   14.87   0
  -8   7  -6  158.41   13.08   0
  -9  -6   6   24.20    7.01   0
   9   6  -6   35.72    5.71   0
  -8  -6   6    1.85    9.56   0
   8   6  -6   29.08    7.53   0
  -7  -6   6   -0.99   10.27   0
   7   6  -6    1.30    8.25   0
   6   6  -6  183.00    9.34   0
  -6  -6   6  134.08   11.60   0
  -5  -6   6  454.30   15.53   0
   5   6  -6  532.18   12.56   0
   4   6  -6  107.40   13.55   0
  -4  -6   6   85.91   16.60   0
   3   6  -6  437.43   14.37   0
  -3  -6   6  443.37   17.79   0
   2   6  -6    7.87   17.40   0
  -2  -6   6   22.54   17.84   0
   1   6  -6   70.48   14.49   0
  -1  -6   6   72.10   21.93   0
   0   6  -6    2.95   17.62   0
   0  -6   6    1.13   17.78   0
   1  -6   6   13.00   21.18   0
  -1   6  -6   -1.00   17.62   0
  -2   6  -6  388.10   11.19   0
   2  -6   6  380.92   24.49   0
  -3   6  -6  828.41   14.45   0
   3  -6   6  767.28   25.28   0
  -4   6  -6  800.87   13.40   0
   4  -6   6  825.00   23.32   0
   4  -6   6  802.03   23.61   0
   5  -6   6  442.55   17.50   0
   5  -6   6  437.52   15.29   0
  -5   6  -6  479.15   11.70   0
   6  -6   6  264.05   11.74   0
   6  -6   6  239.45   13.47   0
  -6   6  -6  285.87   12.81   0
   7  -6   6  231.06   12.58   0
  -7   6  -6  320.19   14.17   0
   7  -6   6  249.42   12.13   0
  -8   6  -6   70.73   13.66   0
  -8   6  -6   86.20   11.87   0
   8  -6   6   42.56    9.89   0
   8  -6   6   38.38    8.25   0
  -9  -5   6   -2.54    7.21   0
   9   5  -6    7.04    4.03   0
  -8  -5   6   12.42    9.96   0
   8   5  -6   21.43    7.90   0
   7   5  -6   37.72    8.78   0
  -7  -5   6   29.03   11.04   0
   6   5  -6   18.81   11.52   0
  -6  -5   6    2.57   14.63   0
  -5  -5   6  209.68   16.72   0
   5   5  -6  223.77   13.58   0
   4   5  -6  333.59   14.23   0
  -4  -5   6  334.36   17.77   0
  -3  -5   6   16.74   18.33   0
   3   5  -6   28.29   14.21   0
   2   5  -6    2.13   14.48   0
  -2  -5   6   15.03   18.76   0
   1   5  -6  988.46   16.32   0
  -1  -5   6  916.69   20.09   0
   0   5  -6 1335.26   20.16   0
   0  -5   6 1243.35   20.66   0
   1  -5   6 1983.14   25.61   0
  -1   5  -6 2087.81   21.75   0
  -2   5  -6 2908.03   16.40   0
   2  -5   6 2832.44   26.84   0
  -3   5  -6  882.52   14.75   0
   3  -5   6  832.27   22.68   0
  -4   5  -6  244.70   12.78   0
   4  -5   6  215.84   20.26   0
   5  -5   6  379.29   17.85   0
   5  -5   6  353.24   12.52   0
  -5   5  -6  382.27   11.79   0
   6  -5   6   96.11   10.65   0
   6  -5   6  107.18   13.59   0
  -6   5  -6  118.22   12.88   0
   7  -5   6  303.59   13.04   0
   7  -5   6  315.03   10.80   0
  -7   5  -6  423.37   14.42   0
  -8   5  -6  142.71   11.90   0
  -8   5  -6  142.21   13.86   0
   8  -5   6   86.83    6.38   0
   8  -5   6   79.27    7.52   0
 -10  -4   6   53.82    7.15   0
  10   4  -6   31.54    5.87   0
  -9  -4   6   65.90    9.52   0
   9   4  -6   86.43    7.58   0
  -8  -4   6   -0.46   10.47   0
   8   4  -6   -4.23    8.31   0
  -7  -4   6  -33.90   11.69   0
   7   4  -6   -3.84    9.20   0
   6   4  -6   41.10   12.88   0
  -6  -4   6   41.41   11.30   0
   5   4  -6  483.90   14.21   0
  -5  -4   6  416.73   17.78   0
   4   4  -6  900.27   15.40   0
  -4  -4   6  829.66   14.10   0
   3   4  -6 1839.45   16.93   0
  -3  -4   6 1770.86   21.07   0
   2   4  -6 7550.45   25.39   0
  -2  -4   6 7007.06   29.24   0
   1   4  -6 1833.08   23.88   0
  -1  -4   6 1675.74   30.05   0
   0   4  -6   55.88   17.52   0
   0  -4   6   51.87   23.35   0
   1  -4   6  114.01   23.63   0
  -1   4  -6  120.41   15.41   0
  -2   4  -6  264.74   11.81   0
   2  -4   6  264.83   23.31   0
  -3   4  -6   92.94   12.51   0
   3  -4   6   97.16   17.73   0
   4  -4   6  931.09   22.09   0
  -4   4  -6  914.20   14.18   0
   5  -4   6  920.83   17.04   0
   5  -4   6  816.21   11.76   0
  -5   4  -6  866.21   12.91   0
   6  -4   6  361.66   11.28   0
  -6   4  -6  432.13   13.35   0
   6  -4   6  400.11   14.63   0
   7  -4   6  438.77   13.36   0
   7  -4   6  396.55   10.73   0
  -7   4  -6  426.65   10.61   0
  -8   4  -6  101.67   14.83   0
  -8   4  -6  113.19    9.21   0
   8  -4   6   68.75    6.09   0
 -10  -3   6   17.07    7.16   0
  10   3  -6   24.02    5.72   0
  -9  -3   6   56.34   10.09   0
   9   3  -6   81.19    5.70   0
  -8  -3   6   93.37   11.13   0
   8   3  -6   88.72    6.33   0
   7   3  -6  512.69   12.63   0
  -7  -3   6  486.74   15.48   0
   6   3  -6 1480.96   15.33   0
  -6  -3   6 1280.98   13.75   0
  -5  -3   6  229.84   18.51   0
   5   3  -6  259.21   14.25   0
   4   3  -6  806.39   15.44   0
  -4  -3   6  689.12   19.62   0
   3   3  -6 4022.34   21.76   0
  -3  -3   6 3735.32   26.43   0
   2   3  -6  430.80   19.16   0
  -2  -3   6  455.67   24.62   0
   1   3  -6  348.45   18.75   0
  -1  -3   6  314.67   30.68   0
   0   3  -6  489.98   18.83   0
   0  -3   6  461.92   25.12   0
   1  -3   6 3090.16   31.96   0
  -1   3  -6 2858.52   16.72   0
  -2   3  -6 2701.81   15.93   0
   2  -3   6 3020.31   26.78   0
  -3   3  -6 1234.68   14.30   0
   3  -3   6 1269.68   24.10   0
   4  -3   6  496.00   18.17   0
  -4   3  -6  479.37   13.53   0
   5  -3   6  124.05    9.68   0
  -5   3  -6  115.08   11.50   0
   5  -3   6  129.62   13.15   0
   6  -3   6  291.33    9.38   0
  -6   3  -6  324.86    9.56   0
   7  -3   6  199.96    9.91   0
  -7   3  -6  256.40   13.95   0
  -8   3  -6   77.29   10.50   0
  -8   3  -6   83.57   12.42   0
   8  -3   6   46.54    7.12   0
 -11  -2   6   45.16    6.76   0
  11   2  -6   22.89    5.78   0
 -10  -2   6  135.07    9.58   0
  10   2  -6  149.06    5.80   0
   9   2  -6  368.22    9.16   0
  -9  -2   6  344.84   11.08   0
  -8  -2   6   84.64   11.67   0
   8   2  -6   96.65    9.14   0
   7   2  -6   15.42   12.72   0
  -7  -2   6   25.29   15.85   0
   6   2  -6    7.51   13.68   0
  -6  -2   6   12.77   17.36   0
   5   2  -6   56.12   14.17   0
  -5  -2   6   34.25   18.51   0
   4   2  -6 3004.07   20.35   0
  -4  -2   6 3035.05   25.60   0
   3   2  -6   94.14   17.83   0
  -3  -2   6   82.60   17.27   0
   1   2  -6 1080.55   19.59   0
  -1  -2   6 1051.11   26.73   0
   0   2  -6  935.33   19.19   0
   0  -2   6  909.40   25.81   0
   1  -2   6 1511.93   30.71   0
  -1   2  -6 1391.01   14.48   0
  -2   2  -6  480.46   12.36   0
   2  -2   6  519.55   20.46   0
  -3   2  -6  175.91   10.06   0
   3  -2   6  206.49   19.07   0
   4  -2   6 1120.22   22.90   0
  -4   2  -6  972.61   13.99   0
   5  -2   6  734.00   11.01   0
  -5   2  -6  789.04   12.56   0
   6  -2   6  350.31    9.27   0
  -6   2  -6  401.77   13.31   0
   7  -2   6  193.87    8.10   0
  -7   2  -6  223.67   13.86   0
 -11  -1   6   11.90    6.80   0
  11   1  -6    9.71    5.51   0
 -10  -1   6   23.55    9.51   0
  10   1  -6   27.57    7.65   0
  -9  -1   6    3.09   10.56   0
   9   1  -6   23.26    8.39   0
  -8  -1   6   -8.69   10.19   0
   8   1  -6    3.07   11.21   0
  -7  -1   6  647.75   17.20   0
   7   1  -6  562.49   10.38   0
   6   1  -6 1433.30   15.57   0
  -6  -1   6 1444.68   19.21   0
   5   1  -6  676.45   15.15   0
  -5  -1   6  657.72   19.51   0
   4   1  -6 3247.26   20.54   0
  -4  -1   6 2761.69   19.41   0
   3   1  -6 1455.04   19.52   0
  -3  -1   6 1459.30   26.33   0
  -2  -1   6  951.82   19.37   0
   2   1  -6 1201.57   19.68   0
   1   1  -6  144.78   18.49   0
  -1  -1   6   80.51   26.06   0
   0  -1   6   71.00   25.18   0
   0   1  -6   74.32   12.56   0
   1  -1   6  368.01   20.87   0
  -1   1  -6  327.13    9.25   0
  -2   1  -6 1940.46   14.61   0
   2  -1   6 2198.38   22.16   0
   3  -1   6  168.06   19.30   0
  -3   1  -6  157.70   13.95   0
   4  -1   6   27.95    9.93   0
  -4   1  -6   41.57   12.02   0
   5  -1   6  121.65    9.28   0
  -5   1  -6  153.30   13.86   0
   6  -1   6   37.27    8.10   0
  -6   1  -6   53.29   12.11   0
   7  -1   6   11.89    5.82   0
  -7   1  -6   46.26    7.47   0
  -7   1  -6   24.39    9.31   0
 -11   0   6   -5.64    6.83   0
  11   0  -6    9.08    5.61   0
 -10   0   6   84.92    9.79   0
  10   0  -6  106.78    8.10   0
  -9   0   6  159.81   11.13   0
   9   0  -6  167.50    9.04   0
  -8   0   6  163.42   10.75   0
   8   0  -6  215.92   11.99   0
   7   0  -6   15.02   13.33   0
  -7   0   6   37.21   16.94   0
   6   0  -6   12.04   14.05   0
  -6   0   6   48.15   12.82   0
   5   0  -6   12.56   14.11   0
  -5   0   6    5.09   19.07   0
   4   0  -6   74.54   17.02   0
  -4   0   6   16.88   23.99   0
   3   0  -6  104.63   17.94   0
  -3   0   6  141.88   25.22   0
   2   0  -6  753.07   18.92   0
  -2   0   6  908.22   26.46   0
   1   0  -6 2369.62   20.31   0
  -1   0   6 2344.53   27.41   0
   0   0   6   42.17   25.08   0
   0   0  -6   50.34   12.26   0
   1   0   6  186.08   20.95   0
  -1   0  -6  186.20   12.15   0
  -2   0  -6  607.25    9.22   0
   2   0   6  768.82   20.61   0
  -3   0  -6   26.36   13.14   0
   3   0   6   32.10   11.07   0
   4   0   6   75.62    9.49   0
  -4   0  -6   97.38   11.56   0
   5   0   6  310.83    9.44   0
  -5   0  -6  337.15   13.76   0
   6   0   6  132.83    5.96   0
  -6   0  -6  187.57   14.44   0
   7   0   6   21.90    5.74   0
  -7   0  -6   36.80   15.19   0
  -7   0  -6   29.44   12.41   0
 -11   1   6   32.48    8.08   0
  11  -1  -6   37.61    6.72   0
 -10   1   6  198.73   10.34   0
  10  -1  -6  235.33    8.65   0
  -9   1   6   54.60   11.04   0
   9  -1  -6   62.94    8.77   0
  -8   1   6  112.18   14.82   0
   8  -1  -6   88.19   11.92   0
  -7   1   6  262.41   17.11   0
   7  -1  -6  305.71   13.68   0
   6  -1  -6 1421.71   15.67   0
  -6   1   6 1356.93   19.69   0
   5  -1  -6 1500.69   15.89   0
  -5   1   6 1336.83   20.39   0
   4  -1  -6 2511.73   19.58   0
  -4   1   6 2334.61   25.44   0
   3  -1  -6 4563.97   21.65   0
  -3   1   6 4765.18   28.17   0
   2  -1  -6   -8.70   17.46   0
  -2   1   6    6.55   25.02   0
  -1   1   6 2054.99   26.46   0
   1  -1  -6 1838.48   15.21   0
   0   1   6  307.17   21.20   0
   0  -1  -6  303.93   12.59   0
   1   1   6  574.12   20.81   0
  -1  -1  -6  455.89   12.37   0
  -2  -1  -6  768.74   14.85   0
   2   1   6  845.67   14.89   0
  -3  -1  -6  172.41   12.48   0
   3   1   6  161.89   10.64   0
   4   1   6  480.68    7.51   0
  -4  -1  -6  488.51   11.78   0
   5   1   6  307.98    9.17   0
  -5  -1  -6  346.72   13.35   0
   6   1   6  142.98    7.83   0
  -6  -1  -6  171.85   13.77   0
  11  -2  -6   27.71    7.28   0
 -11   2   6   40.46    8.82   0
 -10   2   6  179.58   10.37   0
  10  -2  -6  180.73    8.59   0
  -9   2   6  331.07   11.59   0
   9  -2  -6  346.23    9.57   0
  -8   2   6  406.27   15.20   0
   8  -2  -6  431.50   12.39   0
  -7   2   6 1223.32   18.16   0
   7  -2  -6 1354.20   14.91   0
   6  -2  -6  654.27   14.49   0
  -6   2   6  611.91   18.39   0
  -5   2   6   82.65   18.93   0
   5  -2  -6   63.77   14.14   0
   4  -2  -6   73.68   10.02   0
  -4   2   6   52.08   19.70   0
   3  -2  -6  335.18   17.46   0
  -3   2   6  301.41   24.22   0
   2  -2  -6  141.51   16.37   0
  -2   2   6  153.75   24.52   0
  -1   2   6 1968.20   22.38   0
   1  -2  -6 1891.88   14.99   0
   0   2   6    8.50   20.39   0
   0  -2  -6   16.68   11.63   0
   1   2   6 1631.80   21.19   0
  -1  -2  -6 1418.47   12.17   0
  -2  -2  -6 1267.77   14.65   0
   2   2   6 1186.12   10.25   0
  -3  -2  -6  -10.25   11.28   0
   3   2   6    0.63    9.23   0
   4   2   6   27.93   10.38   0
  -4  -2  -6   -1.76   12.88   0
   5   2   6   89.12    5.81   0
  -5  -2  -6   73.87   13.28   0
   6   2   6   -9.97    5.60   0
  -6  -2  -6    3.38    9.06   0
  -6  -2  -6   -7.14    7.41   0
 -11   3   6   40.25    8.88   0
  11  -3  -6   35.16    7.40   0
 -10   3   6  193.64   10.26   0
  10  -3  -6  182.28    8.51   0
  -9   3   6  120.25   11.06   0
   9  -3  -6  107.74    9.03   0
  -8   3   6  532.11   15.35   0
   8  -3  -6  514.21   12.34   0
  -7   3   6  125.35   16.61   0
   7  -3  -6  123.62   13.16   0
   6  -3  -6   83.55   13.59   0
  -6   3   6   40.93   17.59   0
   5  -3  -6   10.00   13.72   0
  -5   3   6   -1.64   18.36   0
   4  -3  -6 2680.04   17.11   0
  -4   3   6 2709.78   21.58   0
   3  -3  -6 2939.86   17.55   0
  -3   3   6 3039.69   22.28   0
   2  -3  -6 1495.74   14.15   0
  -2   3   6 1590.05   21.25   0
  -1   3   6 1041.65   20.95   0
   1  -3  -6  955.94   13.03   0
   0   3   6   72.26   19.43   0
   0  -3  -6   68.40   13.97   0
  -1  -3  -6   37.58   13.19   0
   1   3   6   90.78   18.82   0
  -2  -3  -6   94.35    8.54   0
   2   3   6  116.64    9.86   0
  -3  -3  -6  173.32   13.46   0
   3   3   6  160.82    8.18   0
   4   3   6  119.93    9.89   0
  -4  -3  -6  120.97   12.19   0
   5   3   6  263.44    7.54   0
  -5  -3  -6  353.65   13.80   0
 -11   4   6   18.20    9.87   0
  11  -4  -6   -8.81    7.14   0
 -10   4   6   79.10    9.85   0
  10  -4  -6   78.41    8.07   0
  -9   4   6  303.38   11.31   0
   9  -4  -6  314.37    9.40   0
  -8   4   6  259.74   14.49   0
   8  -4  -6  277.25   11.44   0
  -7   4   6 2279.94   18.42   0
   7  -4  -6 2308.96   15.72   0
   6  -4  -6 1451.01   15.10   0
  -6   4   6 1457.25   18.76   0
   5  -4  -6  629.27   14.26   0
  -5   4   6  649.05   18.35   0
   4  -4  -6  393.07   14.23   0
  -4   4   6  407.89   18.56   0
   3  -4  -6  116.37   10.98   0
  -3   4   6  -53.83   19.47   0
   2  -4  -6  411.10   11.63   0
  -2   4   6  440.49   19.30   0
  -1   4   6  405.24   19.51   0
   1  -4  -6  393.87   14.24   0
   0   4   6  721.43   19.29   0
   0  -4  -6  610.19   14.00   0
   1   4   6 2150.24   19.30   0
  -1  -4  -6 1721.03   11.51   0
  -2  -4  -6  912.59   13.71   0
   2   4   6 1007.32   12.00   0
  -3  -4  -6  653.08   13.37   0
   3   4   6  716.78   11.49   0
   4   4   6  265.08    8.39   0
  -4  -4  -6  303.95   13.96   0
   5   4   6  160.83    6.45   0
  -5  -4  -6  267.12   12.66   0
  -5  -4  -6  291.20   15.32   0
 -11   5   6   50.89    8.62   0
  11  -5  -6   43.38    7.07   0
 -10   5   6  349.05   10.33   0
  10  -5  -6  298.83    8.69   0
  -9   5   6  115.06   10.45   0
   9  -5  -6   93.69    8.67   0
  -8   5   6    0.69   11.29   0
   8  -5  -6   11.52   10.87   0
  -7   5   6  142.95   18.10   0
   7  -5  -6  136.13   11.64   0
   6  -5  -6  156.85   12.95   0
  -6   5   6  178.62   16.26   0
   5  -5  -6   17.18   13.15   0
  -5   5   6   11.53   12.00   0
   4  -5  -6  652.33   14.06   0
  -4   5   6  653.78   18.18   0
   3  -5  -6 2064.34   16.22   0
  -3   5   6 1987.18   15.06   0
   2  -5  -6 1793.60   15.84   0
  -2   5   6 1923.54   19.98   0
  -1   5   6 2571.60   20.17   0
   1  -5  -6 2255.18   15.97   0
   0   5   6 1264.58   17.99   0
   0  -5  -6 1072.84   13.28   0
   1   5   6 2262.75   15.73   0
  -1  -5  -6 1971.00   13.88   0
  -2  -5  -6  294.36    9.41   0
   2   5   6  323.52   11.04   0
  -3  -5  -6  537.06   14.31   0
   3   5   6  558.93   12.25   0
   4   5   6  116.15    6.27   0
  -4  -5  -6  159.22   12.65   0
 -11   6   6   -1.39    6.64   0
  11  -6  -6    4.23    5.53   0
 -10   6   6   64.74   11.19   0
  10  -6  -6   62.83    7.59   0
  -9   6   6   26.84   12.22   0
   9  -6  -6   41.64    8.00   0
  -8   6   6  139.49   10.79   0
   8  -6  -6  125.86    8.83   0
  -7   6   6  648.37   15.06   0
   7  -6  -6  602.78   10.35   0
  -6   6   6 1884.99   16.91   0
   6  -6  -6 1875.97   14.24   0
   5  -6  -6 1534.60   14.76   0
  -5   6   6 1628.97   17.55   0
   4  -6  -6 2668.60   16.64   0
  -4   6   6 2755.55   18.98   0
   3  -6  -6 3741.80   17.92   0
  -3   6   6 4105.26   20.05   0
   2  -6  -6 1187.98   13.75   0
  -2   6   6 1341.89   17.72   0
  -1   6   6 1839.14   15.51   0
   1  -6  -6 1668.47   13.94   0
   0   6   6  393.11   13.05   0
   0  -6  -6  363.58   13.97   0
   1   6   6 1076.58   13.22   0
  -1  -6  -6  988.49   13.89   0
  -2  -6  -6  272.31   10.22   0
   2   6   6  314.17   11.88   0
   3   6   6  399.55    7.27   0
  -3  -6  -6  513.70   10.19   0
 -11   7   6    9.13    6.53   0
  11  -7  -6    1.93    6.62   0
 -10   7   6   89.29    8.88   0
  10  -7  -6   57.36    7.50   0
  -9   7   6  379.44   10.29   0
   9  -7  -6  355.16   10.34   0
   8  -7  -6  378.56    9.24   0
  -8   7   6  410.47   10.94   0
  -7   7   6  652.49   12.07   0
   7  -7  -6  669.00   10.11   0
   6  -7  -6 1453.85   14.01   0
  -6   7   6 1520.26   13.77   0
   5  -7  -6  307.90   13.52   0
  -5   7   6  299.24   12.08   0
   4  -7  -6   44.22   13.01   0
  -4   7   6   62.40   12.12   0
   3  -7  -6 1210.89   13.11   0
  -3   7   6 1310.39   13.94   0
   2  -7  -6  223.04   13.41   0
  -2   7   6  234.06   12.74   0
  -1   7   6  769.43   13.08   0
   1  -7  -6  717.03   13.85   0
   0   7   6 1023.32   12.89   0
   0  -7  -6  962.05   13.79   0
   1   7   6  947.52   12.03   0
  -1  -7  -6  956.95   14.97   0
  -2  -7  -6   56.50   12.57   0
   2   7   6   68.83    7.95   0
 -10   8   6   31.45    6.83   0
  10  -8  -6   33.96    6.82   0
  -9   8   6   89.75   11.09   0
   9  -8  -6   83.32    9.29   0
  -8   8   6   95.47    9.65   0
   8  -8  -6  111.19   13.34   0
  -7   8   6  192.95   12.62   0
   7  -8  -6  186.29   14.19   0
   6  -8  -6  480.29   15.54   0
  -6   8   6  436.38   11.31   0
   5  -8  -6  753.09   13.93   0
  -5   8   6  733.89   11.96   0
   4  -8  -6 1069.83   16.82   0
  -4   8   6 1021.08   12.62   0
   3  -8  -6 1874.90   15.54   0
  -3   8   6 1954.72   14.02   0
   2  -8  -6  432.76   12.68   0
  -2   8   6  448.08   11.99   0
  -1   8   6   98.67    7.89   0
   1  -8  -6  121.37   11.53   0
   0   8   6   25.20   10.09   0
   0  -8  -6   13.62    9.13   0
   1   8   6   17.51    7.63   0
  -1  -8  -6   35.63   12.15   0
  -9   9   6  389.81    8.68   0
   9  -9  -6  555.60   16.52   0
  -8   9   6  434.80   11.96   0
   8  -9  -6  451.37   16.19   0
  -7   9   6  751.77   11.20   0
   7  -9  -6  896.23   17.67   0
   6  -9  -6  783.12   13.60   0
  -6   9   6  760.12   11.28   0
   5  -9  -6  127.89   11.23   0
  -5   9   6  129.61   10.01   0
   4  -9  -6   15.54   13.14   0
  -4   9   6   -3.96   12.14   0
   3  -9  -6   14.39   14.77   0
  -3   9   6   -6.50   10.20   0
   2  -9  -6   38.69   15.71   0
  -2   9   6   41.50   10.25   0
  -1   9   6   12.24    8.77   0
   1  -9  -6    0.11   12.31   0
   0   9   6  157.56    7.97   0
   0  -9  -6  197.44   14.51   0
  -8  10   6    4.03    6.60   0
   8 -10  -6    1.80   18.76   0
  -7  10   6   -1.97    6.78   0
   7 -10  -6    5.43   15.81   0
   6 -10  -6   80.82   16.75   0
  -6  10   6   55.97    9.59   0
   5 -10  -6   40.82   14.51   0
  -5  10   6   12.65    8.24   0
   4 -10  -6   11.83   14.42   0
  -4  10   6   -0.40    8.36   0
   3 -10  -6   99.98   14.33   0
  -3  10   6   53.35    7.53   0
   2 -10  -6  147.70   17.33   0
  -2  10   6   98.54    7.77   0
   0  13  -7  148.88    7.90   0
   0 -13   7  228.22   17.91   0
  -1  13  -7  330.54   10.94   0
   1 -13   7  438.51   20.97   0
   3  12  -7  292.53    7.59   0
  -3 -12   7  539.00   12.98   0
  -2 -12   7  228.43   10.73   0
   2  12  -7  168.59    7.93   0
   1  12  -7  428.68   10.31   0
  -1 -12   7  559.91   12.43   0
   0  12  -7   45.97    9.24   0
   0 -12   7   52.85   13.00   0
  -1  12  -7   22.44    7.84   0
   1 -12   7   22.03   13.50   0
  -2  12  -7  343.75   16.58   0
   2 -12   7  326.34   18.49   0
  -3  12  -7  366.10   16.91   0
   3 -12   7  336.42   22.82   0
  -4  12  -7  359.87   19.19   0
  -5  12  -7  270.66   19.45   0
  -5  12  -7  259.39   20.10   0
   4  11  -7   23.46    5.82   0
  -4 -11   7   15.59   10.82   0
   3  11  -7   16.25    7.34   0
  -3 -11   7   23.00   12.25   0
  -2 -11   7   14.33   10.34   0
   2  11  -7   12.82    7.83   0
   1  11  -7  255.20   10.71   0
  -1 -11   7  260.82   11.75   0
   0  11  -7  115.07   10.26   0
   0 -11   7   99.73    9.67   0
  -1  11  -7  278.44   11.96   0
   1 -11   7  269.44   12.79   0
   2 -11   7  530.73   14.57   0
  -2  11  -7  553.10   13.07   0
  -3  11  -7  190.41   12.52   0
   3 -11   7  163.64   13.08   0
   4 -11   7   41.66   14.52   0
  -4  11  -7   49.41   11.87   0
  -5  11  -7   87.77   13.57   0
  -6  11  -7  175.59   14.25   0
  -6  11  -7  163.35   13.84   0
  -5 -10   7   81.47   10.22   0
   5  10  -7   50.84    6.22   0
   4  10  -7   21.15    7.72   0
  -4 -10   7   16.32   10.39   0
   3  10  -7  412.74    9.26   0
  -3 -10   7  435.80   10.41   0
  -2 -10   7  337.67   10.39   0
   2  10  -7  326.29   11.14   0
   1  10  -7  710.44   12.66   0
  -1 -10   7  670.21   11.51   0
   0  10  -7  350.55   11.90   0
   0 -10   7  321.37   11.03   0
  -1  10  -7  291.69   14.82   0
   1 -10   7  262.73   11.05   0
  -2  10  -7  376.67   14.73   0
   2 -10   7  311.00   11.71   0
  -3  10  -7 1253.46   16.72   0
   3 -10   7 1093.67   14.44   0
   4 -10   7  135.61   13.07   0
  -4  10  -7  158.63   11.99   0
   5 -10   7  208.13   12.12   0
  -5  10  -7  228.86   11.34   0
  -6  10  -7  246.11   13.23   0
   6   9  -7   71.33    6.21   0
  -6  -9   7   80.29   10.21   0
   5   9  -7  541.27    9.35   0
  -5  -9   7  425.53   10.96   0
   4   9  -7  254.25    9.04   0
  -4  -9   7  179.23   10.96   0
   3   9  -7  219.15    9.24   0
  -3  -9   7  202.13   11.19   0
   2   9  -7  512.71   12.22   0
  -2  -9   7  409.57   12.11   0
   1   9  -7  561.25   12.71   0
  -1  -9   7  485.36   12.45   0
   0   9  -7  363.37   12.56   0
   0  -9   7  323.08   13.35   0
   1  -9   7  401.17   15.65   0
  -1   9  -7  437.74   14.71   0
  -2   9  -7  286.32   12.76   0
   2  -9   7  254.09   11.75   0
  -3   9  -7 1151.07   14.75   0
   3  -9   7  994.75   13.95   0
   4  -9   7   -3.96   10.56   0
  -4   9  -7   12.56   13.48   0
   5  -9   7  382.50   13.25   0
  -5   9  -7  379.00   11.52   0
  -6   9  -7  171.13   12.31   0
   6  -9   7  166.88   11.44   0
  -7   9  -7   70.48   12.80   0
  -7   9  -7   73.55   13.62   0
   7   8  -7   43.46    5.93   0
  -7  -8   7   22.52    7.27   0
   6   8  -7  141.18    8.20   0
  -6  -8   7  102.59   10.01   0
  -5  -8   7   40.79   10.39   0
   5   8  -7   55.86    8.47   0
   4   8  -7   32.98    8.90   0
  -4  -8   7   29.95   11.08   0
   3   8  -7  182.88    9.60   0
  -3  -8   7  141.44   11.95   0
   2   8  -7  565.11   12.95   0
  -2  -8   7  487.92   18.57   0
   1   8  -7  283.71   15.67   0
  -1  -8   7  248.41   18.62   0
   0   8  -7  925.85   14.76   0
   0  -8   7  897.61   16.48   0
   1  -8   7  172.68   16.10   0
  -1   8  -7  175.18   15.51   0
  -2   8  -7   75.02   10.77   0
   2  -8   7   58.45   19.37   0
  -3   8  -7  992.39   12.76   0
   3  -8   7  953.30   12.02   0
   4  -8   7   95.66   13.53   0
  -4   8  -7   90.41   12.21   0
   5  -8   7  229.79   13.17   0
  -5   8  -7  229.46   12.00   0
  -6   8  -7  166.26   12.98   0
   6  -8   7  140.35   11.61   0
  -7   8  -7  145.76   13.20   0
   8   7  -7   13.41    5.80   0
  -8  -7   7   33.39    6.95   0
   7   7  -7   36.12    7.72   0
  -7  -7   7   53.31    9.55   0
  -6  -7   7  366.68   11.13   0
   6   7  -7  435.15    9.34   0
   5   7  -7  900.38   10.75   0
  -5  -7   7  829.20   12.74   0
   4   7  -7  598.07   12.51   0
  -4  -7   7  524.82   15.14   0
   3   7  -7  946.47   14.18   0
  -3  -7   7  909.75   16.75   0
   2   7  -7  876.28   14.86   0
  -2  -7   7  813.27   20.88   0
   1   7  -7  145.22   16.86   0
  -1  -7   7  132.58   16.54   0
   0   7  -7  270.16   14.19   0
   0  -7   7  274.24   20.30   0
   1  -7   7   21.96   22.31   0
  -1   7  -7   23.87   19.14   0
  -2   7  -7  595.80   15.26   0
   2  -7   7  501.17   21.44   0
  -3   7  -7  933.73   12.72   0
   3  -7   7  844.74   25.06   0
   4  -7   7  167.38   19.65   0
   4  -7   7  148.94   20.08   0
  -4   7  -7  199.32   10.77   0
   5  -7   7  428.80   20.78   0
   5  -7   7  493.22   18.75   0
  -5   7  -7  530.83   12.95   0
   6  -7   7  299.48   17.53   0
   6  -7   7  350.96   16.63   0
  -6   7  -7  415.30   12.93   0
   7  -7   7   72.67   12.21   0
   7  -7   7   72.55   11.21   0
  -7   7  -7  133.68   12.44   0
  -9  -6   7  162.95    7.64   0
   9   6  -7  157.60    5.27   0
  -8  -6   7   60.96    9.42   0
   8   6  -7   79.87    7.72   0
   7   6  -7  242.63    8.74   0
  -7  -6   7  183.63    7.81   0
   6   6  -7  320.02    9.60   0
  -6  -6   7  265.34   11.57   0
   5   6  -7  200.99   11.84   0
  -5  -6   7  171.84   14.69   0
   4   6  -7   56.75   13.02   0
  -4  -6   7   74.66   16.02   0
   3   6  -7  390.51   14.28   0
  -3  -6   7  403.88   17.19   0
   2   6  -7  440.50   14.59   0
  -2  -6   7  419.65   17.70   0
   1   6  -7  729.42   18.11   0
  -1  -6   7  663.51   18.30   0
   0   6  -7 1142.21   16.12   0
   0  -6   7 1141.05   22.59   0
   1  -6   7  743.44   21.90   0
  -1   6  -7  765.22   18.56   0
  -2   6  -7  750.53   13.75   0
   2  -6   7  698.36   21.37   0
  -3   6  -7   87.21   11.96   0
   3  -6   7   74.90   18.53   0
   4  -6   7  175.86   14.58   0
  -4   6  -7  198.81   11.03   0
   5  -6   7   17.49   12.44   0
   5  -6   7   23.30   12.91   0
  -5   6  -7   16.94   12.31   0
   6  -6   7   99.82   12.08   0
   6  -6   7  108.40   11.61   0
  -6   6  -7  120.68   11.59   0
   7  -6   7    5.61    9.77   0
  -7   6  -7   -7.77   12.54   0
   7  -6   7    1.69    8.07   0
  -9  -5   7   77.93    7.47   0
   9   5  -7   90.63    6.27   0
  -8  -5   7    9.79    9.72   0
   8   5  -7  -10.31    7.83   0
  -7  -5   7  148.86   11.18   0
   7   5  -7  168.28    9.10   0
   6   5  -7  373.85   10.97   0
  -6  -5   7  345.97   14.67   0
   5   5  -7 1194.50   14.64   0
  -5  -5   7 1091.39   17.32   0
   4   5  -7  859.07   14.90   0
  -4  -5   7  882.02   18.02   0
   3   5  -7 1745.59   16.29   0
  -3  -5   7 1681.53   19.65   0
   2   5  -7 1782.07   16.80   0
  -2  -5   7 1718.05   20.03   0
   1   5  -7  876.91   15.76   0
  -1  -5   7  806.56   19.15   0
   0   5  -7  152.52   14.40   0
   0  -5   7  135.48   18.08   0
   1  -5   7   82.16   17.73   0
  -1   5  -7   80.70   14.46   0
  -2   5  -7  223.31   13.46   0
   2  -5   7  217.35   21.16   0
  -3   5  -7   17.92   12.23   0
   3  -5   7    1.38   19.64   0
   4  -5   7   89.53   16.75   0
  -4   5  -7   73.70   10.97   0
   5  -5   7   23.03   13.30   0
   5  -5   7   23.11    8.71   0
  -5   5  -7   12.24   12.58   0
   6  -5   7  283.01   10.65   0
   6  -5   7  297.10   13.00   0
  -6   5  -7  294.21   12.38   0
   7  -5   7   -3.64    8.72   0
   7  -5   7   -4.59    6.91   0
  -7   5  -7    1.56   12.62   0
 -10  -4   7   43.23    6.84   0
  10   4  -7   40.03    5.86   0
  -9  -4   7  456.87    8.20   0
   9   4  -7  596.33    9.13   0
  -8  -4   7  156.90   10.84   0
   8   4  -7  267.96    8.94   0
   7   4  -7  764.72   10.57   0
  -7  -4   7  673.20   12.66   0
   6   4  -7 1349.32   14.31   0
  -6  -4   7 1329.82   17.01   0
   5   4  -7 1637.26   15.63   0
  -5  -4   7 1556.66   18.60   0
   4   4  -7  137.78   14.22   0
  -4  -4   7  133.70   18.06   0
   3   4  -7  223.75   14.64   0
  -3  -4   7  227.18   18.73   0
   2   4  -7 1906.09   17.00   0
  -2  -4   7 1661.76   20.65   0
   1   4  -7  955.87   15.91   0
  -1  -4   7  865.39   20.12   0
   0   4  -7   24.77   14.29   0
   0  -4   7   19.50   18.60   0
   1  -4   7   46.29   22.38   0
  -1   4  -7   58.50   10.99   0
  -2   4  -7   55.25   13.59   0
   2  -4   7   45.02   17.64   0
  -3   4  -7  146.94   12.80   0
   3  -4   7  142.39   20.55   0
   4  -4   7  255.10   18.70   0
  -4   4  -7  270.42   11.49   0
   5  -4   7    5.58   13.82   0
   5  -4   7   11.03    8.78   0
  -5   4  -7   -5.18   13.04   0
   6  -4   7  200.41   10.31   0
   6  -4   7  204.81   13.01   0
  -6   4  -7  199.47   12.10   0
   7  -4   7    3.11    5.62   0
   7  -4   7   -5.98    8.81   0
  -7   4  -7    4.52   12.65   0
 -10  -3   7   51.22    7.41   0
  10   3  -7   99.50    4.66   0
  -9  -3   7   88.63    9.95   0
   9   3  -7  102.50    8.07   0
  -8  -3   7  170.40   11.12   0
   8   3  -7  175.57    9.08   0
   7   3  -7   48.11   11.55   0
  -7  -3   7   46.38   14.49   0
   6   3  -7   32.63   13.37   0
  -6  -3   7   31.59   16.41   0
   5   3  -7   38.04    9.64   0
  -5  -3   7   19.97   17.51   0
   4   3  -7  685.03   15.04   0
  -4  -3   7  650.34   19.08   0
   3   3  -7 1118.06   15.80   0
  -3  -3   7 1031.23   20.16   0
   2   3  -7 2402.59   17.90   0
  -2  -3   7 2124.59   21.47   0
   1   3  -7  279.89   14.72   0
  -1  -3   7  286.81   19.77   0
   0   3  -7 1252.82   16.26   0
   0  -3   7 1391.69   25.16   0
   1  -3   7  438.70   23.47   0
  -1   3  -7  404.70   12.11   0
  -2   3  -7  188.14   13.80   0
   2  -3   7  165.83   18.11   0
  -3   3  -7   10.53    8.93   0
   3  -3   7   -3.87   20.90   0
   4  -3   7   15.56   13.93   0
  -4   3  -7    7.68    7.85   0
   5  -3   7   34.53   14.07   0
   5  -3   7   30.37    8.92   0
  -5   3  -7   22.10   13.01   0
   6  -3   7  132.58    8.14   0
   6  -3   7  118.17   10.46   0
  -6   3  -7  170.86   12.96   0
   7  -3   7   -3.92    6.93   0
   7  -3   7   12.86    7.02   0
  -7   3  -7   18.90   12.58   0
 -11  -2   7    2.49    6.51   0
  11   2  -7   10.89    5.42   0
 -10  -2   7   49.34    9.11   0
  10   2  -7   33.94    7.45   0
  -9  -2   7   16.55   10.16   0
   9   2  -7    8.78    8.20   0
  -8  -2   7   32.71   11.34   0
   8   2  -7   29.86    9.07   0
   7   2  -7   44.40   12.22   0
  -7  -2   7   52.67   15.36   0
   6   2  -7  436.33   14.06   0
  -6  -2   7  366.27   12.64   0
   5   2  -7 2075.77   16.41   0
  -5  -2   7 1977.65   19.96   0
   4   2  -7 1012.19   15.43   0
  -4  -2   7  988.87   19.81   0
   3   2  -7 2296.50   17.23   0
  -3  -2   7 2035.62   21.39   0
   2   2  -7 6786.90   23.94   0
  -2  -2   7 6490.10   28.77   0
   1   2  -7   31.28   14.47   0
  -1  -2   7   16.02   19.72   0
   0  -2   7  362.98   20.09   0
   0   2  -7  375.73   12.40   0
   1  -2   7  850.21   19.98   0
  -1   2  -7  853.49   12.76   0
  -2   2  -7  881.23   14.87   0
   2  -2   7  945.40   19.35   0
  -3   2  -7 1134.45   10.96   0
   3  -2   7 1277.57   18.84   0
   4  -2   7  631.53   13.81   0
  -4   2  -7  569.40   11.97   0
   5  -2   7  597.22   12.64   0
   5  -2   7  567.24   11.93   0
  -5   2  -7  656.00   13.68   0
   6  -2   7  170.60   10.29   0
   6  -2   7  157.07    8.11   0
  -6   2  -7  181.87   10.15   0
   7  -2   7   -4.53    5.54   0
   7  -2   7    3.21    6.95   0
  -7   2  -7    5.48   14.66   0
 -11  -1   7   16.10    6.84   0
  11   1  -7    4.41    5.67   0
 -10  -1   7   74.43    9.71   0
  10   1  -7  108.89    7.89   0
  -9  -1   7  126.19   10.72   0
   9   1  -7  149.82    8.67   0
  -8  -1   7  997.85   13.21   0
   8   1  -7  906.05    8.58   0
  -7  -1   7  758.52   12.30   0
   7   1  -7  841.32   13.94   0
   6   1  -7 1973.85   16.03   0
  -6  -1   7 1925.78   19.20   0
   5   1  -7 1261.32   15.47   0
  -5  -1   7 1131.96   19.39   0
   4   1  -7  347.92   14.48   0
  -4  -1   7  302.78   19.42   0
   3   1  -7  956.61   15.73   0
  -3  -1   7  999.13   20.58   0
   2   1  -7 3968.18   21.33   0
  -2  -1   7 4033.54   26.98   0
   1   1  -7 3077.93   18.16   0
  -1  -1   7 3286.48   23.09   0
   0  -1   7 3381.36   23.03   0
   0   1  -7 2950.45   13.58   0
   1  -1   7 3506.80   22.57   0
  -1   1  -7 3330.93   16.12   0
  -2   1  -7  433.20   10.40   0
   2  -1   7  519.85   19.07   0
   3  -1   7  300.21   17.12   0
  -3   1  -7  283.56   12.33   0
   4  -1   7   30.45   12.47   0
  -4   1  -7    3.21   10.78   0
  -5   1  -7   63.29    8.81   0
   5  -1   7   45.71   13.81   0
   5  -1   7   60.80    8.59   0
   6  -1   7  221.11    8.20   0
  -6   1  -7  264.43    9.94   0
  11   0  -7   75.01    4.56   0
 -11   0   7   71.60    7.17   0
 -10   0   7  103.28    9.80   0
  10   0  -7   94.06    8.04   0
  -9   0   7  163.53   11.08   0
   9   0  -7  206.34    8.99   0
  -8   0   7  367.25   14.69   0
   8   0  -7  374.78   11.92   0
   7   0  -7  264.42   13.26   0
  -7   0   7  216.00   16.48   0
   6   0  -7 1607.44   15.60   0
  -6   0   7 1572.31   18.97   0
   5   0  -7 2204.86   16.49   0
  -5   0   7 2069.92   20.41   0
   4   0  -7 3496.77   17.97   0
  -4   0   7 3336.62   22.27   0
   3   0  -7 2716.29   17.35   0
  -3   0   7 2473.76   22.00   0
   2   0  -7 4508.26   19.22   0
  -2   0   7 4452.96   23.85   0
   1   0  -7  340.42   12.27   0
  -1   0   7  339.51   14.69   0
   0   0   7  229.33   19.74   0
   0   0  -7  203.68   11.75   0
   1   0   7  563.03   19.64   0
  -1   0  -7  511.12   10.67   0
  -2   0  -7   25.02   13.11   0
   2   0   7   15.04   18.25   0
   3   0   7  225.46   19.96   0
  -3   0  -7  208.46   11.61   0
   4   0   7  496.87   13.05   0
  -4   0  -7  412.30   13.80   0
   5   0   7  253.67    8.68   0
  -5   0  -7  273.10   12.39   0
   6   0   7  134.47    6.47   0
  -6   0  -7  195.85   13.18   0
 -11   1   7  104.04    7.45   0
  11  -1  -7  106.26    6.43   0
 -10   1   7  393.03   10.68   0
  10  -1  -7  389.04    9.09   0
  -9   1   7  311.61    8.26   0
   9  -1  -7  331.12    9.47   0
  -8   1   7  972.97   15.48   0
   8  -1  -7  966.20   12.80   0
   7  -1  -7 2461.68   16.09   0
  -7   1   7 2279.55   18.76   0
   6  -1  -7 2855.91   16.75   0
  -6   1   7 2556.91   19.92   0
   5  -1  -7  727.84   14.70   0
  -5   1   7  696.34   19.11   0
   4  -1  -7 2391.75   16.68   0
  -4   1   7 2082.50   16.09   0
   3  -1  -7   19.83   13.94   0
  -3   1   7   34.88   19.55   0
   2  -1  -7  487.47   14.80   0
  -2   1   7  518.63   20.26   0
  -1   1   7  898.35   14.96   0
   1  -1  -7  881.64   10.05   0
   0   1   7  345.17   19.68   0
   0  -1  -7  349.66   11.76   0
   1   1   7 2057.09   15.84   0
  -1  -1  -7 1879.13   12.72   0
  -2  -1  -7 1223.57   13.80   0
   2   1   7 1293.90   18.50   0
   3   1   7  129.87   13.08   0
  -3  -1  -7  117.03   11.00   0
   4   1   7  191.31   12.07   0
  -4  -1  -7  144.91    9.23   0
   5   1   7   54.79    7.81   0
  -5  -1  -7   45.75   13.65   0
   6   1   7   58.04    5.82   0
  -6  -1  -7  101.78   14.60   0
 -11   2   7  104.17    8.45   0
  11  -2  -7  100.38    6.30   0
 -10   2   7  526.92   10.84   0
  10  -2  -7  520.52    9.29   0
  -9   2   7  167.50   11.06   0
   9  -2  -7  167.37    9.04   0
  -8   2   7  691.92   15.05   0
   8  -2  -7  624.55   12.22   0
  -7   2   7   40.34   16.15   0
   7  -2  -7   51.79   12.67   0
   6  -2  -7  533.87   14.03   0
  -6   2   7  456.32   12.79   0
   5  -2  -7  127.89   13.63   0
  -5   2   7  173.26   18.53   0
   4  -2  -7  905.77   14.96   0
  -4   2   7  935.22   19.61   0
   3  -2  -7  754.49   14.92   0
  -3   2   7  773.29   19.68   0
   2  -2  -7 2277.68   14.63   0
  -2   2   7 2376.97   21.34   0
  -1   2   7 1022.56   20.00   0
   1  -2  -7  942.45   12.70   0
   0   2   7   42.26   18.93   0
   0  -2  -7   28.26   13.61   0
   1   2   7   94.77   17.77   0
  -1  -2  -7   82.98   12.61   0
   2   2   7  -32.88   13.21   0
  -2  -2  -7   -6.31   11.16   0
   3   2   7   99.78   12.42   0
  -3  -2  -7   71.29   12.94   0
   4   2   7   65.58    7.01   0
  -4  -2  -7   56.61    8.43   0
   5   2   7   33.38    5.88   0
  -5  -2  -7   17.53    9.10   0
 -11   3   7   49.54    7.21   0
  11  -3  -7   58.98    6.10   0
 -10   3   7  224.16   10.17   0
  10  -3  -7  246.33    8.57   0
  -9   3   7   65.37   10.70   0
   9  -3  -7   66.05    8.66   0
  -8   3   7  378.30   12.08   0
   8  -3  -7  381.21    9.89   0
  -7   3   7  156.47   15.76   0
   7  -3  -7  172.31   12.37   0
   6  -3  -7 2539.79   16.14   0
  -6   3   7 2387.87   19.47   0
   5  -3  -7  193.91   13.62   0
  -5   3   7  188.28   17.70   0
   4  -3  -7 1175.46   14.93   0
  -4   3   7 1169.27   19.51   0
   3  -3  -7    5.15   10.62   0
  -3   3   7    5.43   18.42   0
   2  -3  -7  260.58   10.03   0
  -2   3   7  274.86   18.86   0
  -1   3   7  782.97   19.38   0
   1  -3  -7  698.78   14.43   0
   0   3   7   98.91   17.92   0
   0  -3  -7   96.97   12.84   0
   1   3   7  160.49   16.42   0
  -1  -3  -7  132.27   11.46   0
  -2  -3  -7  270.81   13.57   0
   2   3   7  315.97   13.05   0
   3   3   7  301.66   11.90   0
  -3  -3  -7  278.61   12.56   0
   4   3   7  376.95   11.72   0
  -4  -3  -7  331.00   13.74   0
   5   3   7   28.19    5.92   0
  -5  -3  -7   44.83   14.57   0
 -11   4   7  106.04    7.52   0
  11  -4  -7  127.78    6.31   0
 -10   4   7  488.23   10.78   0
  10  -4  -7  461.42    9.14   0
  -9   4   7   74.81   10.45   0
   9  -4  -7   65.65    8.48   0
   8  -4  -7  607.17   10.12   0
  -8   4   7  626.02   12.38   0
  -7   4   7   -1.00   14.64   0
   7  -4  -7  -24.81   11.24   0
   6  -4  -7  133.05    9.10   0
  -6   4   7  144.66   16.15   0
   5  -4  -7 1512.13   14.87   0
  -5   4   7 1575.96   18.52   0
   4  -4  -7  657.18   10.57   0
  -4   4   7  708.54   18.13   0
   3  -4  -7   26.05   12.96   0
  -3   4   7   38.50   17.87   0
   2  -4  -7  434.95   13.57   0
  -2   4   7  487.86   18.17   0
  -1   4   7  570.81   17.83   0
   1  -4  -7  463.94   12.96   0
   0   4   7  807.62   17.06   0
   0  -4  -7  759.18   12.52   0
   1   4   7  309.66   13.15   0
  -1  -4  -7  307.59    9.98   0
  -2  -4  -7  123.24   12.38   0
   2   4   7  137.19    8.38   0
   3   4   7   32.38   10.50   0
  -3  -4  -7   38.78   13.39   0
   4   4   7   61.47    6.11   0
  -4  -4  -7  107.55   13.84   0
 -11   5   7    0.28    6.70   0
  11  -5  -7  -12.24    5.45   0
 -10   5   7   10.73    8.96   0
  10  -5  -7    1.63    7.42   0
  -9   5   7  509.57   11.08   0
   9  -5  -7  501.64    9.48   0
  -8   5   7  657.52   12.03   0
   8  -5  -7  655.14    9.98   0
  -7   5   7   79.07   11.73   0
   7  -5  -7   82.66    9.03   0
   6  -5  -7   61.83   11.31   0
  -6   5   7   70.31   14.81   0
   5  -5  -7  153.66   12.42   0
  -5   5   7  145.92   15.84   0
   4  -5  -7   15.94   11.86   0
  -4   5   7   33.19   16.20   0
   3  -5  -7  857.01   13.15   0
  -3   5   7  863.09   17.09   0
   2  -5  -7  101.56   11.64   0
  -2   5   7   89.52   16.25   0
  -1   5   7  128.15   13.29   0
   1  -5  -7  117.40   11.17   0
   0   5   7  208.94    9.22   0
   0  -5  -7  247.82   13.53   0
   1   5   7   27.42   11.65   0
  -1  -5  -7   40.90   12.17   0
  -2  -5  -7  465.62   14.12   0
   2   5   7  401.66    8.41   0
   3   5   7  338.06    8.89   0
  -3  -5  -7  455.89   13.26   0
 -11   6   7    5.61    6.53   0
  11  -6  -7    0.41    5.42   0
 -10   6   7   17.71    8.71   0
  10  -6  -7   11.25    7.12   0
   9  -6  -7   20.30    7.73   0
  -9   6   7    6.76    9.56   0
   8  -6  -7  113.79    8.52   0
  -8   6   7  111.26   10.46   0
   7  -6  -7  369.33    9.55   0
  -7   6   7  390.52   14.04   0
   6  -6  -7    3.98    9.12   0
  -6   6   7   -3.66   11.49   0
   5  -6  -7  325.52   13.59   0
  -5   6   7  309.14   12.35   0
   4  -6  -7  281.53   11.24   0
  -4   6   7  314.99   12.43   0
   3  -6  -7 1228.56   12.95   0
  -3   6   7 1277.82   14.14   0
   2  -6  -7  278.16   12.34   0
  -2   6   7  277.10   12.68   0
  -1   6   7  905.62   13.36   0
   1  -6  -7  853.26   14.11   0
   0   6   7 1612.56   13.90   0
   0  -6  -7 1470.75   11.39   0
   1   6   7  465.52   11.45   0
  -1  -6  -7  523.04   14.21   0
  -2  -6  -7  197.26   12.90   0
   2   6   7  207.27    8.07   0
 -10   7   7  109.48    7.35   0
  10  -7  -7   94.76    6.19   0
  -9   7   7   53.73    9.15   0
   9  -7  -7   51.56    9.16   0
   8  -7  -7   14.66    7.79   0
  -8   7   7   16.22   11.85   0
  -7   7   7  277.75   10.80   0
   7  -7  -7  299.79   12.33   0
   6  -7  -7  164.83   14.98   0
  -6   7   7  134.48   10.96   0
   5  -7  -7  886.29   14.20   0
  -5   7   7  803.13   12.34   0
   4  -7  -7  454.54   13.17   0
  -4   7   7  436.14   12.04   0
   3  -7  -7 2261.32   16.00   0
  -3   7   7 2360.73   14.66   0
   2  -7  -7  278.01   12.48   0
  -2   7   7  271.77   11.78   0
  -1   7   7  177.66   11.28   0
   1  -7  -7  141.46    8.42   0
   0   7   7  100.02   10.47   0
   0  -7  -7  109.97    9.39   0
   1   7   7   28.90    7.63   0
  -1  -7  -7   21.19   12.44   0
 -10   8   7   22.13    6.76   0
  10  -8  -7   22.26    5.62   0
  -9   8   7   77.18    7.20   0
   9  -8  -7   65.93    6.16   0
  -8   8   7  157.41    9.70   0
   8  -8  -7  203.74   12.98   0
  -7   8   7  641.73   10.96   0
   7  -8  -7  684.19   12.87   0
   6  -8  -7  388.39   12.23   0
  -6   8   7  385.47   10.67   0
   5  -8  -7  183.20   11.74   0
  -5   8   7  198.20   10.45   0
   4  -8  -7   64.60   11.23   0
  -4   8   7   62.33   10.46   0
   3  -8  -7    6.37   10.83   0
  -3   8   7    5.27   10.42   0
   2  -8  -7   33.98   12.99   0
  -2   8   7   35.76   10.44   0
  -1   8   7  -23.74   10.00   0
   1  -8  -7   17.22   12.55   0
   0   8   7   38.51    7.55   0
   0  -8  -7   55.70   14.42   0
  -9   9   7  182.70    7.41   0
   9  -9  -7  289.46   14.26   0
  -8   9   7   26.07    7.00   0
   8  -9  -7   65.89   14.14   0
  -7   9   7   66.19    8.00   0
   7  -9  -7   66.04   14.68   0
   6  -9  -7    0.48   14.84   0
  -6   9   7    5.64    9.17   0
   5  -9  -7  -13.35   15.19   0
  -5   9   7   -5.58    9.28   0
   4  -9  -7  228.43   12.71   0
  -4   9   7  171.67    9.94   0
   3  -9  -7  503.54   13.24   0
  -3   9   7  397.43    9.81   0
   2  -9  -7  939.80   14.18   0
  -2   9   7  664.19   10.12   0
   7 -10  -7  476.53   17.62   0
  -7  10   7  270.82    8.06   0
   6 -10  -7  440.69   17.97   0
  -6  10   7  267.20    8.10   0
   5 -10  -7  873.58   18.76   0
  -5  10   7  475.09    9.05   0
   4 -10  -7  455.17   14.63   0
  -4  10   7  258.97    8.13   0
  -1  13  -8    0.65    8.08   0
   1 -13   8    4.46   17.30   0
  -2 -12   8   15.83   13.96   0
   2  12  -8    3.03    7.02   0
   1  12  -8    1.11    7.13   0
  -1 -12   8   10.94    9.98   0
   0  12  -8    5.75    6.58   0
   0 -12   8    9.96   12.50   0
  -1  12  -8    8.66    7.78   0
   1 -12   8   17.21   12.88   0
  -2  12  -8  416.03   13.61   0
   2 -12   8  408.65   15.34   0
  -3  12  -8  265.11   14.08   0
   3 -12   8  222.60   14.77   0
   4 -12   8  199.22   16.74   0
  -4  12  -8  253.12   16.05   0
   4  11  -8   -3.40    5.73   0
  -4 -11   8    0.72   11.39   0
   3  11  -8    6.09    5.92   0
  -3 -11   8   12.11    9.82   0
  -2 -11   8  237.45   11.09   0
   2  11  -8  243.72   10.17   0
   1  11  -8  351.94   10.86   0
  -1 -11   8  364.16   14.16   0
   0  11  -8  159.93    8.49   0
   0 -11   8  150.01    9.62   0
  -1  11  -8  117.66   10.95   0
   1 -11   8  112.33   12.52   0
  -2  11  -8  121.98   13.05   0
   2 -11   8  101.96   11.86   0
  -3  11  -8    1.14   12.24   0
   3 -11   8   -4.20   13.86   0
   4 -11   8    4.81   13.44   0
  -4  11  -8    1.60   11.83   0
   5 -11   8  117.28   15.44   0
  -5  11  -8  126.69   14.33   0
   5  10  -8  130.52    6.36   0
  -5 -10   8   78.63    7.53   0
   4  10  -8  251.13    8.32   0
  -4 -10   8  212.65    9.82   0
   3  10  -8  131.20    8.32   0
  -3 -10   8  113.70    9.97   0
   2  10  -8   45.05    8.43   0
  -2 -10   8   33.50   10.04   0
   1  10  -8   14.35    8.37   0
  -1 -10   8   30.67   10.24   0
   0  10  -8   -7.45   10.22   0
   0 -10   8    8.50   10.84   0
  -1  10  -8    8.48   11.28   0
   1 -10   8    4.31   11.90   0
  -2  10  -8  427.60   14.28   0
   2 -10   8  352.55   11.37   0
  -3  10  -8  533.21   12.09   0
   3 -10   8  489.76   11.71   0
   4 -10   8   16.54   13.79   0
  -4  10  -8    0.74   13.66   0
   5 -10   8  217.11   11.71   0
  -5  10  -8  236.18   11.11   0
  -6  10  -8   18.41   11.46   0
   6   9  -8   45.58    4.42   0
  -6  -9   8   25.87    7.36   0
   5   9  -8   68.82    7.88   0
  -5  -9   8   45.45    9.57   0
   4   9  -8   12.64    8.14   0
  -4  -9   8   17.28    9.80   0
   3   9  -8   83.62    8.63   0
  -3  -9   8   56.05   10.37   0
   2   9  -8   92.69   10.98   0
  -2  -9   8   86.19   10.80   0
   1   9  -8  546.95   10.60   0
  -1  -9   8  498.83   14.33   0
   0   9  -8  309.63   11.89   0
   0  -9   8  254.84   10.90   0
   1  -9   8   85.09   13.34   0
  -1   9  -8   91.53   12.95   0
   2  -9   8  219.37   18.45   0
  -2   9  -8  305.00   12.55   0
  -3   9  -8  107.19   14.01   0
   3  -9   8   99.27   12.98   0
   4  -9   8   70.91   12.10   0
  -4   9  -8   65.69   10.54   0
   5  -9   8  394.44   12.47   0
  -5   9  -8  394.39   12.90   0
  -6   9  -8   23.12   13.58   0
   6  -9   8   56.22   12.45   0
   7   8  -8    8.30    5.75   0
  -7  -8   8  -10.09    7.05   0
   6   8  -8   20.89    7.72   0
  -6  -8   8   27.23    9.52   0
   5   8  -8   59.55    8.40   0
  -5  -8   8   66.06   10.27   0
   4   8  -8   43.33    8.75   0
  -4  -8   8   42.09   10.82   0
   3   8  -8  886.16   11.15   0
  -3  -8   8  765.24   12.80   0
   2   8  -8   38.61    9.38   0
  -2  -8   8   44.07   11.40   0
   1   8  -8  335.47   12.20   0
  -1  -8   8  306.53   17.59   0
   0   8  -8   63.41   14.08   0
   0  -8   8   41.10   17.02   0
   1  -8   8   10.64   14.74   0
  -1   8  -8    1.79   11.53   0
  -2   8  -8  307.69   10.94   0
   2  -8   8  280.55   14.50   0
  -3   8  -8  523.64   13.14   0
   3  -8   8  426.48   20.49   0
   4  -8   8   28.16   10.21   0
  -4   8  -8   23.22   11.31   0
   5  -8   8  363.36   12.72   0
  -5   8  -8  413.48   13.80   0
  -6   8  -8   77.56   12.20   0
   6  -8   8  110.80   10.86   0
  -8  -7   8    2.72    6.80   0
   8   7  -8    9.56    5.60   0
   7   7  -8  393.44    8.76   0
  -7  -7   8  312.41   10.38   0
   6   7  -8  320.84    9.10   0
  -6  -7   8  269.89   10.72   0
   5   7  -8  509.03   10.00   0
  -5  -7   8  440.24   11.77   0
   4   7  -8  121.34    9.45   0
  -4  -7   8   98.80   11.74   0
   3   7  -8  318.91   12.31   0
  -3  -7   8  326.18   15.16   0
   2   7  -8  183.05   12.77   0
  -2  -7   8  201.88   15.53   0
   1   7  -8 1081.10   14.71   0
  -1  -7   8 1087.01   20.38   0
   0   7  -8  677.94   16.69   0
   0  -7   8  649.35   19.66   0
   1  -7   8 1445.10   20.72   0
  -1   7  -8 1462.39   18.26   0
  -2   7  -8 1573.27   13.72   0
   2  -7   8 1350.78   20.29   0
  -3   7  -8  607.54   12.67   0
   3  -7   8  494.50   16.85   0
   4  -7   8   72.97   15.98   0
   4  -7   8   85.34   13.29   0
  -4   7  -8  125.32   12.07   0
   5  -7   8  140.39   13.85   0
   5  -7   8  166.41   14.03   0
  -5   7  -8  173.07   11.56   0
  -6   7  -8   95.31   12.25   0
   6  -7   8   39.72    9.95   0
   6  -7   8   50.29    9.02   0
  -9  -6   8  214.12    7.68   0
   9   6  -8  272.11    6.91   0
  -8  -6   8   44.28    9.29   0
   8   6  -8   59.64    7.59   0
  -7  -6   8  293.60   10.70   0
   7   6  -8  343.16    8.97   0
   6   6  -8   27.00    8.76   0
  -6  -6   8   31.93   10.81   0
  -5  -6   8   49.76   11.68   0
   5   6  -8   69.09    9.43   0
   4   6  -8  538.75   12.96   0
  -4  -6   8  462.73   15.79   0
   3   6  -8 1980.18   15.89   0
  -3  -6   8 1959.79   18.54   0
   2   6  -8 1994.80   19.26   0
  -2  -6   8 1858.89   22.45   0
   1   6  -8 1361.85   15.79   0
  -1  -6   8 1159.21   18.21   0
   0   6  -8  260.77   13.96   0
   0  -6   8  247.99   20.44   0
   1  -6   8   94.35   19.29   0
  -1   6  -8   99.34   16.58   0
  -2   6  -8   -5.86   11.07   0
   2  -6   8    9.80   17.89   0
  -3   6  -8   43.22   10.61   0
   3  -6   8   31.46   13.93   0
   4  -6   8   10.90   12.88   0
  -4   6  -8   -0.07   12.35   0
   5  -6   8   33.43    9.98   0
   5  -6   8   32.63   11.90   0
  -5   6  -8   57.85   11.29   0
   6  -6   8  167.40    9.84   0
   6  -6   8  168.57   11.70   0
  -6   6  -8  212.14   12.89   0
  -9  -5   8   75.05    5.55   0
   9   5  -8  116.52    6.35   0
  -8  -5   8  -10.63    9.70   0
   8   5  -8   -3.01    7.88   0
   7   5  -8  810.65   10.38   0
  -7  -5   8  728.69   11.94   0
   6   5  -8  900.56   10.89   0
  -6  -5   8  809.41   12.86   0
   5   5  -8  971.31   13.59   0
  -5  -5   8  898.75   16.24   0
   4   5  -8  246.25   13.56   0
  -4  -5   8  214.45   16.61   0
   3   5  -8    3.23   13.66   0
  -3  -5   8   -1.07   16.95   0
   2   5  -8   15.36   13.63   0
  -2  -5   8   50.12   17.04   0
   1   5  -8   43.21   13.76   0
  -1  -5   8   47.94   17.15   0
   0   5  -8   31.55   13.70   0
   0  -5   8   27.43   17.02   0
   1  -5   8 1008.36   18.24   0
  -1   5  -8 1167.26   14.44   0
  -2   5  -8  356.54   12.49   0
   2  -5   8  349.37   19.72   0
  -3   5  -8  592.25   11.96   0
   3  -5   8  569.15   15.63   0
   4  -5   8  335.53   14.34   0
  -4   5  -8  341.71    9.58   0
   5  -5   8  191.04   12.89   0
   5  -5   8  208.64   10.73   0
  -5   5  -8  231.18   11.96   0
   6  -5   8  358.98   10.60   0
   6  -5   8  343.43   12.51   0
  -6   5  -8  389.75   10.18   0
 -10  -4   8   75.81    7.13   0
  10   4  -8  101.44    6.27   0
  -9  -4   8  358.97   10.17   0
   9   4  -8  431.25    8.78   0
  -8  -4   8  102.66   10.34   0
   8   4  -8   87.15    6.16   0
   7   4  -8   38.91    9.08   0
  -7  -4   8   35.43   11.18   0
   6   4  -8  225.23    8.75   0
  -6  -4   8  242.21   14.88   0
   5   4  -8  125.27   13.36   0
  -5  -4   8  110.06   16.50   0
   4   4  -8   13.42    9.61   0
  -4  -4   8   33.58   17.04   0
   3   4  -8  989.32   15.16   0
  -3  -4   8  911.14   18.57   0
   2   4  -8 1849.76   16.45   0
  -2  -4   8 1662.15   19.70   0
   1   4  -8 1601.97   16.09   0
  -1  -4   8 1491.38   19.59   0
   0   4  -8  436.48   14.56   0
   0  -4   8  416.59   18.21   0
   1  -4   8 3389.41   21.72   0
  -1   4  -8 3575.51   17.73   0
  -2   4  -8  337.55    9.43   0
   2  -4   8  331.86   16.70   0
  -3   4  -8 1121.83   12.86   0
   3  -4   8 1078.43   16.43   0
   4  -4   8  998.87   15.91   0
  -4   4  -8 1073.98   14.42   0
   5  -4   8  577.28   14.02   0
   5  -4   8  555.20   10.06   0
  -5   4  -8  656.56   12.96   0
   6  -4   8  454.71   10.32   0
  -6   4  -8  590.46   13.99   0
   6  -4   8  472.79   12.18   0
 -10  -3   8    4.06    4.88   0
  10   3  -8   -5.03    5.70   0
  -9  -3   8   -0.58    9.42   0
   9   3  -8   14.15    7.86   0
  -8  -3   8   34.44   10.57   0
   8   3  -8    4.39    6.05   0
   7   3  -8   85.69    6.60   0
  -7  -3   8   81.08   11.75   0
   6   3  -8 1286.71   14.29   0
  -6  -3   8 1321.77   17.27   0
   5   3  -8    6.78   13.46   0
  -5  -3   8   -0.43   16.77   0
   4   3  -8  592.31   14.59   0
  -4  -3   8  562.34   18.09   0
   3   3  -8  499.73   14.65   0
  -3  -3   8  494.94   18.61   0
   2   3  -8  445.14   14.73   0
  -2  -3   8  414.12   19.01   0
   1   3  -8 1173.18   15.66   0
  -1  -3   8 1089.28   19.58   0
   0   3  -8   76.33   14.21   0
   0  -3   8   46.98   18.18   0
   1  -3   8 2577.32   20.73   0
  -1   3  -8 2722.82   16.86   0
  -2   3  -8  721.27   10.13   0
   2  -3   8  787.58   17.53   0
  -3   3  -8  659.29   12.02   0
   3  -3   8  613.02   13.44   0
   4  -3   8  428.20   12.35   0
  -4   3  -8  412.70   13.25   0
   5  -3   8  528.85   13.78   0
   5  -3   8  451.84    9.49   0
  -5   3  -8  536.19   12.68   0
   6  -3   8  153.10    6.50   0
   6  -3   8  134.68    8.00   0
  -6   3  -8  172.06   13.30   0
 -10  -2   8   13.15    6.24   0
  10   2  -8   -6.97    7.34   0
  -9  -2   8   95.83   10.09   0
   9   2  -8   70.86    5.88   0
  -8  -2   8  116.51   11.19   0
   8   2  -8  135.46    9.03   0
   7   2  -8   20.79   11.48   0
  -7  -2   8   49.92   14.74   0
   6   2  -8 2038.78   15.67   0
  -6  -2   8 1845.53   18.18   0
   5   2  -8   82.85   13.65   0
  -5  -2   8   64.88   12.33   0
   4   2  -8  155.62   13.89   0
  -4  -2   8  123.34   17.94   0
   3   2  -8 1220.64   15.65   0
  -3  -2   8 1149.95   19.78   0
   2   2  -8  888.91   15.15   0
  -2  -2   8  862.03   19.62   0
   1   2  -8  926.31   15.28   0
  -1  -2   8  893.64   19.65   0
   0  -2   8 1597.29   19.91   0
   0   2  -8 1526.21   13.38   0
   1  -2   8 1967.52   20.01   0
  -1   2  -8 2182.29   16.20   0
  -2   2  -8 1871.90   14.83   0
   2  -2   8 1876.12   18.72   0
  -3   2  -8  411.17   11.64   0
   3  -2   8  405.42   13.14   0
   4  -2   8  757.18   15.45   0
  -4   2  -8  742.55   13.65   0
   5  -2   8  308.76    8.90   0
   5  -2   8  353.49   11.01   0
  -5   2  -8  395.34   14.70   0
   6  -2   8   44.43    8.87   0
   6  -2   8   43.51    5.89   0
  -6   2  -8   67.84    9.01   0
 -11  -1   8  115.28    7.17   0
  11   1  -8   96.58    4.80   0
 -10  -1   8    5.11    6.37   0
  10   1  -8    9.74    7.34   0
  -9  -1   8   55.40   10.36   0
   9   1  -8   72.72    8.43   0
  -8  -1   8   62.55    7.91   0
   8   1  -8   39.63    9.09   0
   7   1  -8   -1.92   11.86   0
  -7  -1   8   22.96   14.87   0
   6   1  -8  533.92   10.24   0
  -6  -1   8  538.83   17.34   0
   5   1  -8  257.36   13.86   0
  -5  -1   8  263.18   17.61   0
   4   1  -8 1104.66   15.23   0
  -4  -1   8 1070.83   19.22   0
   3   1  -8 3618.63   17.90   0
  -3  -1   8 3482.79   21.87   0
   2   1  -8 2787.14   17.31   0
  -2  -1   8 2846.37   21.41   0
   1   1  -8 2030.40   16.54   0
  -1  -1   8 1981.54   20.56   0
   0  -1   8 1522.54   19.94   0
   0   1  -8 1580.16   15.69   0
   1  -1   8   99.43   17.59   0
  -1   1  -8  111.48   13.15   0
  -2   1  -8 1916.06   14.30   0
   2  -1   8 2026.82   18.52   0
   3  -1   8  174.08   12.58   0
  -3   1  -8  147.26   12.27   0
   4  -1   8  730.37   12.57   0
  -4   1  -8  669.91    9.99   0
   5  -1   8  249.60    8.45   0
   5  -1   8  282.85   10.58   0
  -5   1  -8  244.05   14.07   0
   6  -1   8   31.90    5.63   0
   6  -1   8   32.20    6.99   0
  -6   1  -8   33.70   14.48   0
 -11   0   8   27.51    6.91   0
  11   0  -8   33.67    5.76   0
 -10   0   8    0.23    6.54   0
  10   0  -8    5.30    7.48   0
  -9   0   8   99.44   10.46   0
   9   0  -8   78.32    8.55   0
  -8   0   8  137.26   11.51   0
   8   0  -8  147.38    9.29   0
   7   0  -8  548.93    9.48   0
  -7   0   8  492.54   11.60   0
   6   0  -8 1267.24   14.82   0
  -6   0   8 1172.24   18.01   0
   5   0  -8  888.47   14.63   0
  -5   0   8  793.86   18.27   0
   4   0  -8  138.30   13.85   0
  -4   0   8  134.41   18.32   0
   3   0  -8  794.59   11.09   0
  -3   0   8  849.22   19.57   0
   2   0  -8   37.12   14.11   0
  -2   0   8   62.24   18.73   0
   1   0  -8   76.86    7.78   0
  -1   0   8   80.02   13.17   0
   0   0   8  715.37   18.84   0
   0   0  -8  697.21   14.54   0
   1   0   8  186.87   17.39   0
  -1   0  -8  182.35    9.14   0
  -2   0  -8 3118.43   15.44   0
   2   0   8 3015.43   18.21   0
   3   0   8  111.61   12.17   0
  -3   0  -8  121.33   12.92   0
   4   0   8  628.99   12.23   0
  -4   0  -8  580.85    9.36   0
   5   0   8   12.96    6.01   0
   5   0   8    8.75    7.68   0
  -5   0  -8   35.48   12.97   0
 -11   1   8   94.98    7.28   0
  11  -1  -8  110.51    6.28   0
 -10   1   8  209.04    9.89   0
  10  -1  -8  203.75    8.33   0
  -9   1   8  116.43   10.60   0
   9  -1  -8  116.10    8.67   0
  -8   1   8  232.04   11.74   0
   8  -1  -8  247.06    9.50   0
   7  -1  -8  454.90   12.56   0
  -7   1   8  389.46   15.65   0
  -6   1   8  226.89   16.90   0
   6  -1  -8  274.22   13.35   0
   5  -1  -8  348.60   10.07   0
  -5   1   8  371.84   18.00   0
   4  -1  -8 1098.83   14.83   0
  -4   1   8  985.10   13.97   0
   3  -1  -8 2620.39   16.59   0
  -3   1   8 2674.05   20.66   0
   2  -1  -8 1979.42   15.99   0
  -2   1   8 1962.87   20.25   0
  -1   1   8 1663.02   19.88   0
   1  -1  -8 1642.43   15.61   0
   0   1   8 1076.08   18.80   0
   0  -1  -8 1067.19   14.30   0
   1   1   8  -24.07   16.32   0
  -1  -1  -8   -1.30   11.58   0
  -2  -1  -8  214.40   12.44   0
   2   1   8  240.10   12.87   0
   3   1   8  281.90   12.05   0
  -3  -1  -8  271.42   12.74   0
   4   1   8   17.25   10.25   0
  -4  -1  -8    7.85   13.25   0
   5   1   8   15.48    7.40   0
   5   1   8   19.18    5.80   0
  -5  -1  -8   11.17   10.51   0
 -11   2   8    0.86    6.84   0
  11  -2  -8    4.67    5.65   0
 -10   2   8  185.29   10.02   0
  10  -2  -8  199.83    8.60   0
  -9   2   8   12.20   10.30   0
   9  -2  -8    8.41    5.92   0
  -8   2   8  601.90   12.28   0
   8  -2  -8  645.61   10.26   0
  -7   2   8  760.14   15.90   0
   7  -2  -8  932.05   12.91   0
   6  -2  -8  990.08   10.74   0
  -6   2   8 1038.37   17.48   0
   5  -2  -8 1062.11   14.44   0
  -5   2   8 1001.79   18.29   0
   4  -2  -8  857.07   14.48   0
  -4   2   8  751.31   13.45   0
   3  -2  -8  344.39   13.89   0
  -3   2   8  320.58   18.17   0
   2  -2  -8   64.47   13.12   0
  -2   2   8   86.04   18.21   0
  -1   2   8  461.62   18.00   0
   1  -2  -8  422.65   13.50   0
   0   2   8  109.28   16.70   0
   0  -2  -8  125.51   11.99   0
   1   2   8   -7.79   12.83   0
  -1  -2  -8   13.85   10.94   0
  -2  -2  -8    0.37   12.63   0
   2   2   8    4.64   11.79   0
   3   2   8    4.31   10.85   0
  -3  -2  -8   25.46    8.18   0
   4   2   8   16.24    7.72   0
  -4  -2  -8   23.42   12.62   0
 -11   3   8   14.22    6.98   0
  11  -3  -8   35.83    5.65   0
 -10   3   8  739.55   11.15   0
  10  -3  -8  750.18    9.86   0
  -9   3   8  -17.01   10.17   0
   9  -3  -8   13.02    8.14   0
  -8   3   8  695.61   12.30   0
   8  -3  -8  736.89   10.24   0
  -7   3   8  730.83   15.31   0
   7  -3  -8  683.78    8.99   0
   6  -3  -8   68.09   12.01   0
  -6   3   8   90.72   15.60   0
   5  -3  -8   23.26   12.70   0
  -5   3   8    3.57   11.64   0
   4  -3  -8    9.09   13.01   0
  -4   3   8   12.79   12.04   0
   3  -3  -8   58.82   12.52   0
  -3   3   8   90.22   17.25   0
   2  -3  -8    0.53    8.63   0
  -2   3   8   14.44   17.15   0
  -1   3   8  113.64   11.65   0
   1  -3  -8  113.33   11.98   0
   0   3   8  576.04   13.67   0
   0  -3  -8  521.48   11.93   0
   1   3   8  586.57   13.06   0
  -1  -3  -8  568.50   13.64   0
  -2  -3  -8  247.40   12.21   0
   2   3   8  290.49   11.76   0
   3   3   8  239.85   10.76   0
  -3  -3  -8  244.14    9.81   0
   4   3   8    0.48    7.21   0
  -4  -3  -8   -7.76   14.15   0
  11  -4  -8   68.11    5.96   0
 -11   4   8   74.13    7.06   0
 -10   4   8  569.84   10.74   0
  10  -4  -8  568.23    9.47   0
  -9   4   8   39.34   10.04   0
   9  -4  -8   30.31    8.06   0
  -8   4   8  322.76   11.26   0
   8  -4  -8  357.82    9.26   0
  -7   4   8  113.98   11.65   0
   7  -4  -8  129.98    9.11   0
   6  -4  -8  271.32    8.46   0
  -6   4   8  310.81   14.94   0
   5  -4  -8  406.41   12.26   0
  -5   4   8  445.45   15.74   0
   4  -4  -8 1744.37   14.39   0
  -4   4   8 1951.98   17.65   0
   3  -4  -8 3148.70   15.93   0
  -3   4   8 3583.12   19.43   0
   2  -4  -8 1419.48   13.35   0
  -2   4   8 1518.29   17.31   0
  -1   4   8  850.63   13.86   0
   1  -4  -8  788.58    9.40   0
   0   4   8  410.51   12.74   0
   0  -4  -8  420.65   13.57   0
   1   4   8   81.47   11.57   0
  -1  -4  -8   76.02   12.13   0
  -2  -4  -8  118.72   13.25   0
   2   4   8  132.57   10.56   0
   3   4   8  169.55    8.15   0
  -3  -4  -8  232.18   14.08   0
 -11   5   8   24.65    6.92   0
  11  -5  -8   35.03    5.74   0
 -10   5   8  107.42    9.23   0
  10  -5  -8   97.13    7.63   0
  -9   5   8   71.91    9.78   0
   9  -5  -8   85.57    7.98   0
  -8   5   8  581.88   11.41   0
   8  -5  -8  580.82    7.42   0
  -7   5   8 1242.61   12.99   0
   7  -5  -8 1342.01   11.16   0
   6  -5  -8 1850.93   12.06   0
  -6   5   8 1712.37   13.88   0
   5  -5  -8  277.93   11.20   0
  -5   5   8  266.75   12.30   0
   4  -5  -8  348.49   11.37   0
  -4   5   8  304.82    9.16   0
   3  -5  -8   97.19   10.69   0
  -3   5   8  110.23   12.34   0
   2  -5  -8   88.17   13.08   0
  -2   5   8   46.19   12.20   0
  -1   5   8  137.16   12.03   0
   1  -5  -8  158.89   12.82   0
   0   5   8  761.70   12.40   0
   0  -5  -8  718.38   13.12   0
   1   5   8  381.46   11.21   0
  -1  -5  -8  382.12   10.24   0
  -2  -5  -8  266.17   12.79   0
   2   5   8  182.78    6.25   0
 -10   6   8  136.50    7.41   0
  10  -6  -8  145.88    6.33   0
  -9   6   8  333.14   10.06   0
   9  -6  -8  309.26    8.69   0
   8  -6  -8   92.03    8.10   0
  -8   6   8  110.30    9.98   0
  -7   6   8   90.78    7.51   0
   7  -6  -8   91.19    8.46   0
   6  -6  -8   84.28   12.37   0
  -6   6   8   75.86   10.96   0
   5  -6  -8    4.03   12.42   0
  -5   6   8   -4.38   11.26   0
   4  -6  -8 1128.93   14.39   0
  -4   6   8 1142.45   12.88   0
   3  -6  -8 1498.87   14.75   0
  -3   6   8 1523.23   13.50   0
   2  -6  -8 1090.06   13.84   0
  -2   6   8  988.80    9.83   0
  -1   6   8  604.15   11.94   0
   1  -6  -8  511.56    9.39   0
   0   6   8  106.86   10.61   0
   0  -6  -8  164.43   13.42   0
   1   6   8    1.22    7.52   0
  -1  -6  -8    5.43   12.27   0
 -10   7   8   48.82    6.86   0
  10  -7  -8   53.91    5.78   0
  -9   7   8  115.68    8.41   0
   9  -7  -8  129.72    7.08   0
   8  -7  -8  101.35    7.82   0
  -8   7   8  104.50    9.46   0
  -7   7   8 1012.45   11.95   0
   7  -7  -8 1099.56   13.63   0
   6  -7  -8 1218.94   13.90   0
  -6   7   8 1113.81   12.08   0
   5  -7  -8  344.45   12.15   0
  -5   7   8  289.81    7.90   0
   4  -7  -8  672.47   12.81   0
  -4   7   8  716.62   11.62   0
   3  -7  -8   91.39   11.21   0
  -3   7   8   56.66   10.68   0
   2  -7  -8   42.28   13.16   0
  -2   7   8   40.44   10.38   0
  -1   7   8   -2.16    9.98   0
   1  -7  -8    7.67   12.73   0
   0   7   8  161.01    8.14   0
   0  -7  -8  244.30   14.94   0
  -9   8   8   87.43    7.01   0
   9  -8  -8  153.29   13.79   0
  -8   8   8   71.32    7.28   0
   8  -8  -8  101.83   12.15   0
  -7   8   8   36.06    8.99   0
   7  -8  -8   35.91   12.34   0
   6  -8  -8   17.43   12.37   0
  -6   8   8  -10.02    9.29   0
   5  -8  -8   17.61   12.75   0
  -5   8   8   48.94    9.47   0
   4  -8  -8   -5.82   12.45   0
  -4   8   8    6.22    9.60   0
   3  -8  -8  186.08   12.43   0
  -3   8   8  175.23   10.24   0
   2  -8  -8  245.63   12.47   0
  -2   8   8  187.26    8.25   0
  -1   8   8  169.50    8.09   0
   1  -8  -8  262.36   14.63   0
  -8   9   8   -1.36    6.51   0
   8  -9  -8   -3.79   15.80   0
  -7   9   8   40.19    6.85   0
   7  -9  -8   83.80   16.75   0
   6  -9  -8  260.33   16.68   0
  -6   9   8  138.35    7.59   0
   5  -9  -8  582.04   14.23   0
  -5   9   8  335.71    8.45   0
   4  -9  -8  683.17   15.23   0
  -4   9   8  462.08    8.99   0
   3  -9  -8  531.96   14.50   0
  -3   9   8  335.26    8.79   0
  -2 -12   9  255.37   12.34   0
   2  12  -9  175.89    8.10   0
   1  12  -9    7.34    6.96   0
  -1 -12   9    6.76   11.65   0
   0  12  -9   47.93    7.30   0
   0 -12   9   63.46   14.02   0
  -1  12  -9   41.89    8.92   0
   1 -12   9   63.05   15.15   0
  -2  12  -9  228.42   14.71   0
   2 -12   9  215.06   16.35   0
   4  11  -9    8.45    5.59   0
  -4 -11   9   11.24    6.66   0
   3  11  -9   14.04    5.79   0
  -3 -11   9   -0.20    6.89   0
   2  11  -9  317.01    8.17   0
  -2 -11   9  249.18    9.25   0
   1  11  -9   21.13    7.56   0
  -1 -11   9   29.48   10.64   0
   0  11  -9   14.61   10.17   0
   0 -11   9   20.99   10.48   0
  -1  11  -9   19.61    8.91   0
   1 -11   9   22.74   13.03   0
  -2  11  -9   15.36   10.28   0
   2 -11   9   31.63   10.85   0
  -3  11  -9   19.54   12.16   0
   3 -11   9   18.37   10.74   0
   4 -11   9    9.52   15.40   0
  -4  11  -9    4.15   11.46   0
   5  10  -9   49.83    5.88   0
  -5 -10   9   32.07    6.95   0
   4  10  -9   36.70    6.77   0
  -4 -10   9   18.15    8.81   0
   3  10  -9   11.11    7.66   0
  -3 -10   9   12.94    9.10   0
   2  10  -9   26.05    8.00   0
  -2 -10   9   12.69    9.55   0
   1  10  -9  256.15   10.67   0
  -1 -10   9  201.77   12.35   0
   0  10  -9   67.06    9.99   0
   0 -10   9   63.52   10.45   0
   1 -10   9  558.09   14.64   0
  -1  10  -9  615.85   13.11   0
  -2  10  -9  622.54   13.91   0
   2 -10   9  575.81   15.71   0
  -3  10  -9  655.23   16.22   0
   3 -10   9  573.67   13.02   0
   4 -10   9   50.95   10.97   0
  -4  10  -9   53.83   13.71   0
   5 -10   9  218.71   13.12   0
  -5  10  -9  244.14   15.50   0
   6   9  -9   55.92    6.09   0
  -6  -9   9   63.80    7.04   0
   5   9  -9   87.32    7.70   0
  -5  -9   9   70.88    9.27   0
   4   9  -9  277.21    8.87   0
  -4  -9   9  216.11   10.21   0
   3   9  -9  554.56    9.80   0
  -3  -9   9  447.64   11.18   0
   2   9  -9  830.49   12.40   0
  -2  -9   9  674.99   13.99   0
   1   9  -9 1288.55   13.79   0
  -1  -9   9 1092.94   15.36   0
   0   9  -9   48.02   10.56   0
   0  -9   9   37.10   10.22   0
   1  -9   9  795.85   14.12   0
  -1   9  -9  819.92   13.74   0
  -2   9  -9  150.21   11.57   0
   2  -9   9  116.19   13.81   0
  -3   9  -9  526.81   12.08   0
   3  -9   9  451.76   11.20   0
   4  -9   9  165.67   11.59   0
  -4   9  -9  165.74   12.48   0
   5  -9   9  506.03   13.39   0
  -5   9  -9  556.62   13.87   0
   7   8  -9   77.86    6.19   0
  -7  -8   9   60.98    7.17   0
   6   8  -9  217.26    8.29   0
  -6  -8   9  167.76    9.75   0
   5   8  -9   17.27    8.08   0
  -5  -8   9   14.95    9.66   0
   4   8  -9  372.23    9.40   0
  -4  -8   9  314.15   11.05   0
   3   8  -9   63.29    8.88   0
  -3  -8   9   51.70   10.80   0
   2   8  -9   60.15    9.08   0
  -2  -8   9   60.58   10.90   0
   1   8  -9  512.02   12.41   0
  -1  -8   9  445.77   12.11   0
   0   8  -9   33.91   11.04   0
   0  -8   9   40.07   13.19   0
   1  -8   9  918.31   17.44   0
  -1   8  -9  971.98   14.23   0
  -2   8  -9  496.89   12.77   0
   2  -8   9  370.40   15.49   0
  -3   8  -9  577.40   12.46   0
   3  -8   9  446.82   16.44   0
   4  -8   9   45.21   16.01   0
   4  -8   9   32.07   13.41   0
  -4   8  -9   42.80   12.69   0
   5  -8   9   83.63   15.49   0
   5  -8   9   50.77   13.82   0
  -5   8  -9  142.13   12.05   0
  -8  -7   9  -10.93    6.74   0
   8   7  -9   -1.27    4.09   0
   7   7  -9  123.05    5.75   0
  -7  -7   9   97.97    9.35   0
   6   7  -9  294.71    8.93   0
  -6  -7   9  271.48   10.40   0
   5   7  -9   39.31    8.65   0
  -5  -7   9   36.55   10.46   0
   4   7  -9  616.25   10.31   0
  -4  -7   9  528.83   12.13   0
   3   7  -9  572.03   10.48   0
  -3  -7   9  489.78   12.53   0
   2   7  -9 1485.22   14.11   0
  -2  -7   9 1370.25   16.27   0
   1   7  -9 1439.21   14.28   0
  -1  -7   9 1356.60   19.34   0
   0   7  -9  563.99   11.85   0
   0  -7   9  553.23   16.12   0
   1  -7   9  697.32   15.40   0
  -1   7  -9  860.71   12.08   0
  -2   7  -9  227.01   12.75   0
   2  -7   9  175.71   13.47   0
  -3   7  -9   26.41   11.56   0
   3  -7   9   17.60   12.04   0
   4  -7   9   28.24   13.10   0
  -4   7  -9   35.64   10.94   0
   5  -7   9   28.88   11.65   0
   5  -7   9   26.93   10.29   0
  -5   7  -9   56.96   12.28   0
   6  -7   9   20.61    9.10   0
   6  -7   9   18.21    9.01   0
  -6   7  -9   28.95   13.63   0
  -8  -6   9   26.94    9.01   0
   8   6  -9   32.22    6.89   0
   7   6  -9  360.92    6.86   0
  -7  -6   9  297.70   10.57   0
   6   6  -9  884.29   10.47   0
  -6  -6   9  746.62   11.98   0
   5   6  -9  588.81   10.19   0
  -5  -6   9  520.99   12.14   0
   4   6  -9 1335.22    9.71   0
  -4  -6   9 1447.58   15.24   0
   3   6  -9 1259.80   13.90   0
  -3  -6   9 1166.88   16.61   0
   2   6  -9  383.85   12.90   0
  -2  -6   9  342.74   15.70   0
   1   6  -9   13.40   12.04   0
  -1  -6   9    0.04   15.07   0
   0   6  -9   23.66   14.57   0
   0  -6   9   26.87   17.92   0
   1  -6   9   45.86   17.08   0
  -1   6  -9   35.60    7.52   0
  -2   6  -9   10.47   10.07   0
   2  -6   9    4.58   13.59   0
  -3   6  -9   18.24   12.06   0
   3  -6   9   11.10   12.56   0
   4  -6   9   51.41    9.88   0
  -4   6  -9   71.00   11.40   0
   5  -6   9   -6.66    7.55   0
   5  -6   9    0.52   12.50   0
  -5   6  -9    9.05   12.30   0
   6  -6   9   34.79    8.00   0
   6  -6   9   35.72    8.14   0
  -6   6  -9   67.15   14.04   0
  -9  -5   9   90.25    5.36   0
   9   5  -9  100.84    6.42   0
  -8  -5   9  212.98   10.01   0
   8   5  -9  239.66    8.56   0
   7   5  -9  506.27    9.56   0
  -7  -5   9  441.50   11.24   0
   6   5  -9  178.10    9.18   0
  -6  -5   9  162.45    8.07   0
   5   5  -9    4.72   10.30   0
  -5  -5   9   -9.48   14.11   0
   4   5  -9  597.47   12.98   0
  -4  -5   9  557.52   15.81   0
   3   5  -9  248.15   13.17   0
  -3  -5   9  220.86   16.05   0
   2   5  -9  117.86   13.37   0
  -2  -5   9   98.73   16.26   0
   1   5  -9  117.63   13.04   0
  -1  -5   9  113.46   16.21   0
   0   5  -9   -2.61   12.61   0
   0  -5   9   -6.63   15.64   0
   1  -5   9  193.88   15.09   0
  -1   5  -9  215.03   11.44   0
  -2   5  -9   39.21   10.49   0
   2  -5   9   22.42   11.62   0
  -3   5  -9   70.18   12.56   0
   3  -5   9   27.81   13.36   0
   4  -5   9   -4.45    9.96   0
  -4   5  -9  -36.43   11.42   0
   5  -5   9    2.44   11.18   0
   5  -5   9    1.01    7.59   0
  -5   5  -9    3.25   12.65   0
   6  -5   9   36.65    8.36   0
   6  -5   9   34.41    7.07   0
  -6   5  -9   52.53   14.28   0
 -10  -4   9   63.28    6.88   0
  10   4  -9   33.76    6.10   0
  -9  -4   9   -1.43    9.00   0
   9   4  -9   34.61    7.48   0
  -8  -4   9   58.57    9.94   0
   8   4  -9   62.30    8.14   0
   7   4  -9   18.30    8.65   0
  -7  -4   9   18.24   10.71   0
   6   4  -9   62.73    9.29   0
  -6  -4   9   34.53   11.60   0
   5   4  -9  166.85   12.27   0
  -5  -4   9  134.72   15.01   0
   4   4  -9    4.93   12.99   0
  -4  -4   9    4.32   16.13   0
   3   4  -9 1819.44   15.82   0
  -3  -4   9 1630.93   18.58   0
   2   4  -9    7.38   13.46   0
  -2  -4   9   -2.29   16.93   0
   1   4  -9  194.59   13.57   0
  -1  -4   9  206.68   17.11   0
   0   4  -9  127.11   16.27   0
   0  -4   9  138.23   16.36   0
   1  -4   9    2.07   15.26   0
  -1   4  -9   -6.23   11.40   0
  -2   4  -9   32.59   10.88   0
   2  -4   9   54.88   11.94   0
  -3   4  -9  203.79   12.91   0
   3  -4   9  169.42   14.06   0
   4  -4   9  159.05   10.68   0
  -4   4  -9  168.27   11.83   0
   5  -4   9  122.30    7.99   0
   5  -4   9  114.70   11.63   0
  -5   4  -9  103.42    9.49   0
 -10  -3   9   -5.10    6.75   0
  10   3  -9   -2.14    4.03   0
  -9  -3   9   17.26    6.70   0
   9   3  -9   16.27    5.52   0
   8   3  -9   40.52    8.39   0
  -8  -3   9   40.31   10.40   0
   7   3  -9  397.90    7.25   0
  -7  -3   9  368.21   11.75   0
   6   3  -9   18.31   11.47   0
  -6  -3   9   10.62   10.28   0
   5   3  -9  248.36   12.94   0
  -5  -3   9  231.82   15.99   0
   4   3  -9 1853.86   15.58   0
  -4  -3   9 1610.59   18.49   0
   3   3  -9   27.57   13.50   0
  -3  -3   9   11.52   17.25   0
   2   3  -9  278.39   13.85   0
  -2  -3   9  307.66   17.67   0
   1   3  -9  -33.11   13.54   0
  -1  -3   9    4.86   17.11   0
   0  -3   9  189.16   16.95   0
   0   3  -9  201.67   12.63   0
   1  -3   9  767.84   16.70   0
  -1   3  -9  792.47   12.84   0
  -2   3  -9   90.40   11.06   0
   2  -3   9   85.48   12.17   0
  -3   3  -9   42.59   12.36   0
   3  -3   9   48.48   13.66   0
   4  -3   9   62.69   10.48   0
  -4   3  -9   74.91    8.15   0
   5  -3   9   29.53    7.54   0
  -5   3  -9   57.67   13.02   0
 -10  -2   9   40.69    5.18   0
  10   2  -9   58.20    4.44   0
  -9  -2   9   71.96    9.79   0
   9   2  -9   73.35    7.99   0
  -8  -2   9    7.25   10.44   0
   8   2  -9  -15.75    8.38   0
   7   2  -9   18.09    9.08   0
  -7  -2   9    6.02   11.52   0
   6   2  -9  -20.34   11.86   0
  -6  -2   9   -0.20   14.94   0
   5   2  -9  214.50   13.23   0
  -5  -2   9  160.94   16.52   0
   4   2  -9   12.36   13.47   0
  -4  -2   9   -4.00   17.13   0
   3   2  -9 2523.89   16.51   0
  -3  -2   9 2451.87   19.98   0
   2   2  -9  669.31   14.44   0
  -2  -2   9  611.41   18.37   0
   1   2  -9  436.39   14.06   0
  -1  -2   9  344.31   13.00   0
   0  -2   9  120.80   20.65   0
   0   2  -9  140.36   12.53   0
   1  -2   9  846.61   16.57   0
  -1   2  -9  844.03   12.84   0
  -2   2  -9  101.94   10.81   0
   2  -2   9   99.06   12.18   0
  -3   2  -9  162.89    8.89   0
   3  -2   9  147.20   11.54   0
   4  -2   9  768.76   12.38   0
  -4   2  -9  905.38   14.94   0
   5  -2   9  103.72    7.82   0
  -5   2  -9  126.21   12.97   0
 -11  -1   9   38.66    6.91   0
  11   1  -9   81.12    5.85   0
 -10  -1   9   18.94    9.06   0
  10   1  -9   31.78    7.34   0
  -9  -1   9  104.42    9.99   0
   9   1  -9  100.81    8.26   0
  -8  -1   9  215.90   11.07   0
   8   1  -9  205.83    9.08   0
   7   1  -9  915.50   10.80   0
  -7  -1   9  791.71   12.96   0
   6   1  -9 1040.76   13.36   0
  -6  -1   9  979.53   16.56   0
   5   1  -9 1052.66   14.39   0
  -5  -1   9  923.37   17.36   0
   4   1  -9 1163.65   14.73   0
  -4  -1   9 1026.83   18.43   0
   3   1  -9  275.58   13.85   0
  -3  -1   9  241.74   17.77   0
   2   1  -9  510.30   14.15   0
  -2  -1   9  518.09   18.17   0
   1   1  -9  359.79    9.73   0
  -1  -1   9  397.01   17.67   0
   0  -1   9  184.07   16.79   0
   0   1  -9  198.08   12.43   0
   1  -1   9 1907.96   17.70   0
  -1   1  -9 1712.46   11.20   0
  -2   1  -9  570.46   13.83   0
   2  -1   9  509.85   12.83   0
   3  -1   9  149.50   11.36   0
  -3   1  -9  161.85   12.22   0
   4  -1   9  575.62   11.38   0
  -4   1  -9  618.64   14.16   0
   5  -1   9   67.36    5.99   0
   5  -1   9   55.59    7.51   0
  -5   1  -9  125.17   14.75   0
 -11   0   9   56.53    6.97   0
  11   0  -9   60.10    5.91   0
 -10   0   9   85.22    6.80   0
  10   0  -9  114.96    7.79   0
  -9   0   9  243.39   10.57   0
   9   0  -9  246.89    8.61   0
  -8   0   9  167.95   11.18   0
   8   0  -9  158.97    6.52   0
   7   0  -9  216.66    9.51   0
  -7   0   9  205.22   13.32   0
   6   0  -9   47.42   11.95   0
  -6   0   9   43.49   10.88   0
   5   0  -9   66.63   13.19   0
  -5   0   9   62.26   16.66   0
   4   0  -9  276.44   13.72   0
  -4   0   9  241.31   17.61   0
   3   0  -9  151.29    9.67   0
  -3   0   9  144.64   17.58   0
   2   0  -9 2335.11   16.28   0
  -2   0   9 1972.74   14.75   0
  -1   0   9  589.95   17.50   0
   1   0  -9  580.52   13.21   0
   0   0   9 1061.19   17.06   0
   0   0  -9  915.36   10.05   0
   1   0   9 1241.18   14.13   0
  -1   0  -9 1085.19    9.85   0
  -2   0  -9   57.12    8.96   0
   2   0   9   74.35   11.70   0
   3   0   9   -2.54   10.68   0
  -3   0  -9   12.07    8.17   0
   4   0   9  135.61    8.26   0
  -4   0  -9  200.78   12.89   0
 -11   1   9   48.36    6.90   0
  11  -1  -9   40.61    5.86   0
 -10   1   9   34.94    9.22   0
  10  -1  -9   39.73    7.65   0
  -9   1   9   57.48   10.07   0
   9  -1  -9   26.29    8.05   0
  -8   1   9  165.13   11.21   0
   8  -1  -9  159.21    6.46   0
   7  -1  -9  533.59   10.04   0
  -7   1   9  486.05   12.46   0
   6  -1  -9  705.52   12.62   0
  -6   1   9  599.06   11.62   0
   5  -1  -9 2663.31   15.78   0
  -5   1   9 2797.71   18.89   0
   4  -1  -9 3413.44   13.84   0
  -4   1   9 3522.54   20.16   0
   3  -1  -9 1248.99   14.56   0
  -3   1   9 1188.56   18.39   0
   2  -1  -9 1699.25   11.53   0
  -2   1   9 1807.91   18.64   0
  -1   1   9   66.35   16.15   0
   1  -1  -9   42.31    8.43   0
   0   1   9  176.93   12.82   0
   0  -1  -9  158.85    8.12   0
   1   1   9  375.99   12.60   0
  -1  -1  -9  404.12   13.50   0
  -2  -1  -9  164.48    8.90   0
   2   1   9  195.96   11.51   0
   3   1   9   88.54   10.52   0
  -3  -1  -9  120.47   13.28   0
   4   1   9  235.21    8.53   0
  -4  -1  -9  423.19   15.12   0
 -11   2   9   34.16    6.90   0
  11  -2  -9   42.24    5.64   0
 -10   2   9  493.32   10.56   0
  10  -2  -9  515.57    8.96   0
  -9   2   9  169.70   10.27   0
   9  -2  -9  174.55    8.41   0
  -8   2   9 1604.59   13.59   0
   8  -2  -9 1785.78   11.94   0
  -7   2   9  975.00    9.93   0
   7  -2  -9 1157.17   11.10   0
   6  -2  -9  184.64    8.24   0
  -6   2   9  198.65   14.96   0
   5  -2  -9  181.91    8.70   0
  -5   2   9  206.47   15.77   0
   4  -2  -9   -0.95   12.30   0
  -4   2   9   14.92   16.03   0
   3  -2  -9   83.54   11.78   0
  -3   2   9   80.79   16.07   0
   2  -2  -9  338.36   11.82   0
  -2   2   9  387.90   16.11   0
  -1   2   9  295.82   13.06   0
   1  -2  -9  267.68   11.55   0
   0   2   9  658.17    9.80   0
   0  -2  -9  733.58   14.30   0
   1   2   9  475.68    9.22   0
  -1  -2  -9  565.96   13.13   0
  -2  -2  -9  193.63   12.93   0
   2   2   9  194.65   11.19   0
   3   2   9    7.71    7.91   0
  -3  -2  -9   21.84    8.87   0
 -11   3   9   39.26    6.90   0
  11  -3  -9   48.71    5.77   0
 -10   3   9   95.77    9.29   0
  10  -3  -9   95.19    7.68   0
  -9   3   9  180.89   10.10   0
   9  -3  -9  153.44    8.28   0
  -8   3   9    6.78   10.52   0
   8  -3  -9   16.94    8.33   0
  -7   3   9   -6.97    7.91   0
   7  -3  -9   -1.84    8.57   0
   6  -3  -9   16.59    8.94   0
  -6   3   9    1.65   11.82   0
   5  -3  -9  150.21   11.28   0
  -5   3   9  109.19   10.66   0
   4  -3  -9  631.00   12.44   0
  -4   3   9  539.33   11.49   0
   3  -3  -9  456.67   11.65   0
  -3   3   9  497.18   15.75   0
   2  -3  -9  270.46   11.07   0
  -2   3   9  297.06   12.89   0
  -1   3   9  121.88   12.19   0
   1  -3  -9  150.50   13.31   0
   0   3   9  260.31   12.05   0
   0  -3  -9  288.10    9.21   0
   1   3   9   42.92   10.93   0
  -1  -3  -9   65.66   11.48   0
  -2  -3  -9  210.16    9.54   0
   2   3   9  160.56   10.70   0
   3   3   9   59.82    7.52   0
  -3  -3  -9   68.02   10.08   0
 -11   4   9    8.47    6.49   0
  11  -4  -9    6.51    3.71   0
 -10   4   9   20.30    8.76   0
  10  -4  -9   -3.80    6.49   0
  -9   4   9  -14.33    9.42   0
   9  -4  -9    5.98    7.55   0
  -8   4   9  193.49   10.41   0
   8  -4  -9  174.80    8.48   0
  -7   4   9  349.46   11.46   0
   7  -4  -9  361.71    9.25   0
   6  -4  -9  221.72    9.09   0
  -6   4   9  196.11   11.57   0
   5  -4  -9  258.24    9.38   0
  -5   4   9  218.73   12.03   0
   4  -4  -9  524.99   11.30   0
  -4   4   9  459.81    9.24   0
   3  -4  -9  119.26   12.91   0
  -3   4   9   95.90    8.63   0
   2  -4  -9  370.99   13.23   0
  -2   4   9  389.12   12.45   0
  -1   4   9   32.38    8.14   0
   1  -4  -9   35.34   12.25   0
   0   4   9  718.50   12.04   0
   0  -4  -9  654.73   12.57   0
   1   4   9  133.61   10.54   0
  -1  -4  -9  197.23   13.17   0
  -2  -4  -9  250.29   15.07   0
   2   4   9  207.85    8.35   0
 -10   5   9    9.53    7.06   0
  10  -5  -9   43.73    5.67   0
  -9   5   9   19.73    9.12   0
   9  -5  -9   31.03    7.40   0
  -8   5   9   47.71    9.73   0
   8  -5  -9   20.85    7.83   0
  -7   5   9  254.39   10.78   0
   7  -5  -9  275.09    8.74   0
   6  -5  -9   19.51    8.40   0
  -6   5   9   15.59   10.63   0
   5  -5  -9    8.15   12.26   0
  -5   5   9   21.66   10.97   0
   4  -5  -9  471.97   12.95   0
  -4   5   9  374.54   11.93   0
   3  -5  -9    4.14   11.94   0
  -3   5   9   13.12   11.23   0
   2  -5  -9  492.88    9.38   0
  -2   5   9  544.11   11.97   0
  -1   5   9  254.49    8.19   0
   1  -5  -9  258.30   11.98   0
   0   5   9  567.02   11.35   0
   0  -5  -9  547.57   10.16   0
   1   5   9   24.28    7.63   0
  -1  -5  -9   19.19   14.63   0
 -10   6   9    5.18    6.62   0
  10  -6  -9    0.29    5.44   0
  -9   6   9    2.77    7.91   0
   9  -6  -9    4.05    5.68   0
   8  -6  -9    4.24    7.40   0
  -8   6   9   12.99    9.13   0
  -7   6   9  276.04   10.28   0
   7  -6  -9  254.42    8.67   0
   6  -6  -9  179.96   11.66   0
  -6   6   9  178.11   10.44   0
   5  -6  -9  255.71   11.94   0
  -5   6   9  217.09   10.77   0
   4  -6  -9 1062.55   13.41   0
  -4   6   9 1084.47   12.18   0
   3  -6  -9   85.24   11.08   0
  -3   6   9   75.99   10.60   0
   2  -6  -9   20.33    9.26   0
  -2   6   9   19.41   10.40   0
  -1   6   9    5.47    8.98   0
   1  -6  -9   34.20   12.49   0
   0   6   9    2.13    7.57   0
   0  -6  -9   19.55   14.39   0
  -9   7   9   59.04    7.07   0
   9  -7  -9   54.61    6.06   0
  -8   7   9   66.68    7.30   0
   8  -7  -9  129.80   12.22   0
  -7   7   9  160.55    9.66   0
   7  -7  -9  213.64   12.92   0
   6  -7  -9  -16.49   15.43   0
  -6   7   9   -1.50    9.29   0
   5  -7  -9  139.15   12.88   0
  -5   7   9  106.57    9.72   0
   4  -7  -9   17.18   12.57   0
  -4   7   9   11.16    6.91   0
   3  -7  -9   14.60   12.05   0
  -3   7   9   -6.57    8.76   0
   2  -7  -9  118.07   12.20   0
  -2   7   9   71.89    8.00   0
  -1   7   9  375.78    8.70   0
   1  -7  -9  634.84   15.21   0
  -8   8   9    9.54    6.62   0
   8  -8  -9    2.06   13.34   0
  -7   8   9   -1.13    4.84   0
   7  -8  -9    8.49   13.78   0
   6  -8  -9   18.87   11.85   0
  -6   8   9   22.71    6.98   0
   5  -8  -9  203.03   12.36   0
  -5   8   9  137.26    7.69   0
   4  -8  -9  769.82   15.41   0
  -4   8   9  481.10    9.15   0
   3  -8  -9  432.63   14.40   0
  -3   8   9  282.71    8.51   0
   3  11 -10    3.35    5.55   0
  -3 -11  10    2.31    6.64   0
   2  11 -10   39.83    6.02   0
  -2 -11  10   29.57    8.44   0
   1  11 -10    3.49    6.99   0
  -1 -11  10    3.98    8.17   0
   0  11 -10   17.21    6.15   0
   0 -11  10   15.24    7.39   0
   1 -11  10    3.91   10.21   0
  -1  11 -10    6.43   13.52   0
  -2  11 -10   86.32   12.16   0
   2 -11  10   77.14   12.81   0
   5  10 -10    7.57    5.52   0
  -5 -10  10    1.99    6.46   0
   4  10 -10   -5.06    7.05   0
  -4 -10  10   -2.76    6.74   0
   3  10 -10   -0.17    7.38   0
  -3 -10  10    1.86    8.61   0
   2  10 -10    7.87    7.64   0
  -2 -10  10    9.72    8.85   0
   1  10 -10    2.48    9.23   0
  -1 -10  10   11.24    8.84   0
   0  10 -10   24.67    9.20   0
   0 -10  10   15.38   10.21   0
   1 -10  10    4.24   10.53   0
  -1  10 -10    3.38   11.82   0
  -2  10 -10  445.90   12.79   0
   2 -10  10  281.29   18.18   0
  -3  10 -10   10.61   14.78   0
   3 -10  10   18.66   10.57   0
   6   9 -10   43.66    5.90   0
  -6  -9  10   13.61    6.79   0
   5   9 -10   12.20    7.27   0
  -5  -9  10   34.11    7.00   0
   4   9 -10   24.65    7.65   0
  -4  -9  10   38.56    9.09   0
   3   9 -10   85.19    9.89   0
  -3  -9  10   84.24    9.55   0
   2   9 -10   69.12    8.10   0
  -2  -9  10   43.10   11.78   0
   1   9 -10  105.35   10.25   0
  -1  -9  10   73.07    9.86   0
   0   9 -10  153.24   10.43   0
   0  -9  10  135.84    9.93   0
   1  -9  10  209.50   13.65   0
  -1   9 -10  274.16   11.58   0
  -2   9 -10  980.07   14.55   0
   2  -9  10  661.25   16.04   0
  -3   9 -10  142.31   12.31   0
   3  -9  10   91.74   15.21   0
   4  -9  10  340.25   13.57   0
  -4   9 -10  376.43   14.50   0
   7   8 -10   11.53    5.78   0
  -7  -8  10    6.08    6.70   0
   6   8 -10    7.55    6.61   0
  -6  -8  10   13.84    8.72   0
   5   8 -10   -3.13    7.86   0
  -5  -8  10   -1.16    9.28   0
   4   8 -10   97.33    8.40   0
  -4  -8  10   92.26   10.06   0
   3   8 -10  299.20    9.17   0
  -3  -8  10  249.36   12.98   0
   2   8 -10  393.81    9.52   0
  -2  -8  10  318.67   11.11   0
   1   8 -10  825.53   10.83   0
  -1  -8  10  755.40   12.30   0
   0   8 -10  370.82   11.60   0
   0  -8  10  336.71   13.26   0
   1  -8  10  270.12   12.74   0
  -1   8 -10  371.62   12.22   0
  -2   8 -10  305.40   13.94   0
   2  -8  10  205.72   13.87   0
  -3   8 -10   14.51   12.46   0
   3  -8  10   19.09   12.22   0
   4  -8  10   -1.60    8.74   0
   4  -8  10    3.59    9.39   0
  -4   8 -10    5.56   11.54   0
  -8  -7  10   15.16    6.56   0
   8   7 -10   12.46    4.02   0
   7   7 -10  102.90    6.35   0
  -7  -7  10   63.74    8.31   0
   6   7 -10  554.26    9.28   0
  -6  -7  10  434.35   10.72   0
   5   7 -10  332.05    8.97   0
  -5  -7  10  291.17   10.72   0
   4   7 -10  797.07   10.49   0
  -4  -7  10  701.63   12.00   0
   3   7 -10  684.22   10.35   0
  -3  -7  10  591.94   12.24   0
   2   7 -10  425.41    9.93   0
  -2  -7  10  383.91   11.86   0
   1   7 -10  180.61    9.32   0
  -1  -7  10  183.75   11.24   0
   0   7 -10   93.68    9.08   0
   0  -7  10   75.73   10.87   0
   1  -7  10  316.16   13.35   0
  -1   7 -10  413.65   12.56   0
  -2   7 -10   24.05    8.03   0
   2  -7  10   11.57   11.90   0
  -3   7 -10  192.29   13.12   0
   3  -7  10  122.70   11.77   0
   4  -7  10   12.19   10.23   0
  -4   7 -10   23.74   11.95   0
   5  -7  10   54.03    8.33   0
   5  -7  10   52.96    7.58   0
  -5   7 -10  126.07   13.81   0
  -8  -6  10  134.47    7.59   0
   8   6 -10  168.25    6.59   0
   7   6 -10  318.53    8.69   0
  -7  -6  10  262.18   10.15   0
   6   6 -10  435.48    9.25   0
  -6  -6  10  340.13   10.85   0
   5   6 -10   77.45    8.78   0
  -5  -6  10   87.07   10.65   0
   4   6 -10  348.08    9.66   0
  -4  -6  10  301.81   11.79   0
   3   6 -10  643.98   10.51   0
  -3  -6  10  529.87   12.48   0
   2   6 -10  149.23    9.44   0
  -2  -6  10  141.51   11.78   0
   1   6 -10  303.01    9.86   0
  -1  -6  10  282.21   14.38   0
   0   6 -10  364.30   12.02   0
   0  -6  10  312.14   11.81   0
   1  -6  10  387.88   11.86   0
  -1   6 -10  522.55   13.21   0
  -2   6 -10  129.75    8.53   0
   2  -6  10  107.53   10.56   0
  -3   6 -10  441.33    8.97   0
   3  -6  10  380.56   12.98   0
   4  -6  10    4.50   10.70   0
  -4   6 -10  -17.06   12.44   0
   5  -6  10  155.69    8.00   0
   5  -6  10  116.85    8.99   0
  -5   6 -10  234.58   14.42   0
  -9  -5  10   21.47    6.68   0
   9   5 -10   -2.03    5.70   0
  -8  -5  10   78.82    9.20   0
   8   5 -10   89.24    7.74   0
   7   5 -10   76.33    8.19   0
  -7  -5  10   42.77    9.94   0
   6   5 -10  299.20    9.20   0
  -6  -5  10  231.06   10.99   0
   5   5 -10  159.66    9.18   0
  -5  -5  10  144.96   11.34   0
   4   5 -10   71.23    9.28   0
  -4  -5  10   84.89   11.71   0
   3   5 -10 2357.83   15.00   0
  -3  -5  10 2204.54   17.35   0
   2   5 -10  397.84   12.14   0
  -2  -5  10  352.64   14.95   0
   1   5 -10 1226.28   13.43   0
  -1  -5  10 1122.76   15.89   0
   0   5 -10 1037.26   11.71   0
   0  -5  10  841.58   13.45   0
   1  -5  10  500.27   14.66   0
  -1   5 -10  565.04    9.97   0
  -2   5 -10  165.32   12.23   0
   2  -5  10  147.33   13.20   0
  -3   5 -10  164.57   11.53   0
   3  -5  10  174.82   12.56   0
   4  -5  10   12.93   11.21   0
  -4   5 -10   60.91   12.54   0
   5  -5  10  134.33    7.92   0
   5  -5  10  127.90    9.03   0
  -5   5 -10  263.48   14.38   0
  -9  -4  10   38.52    7.09   0
   9   4 -10   52.96    6.01   0
  -8  -4  10  159.38   10.13   0
   8   4 -10  238.27    8.41   0
   7   4 -10  533.57    9.57   0
  -7  -4  10  503.41   11.26   0
   6   4 -10 1790.41   12.09   0
  -6  -4  10 1568.62   13.55   0
   5   4 -10 1617.13   12.06   0
  -5  -4  10 1385.12   13.80   0
   4   4 -10  858.58   12.76   0
  -4  -4  10  727.57   15.57   0
   3   4 -10 4988.17   18.28   0
  -3  -4  10 4161.21   19.79   0
   2   4 -10   18.89   11.76   0
  -2  -4  10   -8.46   15.06   0
   1   4 -10  671.76   12.61   0
  -1  -4  10  649.28   15.78   0
   0  -4  10  653.84   15.70   0
   0   4 -10  724.45   11.87   0
   1  -4  10  489.90   12.35   0
  -1   4 -10  538.14   10.04   0
  -2   4 -10  621.02    9.89   0
   2  -4  10  593.86   12.11   0
  -3   4 -10  455.29   12.22   0
   3  -4  10  416.18   11.18   0
   4  -4  10  178.08    9.79   0
  -4   4 -10  218.73   12.84   0
   5  -4  10   84.24    8.73   0
   5  -4  10   88.39    6.28   0
  -5   4 -10  140.76   14.49   0
 -10  -3  10   48.66    6.96   0
  10   3 -10   55.44    6.06   0
  -9  -3  10  264.90   10.00   0
   9   3 -10  310.25    6.43   0
  -8  -3  10  409.38    8.14   0
   8   3 -10  459.44    9.10   0
   7   3 -10  276.45    6.79   0
  -7  -3  10  252.84   11.21   0
   6   3 -10  523.38    9.97   0
  -6  -3  10  415.97   12.13   0
   5   3 -10  137.26   11.43   0
  -5  -3  10  113.39   14.49   0
   4   3 -10  -11.48   11.83   0
  -4  -3  10    8.79   14.88   0
   3   3 -10 2044.71   14.81   0
  -3  -3  10 1960.93   21.04   0
   2   3 -10  337.53   12.41   0
  -2  -3  10  325.54   15.80   0
   1   3 -10  936.92   13.07   0
  -1  -3  10  886.69   16.23   0
   0  -3  10  633.69   13.31   0
   0   3 -10  597.26    8.93   0
   1  -3  10  154.61   11.75   0
  -1   3 -10  161.84   13.15   0
  -2   3 -10   27.45   12.15   0
   2  -3  10    4.88   10.84   0
  -3   3 -10   17.37   11.17   0
   3  -3  10    1.75   10.04   0
   4  -3  10   37.58    9.13   0
  -4   3 -10   38.09   12.57   0
 -10  -2  10   28.03    6.78   0
  10   2 -10   -0.41    5.80   0
  -9  -2  10   55.02    6.61   0
   9   2 -10   37.17    7.64   0
  -8  -2  10    4.67   10.21   0
   8   2 -10   22.43    8.13   0
   7   2 -10  215.14    6.69   0
  -7  -2  10  198.99   11.28   0
   6   2 -10  503.07    9.94   0
  -6  -2  10  422.76   12.23   0
   5   2 -10  499.63   12.03   0
  -5  -2  10  435.02   15.12   0
   4   2 -10  334.38    9.05   0
  -4  -2  10  346.88   15.88   0
   3   2 -10  735.97   13.17   0
  -3  -2  10  701.18   16.45   0
   2   2 -10   -2.63   12.04   0
  -2  -2  10  -10.84   15.60   0
   1   2 -10  116.77    8.15   0
  -1  -2  10  141.78   15.27   0
   0  -2  10  305.79   12.63   0
   0   2 -10  308.87    8.18   0
   1  -2  10   94.15   11.72   0
  -1   2 -10  126.79   13.10   0
  -2   2 -10  415.22   12.75   0
   2  -2  10  398.26   11.53   0
  -3   2 -10  433.48   13.91   0
   3  -2  10  383.52   13.14   0
   4  -2  10  131.41    7.83   0
  -4   2 -10  201.41   12.74   0
 -10  -1  10   19.71    7.13   0
  10   1 -10   47.81    4.26   0
  -9  -1  10  185.54    9.88   0
   9   1 -10  187.56    6.01   0
  -8  -1  10  232.53   10.65   0
   8   1 -10  284.59    8.85   0
   7   1 -10  356.28    9.38   0
  -7  -1  10  320.89   11.53   0
   6   1 -10   48.06    9.09   0
  -6  -1  10   39.01   11.74   0
   5   1 -10  159.12   11.57   0
  -5  -1  10  126.34   15.00   0
   4   1 -10  -10.88    8.32   0
  -4  -1  10  -10.04   15.41   0
   3   1 -10  307.68   12.28   0
  -3  -1  10  265.43   15.97   0
   2   1 -10 1288.49   13.54   0
  -2  -1  10 1213.20   16.80   0
   1   1 -10  176.71    8.10   0
  -1  -1  10  213.96   15.24   0
   0  -1  10 2146.30   15.05   0
   0   1 -10 2201.50   14.05   0
   1  -1  10  403.37   12.05   0
  -1   1 -10  427.52   13.42   0
  -2   1 -10   77.65   11.79   0
   2  -1  10   97.04   10.76   0
   3  -1  10   46.80   10.02   0
  -3   1 -10   84.80   13.07   0
   4  -1  10   17.77    7.31   0
  -4   1 -10   -2.70   14.25   0
 -10   0  10  -10.25    7.78   0
  10   0 -10   10.06    6.52   0
  -9   0  10   -8.89    9.55   0
   9   0 -10    4.93    7.62   0
  -8   0  10   -3.30   10.20   0
   8   0 -10    5.52    8.11   0
   7   0 -10   63.98    8.75   0
  -7   0  10   39.52   11.20   0
   6   0 -10    5.73    6.33   0
  -6   0  10   13.03   11.73   0
   5   0 -10  652.54   12.15   0
  -5   0  10  631.88   15.44   0
   4   0 -10  300.84   11.91   0
  -4   0  10  246.76   15.60   0
   3   0 -10  951.77   12.80   0
  -3   0  10  838.60   16.28   0
   2   0 -10  559.52    8.88   0
  -2   0  10  646.17   15.77   0
  -1   0  10   82.01   12.49   0
   1   0 -10  121.40   10.88   0
   0   0  10  135.31   11.92   0
   0   0 -10  125.51   13.25   0
   1   0  10    8.72   11.12   0
  -1   0 -10    6.08   12.28   0
  -2   0 -10   28.54   13.58   0
   2   0  10   -4.78   10.47   0
   3   0  10   49.42    7.87   0
  -3   0 -10   71.05   12.58   0
 -11   1  10   36.98    6.69   0
  11  -1 -10   27.41    5.57   0
 -10   1  10    1.32    8.00   0
  10  -1 -10   14.06    5.74   0
  -9   1  10   60.11    9.72   0
   9  -1 -10   49.05    7.90   0
  -8   1  10  175.73   10.56   0
   8  -1 -10  143.57    6.25   0
   7  -1 -10  840.99   10.10   0
  -7   1  10  725.69   12.17   0
   6  -1 -10   57.60    8.94   0
  -6   1  10   43.94    8.32   0
   5  -1 -10  629.41   10.16   0
  -5   1  10  545.52    9.35   0
   4  -1 -10   11.39   11.04   0
  -4   1  10   17.34   14.71   0
   3  -1 -10   28.08    9.38   0
  -3   1  10   39.32   14.96   0
   2  -1 -10   13.70   10.69   0
  -2   1  10   -3.55   12.27   0
  -1   1  10  -22.57   11.96   0
   1  -1 -10   -4.84   13.03   0
   0   1  10  282.90    8.56   0
   0  -1 -10  286.87   13.03   0
   1   1  10  448.85   11.64   0
  -1  -1 -10  498.07   12.49   0
  -2  -1 -10  112.17   13.05   0
   2   1  10   75.51   10.15   0
   3   1  10  182.75    8.18   0
  -3  -1 -10  271.36   14.70   0
 -10   2  10   31.97    7.09   0
  10  -2 -10   32.10    5.80   0
  -9   2  10  265.70   10.13   0
   9  -2 -10  242.56    8.52   0
  -8   2  10   -4.98   10.17   0
   8  -2 -10   -0.61    5.70   0
  -7   2  10   30.75   10.78   0
   7  -2 -10   21.59    8.39   0
   6  -2 -10  227.38    9.19   0
  -6   2  10  234.11   11.65   0
   5  -2 -10   46.40    8.91   0
  -5   2  10   40.31    8.37   0
   4  -2 -10  237.93    9.50   0
  -4   2  10  224.71   12.32   0
   3  -2 -10 1262.43   12.52   0
  -3   2  10 1277.21   13.72   0
   2  -2 -10  893.64   10.66   0
  -2   2  10  927.37   13.17   0
  -1   2  10  585.24   12.32   0
   1  -2 -10  647.75   13.37   0
   0   2  10  433.21   11.58   0
   0  -2 -10  441.35   12.57   0
   1   2  10  104.94   10.46   0
  -1  -2 -10  137.05   13.39   0
  -2  -2 -10   -7.23   12.33   0
   2   2  10   -4.80    7.66   0
 -10   3  10   40.15    7.00   0
  10  -3 -10   34.76    5.72   0
  -9   3  10    2.11    6.54   0
   9  -3 -10   29.07    7.30   0
  -8   3  10  183.11   10.26   0
   8  -3 -10  164.83    8.39   0
  -7   3  10  794.43   11.71   0
   7  -3 -10  821.99    9.79   0
   6  -3 -10  800.63   10.05   0
  -6   3  10  820.21   12.13   0
   5  -3 -10 1350.03   11.04   0
  -5   3  10 1340.87   13.23   0
   4  -3 -10  695.30   13.73   0
  -4   3  10  653.58   12.52   0
   3  -3 -10  132.72   12.57   0
  -3   3  10  120.75   11.63   0
   2  -3 -10  -18.77   12.11   0
  -2   3  10    2.45   11.28   0
  -1   3  10   76.82    7.98   0
   1  -3 -10   86.97   12.01   0
   0   3  10  118.95   10.61   0
   0  -3 -10  146.27   13.82   0
   1   3  10  163.83    8.33   0
  -1  -3 -10  237.21   12.94   0
 -10   4  10  242.03    8.00   0
  10  -4 -10  248.84    6.93   0
  -9   4  10  513.64   10.56   0
   9  -4 -10  594.23    9.06   0
  -8   4  10  922.00    9.04   0
   8  -4 -10 1055.35   10.09   0
  -7   4  10  252.34    7.83   0
   7  -4 -10  247.42    8.52   0
   6  -4 -10  263.06    8.77   0
  -6   4  10  265.88   11.03   0
   5  -4 -10   13.00   11.92   0
  -5   4  10   26.18   10.77   0
   4  -4 -10  689.19    9.76   0
  -4   4  10  671.66   11.88   0
   3  -4 -10  509.33   12.46   0
  -3   4  10  483.33   11.68   0
   2  -4 -10  363.62   11.87   0
  -2   4  10  370.33   11.22   0
  -1   4  10  562.47   11.31   0
   1  -4 -10  550.13   10.41   0
   0   4  10   25.20    7.88   0
   0  -4 -10   64.12   12.66   0
   1   4  10   -2.42    7.35   0
  -1  -4 -10  -13.38   13.95   0
 -10   5  10   70.73    6.99   0
  10  -5 -10   65.57    6.01   0
  -9   5  10   26.62    5.04   0
   9  -5 -10   23.69    5.71   0
  -8   5  10  338.90   10.14   0
   8  -5 -10  355.17    8.48   0
  -7   5  10   93.38    9.86   0
   7  -5 -10  100.00    7.90   0
   6  -5 -10  631.22   12.34   0
  -6   5  10  585.78   11.04   0
   5  -5 -10   48.24   11.25   0
  -5   5  10   49.37   10.23   0
   4  -5 -10  674.86   12.39   0
  -4   5  10  583.69   11.43   0
   3  -5 -10   59.99   13.05   0
  -3   5  10   29.64   10.27   0
   2  -5 -10  141.64   12.80   0
  -2   5  10  141.94   10.17   0
  -1   5  10   23.43    7.61   0
   1  -5 -10    1.28    8.88   0
   0   5  10   26.80    7.34   0
   0  -5 -10   35.55   14.13   0
  -9   6  10   60.85    6.96   0
   9  -6 -10   55.61    5.84   0
   8  -6 -10  206.04    6.68   0
  -8   6  10  203.03    7.86   0
  -7   6  10    1.60    9.09   0
   7  -6 -10   30.38   12.15   0
   6  -6 -10   22.03   12.47   0
  -6   6  10   18.79    9.33   0
   5  -6 -10  225.86   13.00   0
  -5   6  10  175.12    9.95   0
   4  -6 -10    1.51   12.34   0
  -4   6  10  -18.97    9.67   0
   3  -6 -10  116.40   12.34   0
  -3   6  10   93.28    8.06   0
   2  -6 -10    8.03   14.18   0
  -2   6  10   -8.80    7.61   0
  -8   7  10   -1.24    6.58   0
   8  -7 -10  -13.32   13.55   0
  -7   7  10   11.03    6.74   0
   7  -7 -10    7.21   13.82   0
   6  -7 -10    6.34   12.98   0
  -6   7  10  -15.27    7.04   0
   5  -7 -10  103.12   13.12   0
  -5   7  10   59.13    7.39   0
   4  -7 -10  390.99   14.73   0
  -4   7  10  284.68    8.31   0
   3  -7 -10  319.68   14.05   0
  -3   7  10  189.66    7.99   0
   2  11 -11   86.02    6.24   0
  -2 -11  11   45.47    8.30   0
   1  11 -11   52.45    7.19   0
  -1 -11  11   28.13    8.03   0
   0  11 -11    7.66    6.71   0
   0 -11  11    2.38    6.72   0
   4  10 -11   69.80    6.17   0
  -4 -10  11   46.62    6.97   0
   3  10 -11   14.68    5.69   0
  -3 -10  11   16.03    6.62   0
   2  10 -11   18.11    5.86   0
  -2 -10  11   13.33    6.71   0
   1  10 -11   35.67    5.95   0
  -1 -10  11   23.38    8.32   0
   0  10 -11   -3.20    6.83   0
   0 -10  11    0.05    7.95   0
   1 -10  11  104.83    9.02   0
  -1  10 -11  206.61   12.08   0
  -2  10 -11  475.87   14.47   0
   2 -10  11  214.02   11.76   0
   5   9 -11    0.00    5.64   0
  -5  -9  11    3.87    6.63   0
   4   9 -11   86.86    6.27   0
  -4  -9  11   63.34    8.31   0
   3   9 -11   59.16    7.66   0
  -3  -9  11   58.64   10.90   0
   2   9 -11  243.14    8.54   0
  -2  -9  11  191.22   11.73   0
   1   9 -11  349.12   10.56   0
  -1  -9  11  263.21   12.07   0
   0   9 -11  247.54   10.36   0
   0  -9  11  194.74    9.75   0
   1  -9  11  354.30   12.09   0
  -1   9 -11  541.76   13.29   0
  -2   9 -11  345.38   12.72   0
   2  -9  11  173.33   10.34   0
  -3   9 -11   48.35   13.28   0
   3  -9  11    5.80    8.99   0
   6   8 -11   20.92    5.85   0
  -6  -8  11   26.48    6.87   0
   5   8 -11   58.97    7.57   0
  -5  -8  11   57.14    8.95   0
   4   8 -11  460.14   10.97   0
  -4  -8  11  414.82   10.44   0
   3   8 -11  232.99    8.55   0
  -3  -8  11  192.93   10.02   0
   2   8 -11  276.65    8.73   0
  -2  -8  11  222.88   10.31   0
   1   8 -11   79.70   10.00   0
  -1  -8  11   73.26    9.73   0
   0   8 -11   28.17    7.96   0
   0  -8  11   17.36    9.28   0
   1  -8  11   38.66    8.98   0
  -1   8 -11   43.70   12.80   0
  -2   8 -11  136.02   12.49   0
   2  -8  11   86.20   10.79   0
  -3   8 -11   32.87   12.80   0
   3  -8  11   15.95    7.96   0
   7   7 -11  100.83    4.80   0
  -7  -7  11   86.97    7.24   0
   6   7 -11  182.13    8.11   0
  -6  -7  11  117.03    9.53   0
   5   7 -11    6.82    7.85   0
  -5  -7  11    1.33    9.38   0
   4   7 -11    4.35    8.10   0
  -4  -7  11   -3.83    9.80   0
   3   7 -11    2.35    8.22   0
  -3  -7  11   -9.24   10.09   0
   2   7 -11   20.88    8.21   0
  -2  -7  11   21.18   10.07   0
   1   7 -11   52.99   10.21   0
  -1  -7  11   32.91   12.34   0
   0   7 -11  497.33    9.92   0
   0  -7  11  407.92   13.23   0
   1  -7  11  260.71   12.37   0
  -1   7 -11  342.72   11.75   0
  -2   7 -11  409.64   13.50   0
   2  -7  11  278.06   10.24   0
  -3   7 -11  169.50   12.30   0
   3  -7  11  101.46    8.93   0
  -8  -6  11   16.58    6.61   0
   8   6 -11   12.80    4.07   0
   7   6 -11   -7.89    7.39   0
  -7  -6  11   -6.61    8.86   0
   6   6 -11    0.29    7.76   0
  -6  -6  11  -18.08    9.46   0
   5   6 -11   -7.76    8.16   0
  -5  -6  11  -12.93   10.06   0
   4   6 -11  299.09    9.18   0
  -4  -6  11  282.75   10.90   0
   3   6 -11  501.66    9.86   0
  -3  -6  11  428.74   11.47   0
   2   6 -11  280.99    9.24   0
  -2  -6  11  257.71   11.18   0
   1   6 -11  138.01    8.87   0
  -1  -6  11  118.77   10.73   0
   0  -6  11  339.92   11.10   0
   0   6 -11  398.15    9.26   0
   1  -6  11   20.88   10.00   0
  -1   6 -11   39.26   11.18   0
  -2   6 -11  241.27    9.67   0
   2  -6  11  189.26   12.05   0
  -3   6 -11  187.28   12.22   0
   3  -6  11   95.27    7.63   0
   4  -6  11   46.07    6.89   0
  -4   6 -11   88.01   13.77   0
  -8  -5  11   10.62    6.92   0
   8   5 -11    6.16    5.74   0
   7   5 -11  135.18    5.90   0
  -7  -5  11  134.63    9.63   0
   6   5 -11   33.61    8.16   0
  -6  -5  11   20.41   10.09   0
   5   5 -11   -8.96    8.30   0
  -5  -5  11    5.44   10.33   0
   4   5 -11   22.53    8.71   0
  -4  -5  11   27.66   10.73   0
   3   5 -11   14.87    8.75   0
  -3  -5  11   30.39   11.05   0
   2   5 -11    9.98    8.78   0
  -2  -5  11   12.12   11.05   0
   1   5 -11   17.05    8.69   0
  -1  -5  11   16.66   13.22   0
   0  -5  11  350.06   11.49   0
   0   5 -11  455.01   12.71   0
   1  -5  11   33.73   10.27   0
  -1   5 -11   30.45    8.20   0
  -2   5 -11  103.39   13.11   0
   2  -5  11   54.95   11.98   0
  -3   5 -11   24.50   12.27   0
   3  -5  11   21.72    7.16   0
   4  -5  11   13.05    8.19   0
  -4   5 -11   15.02   13.84   0
  -9  -4  11   39.22    6.91   0
   9   4 -11   34.20    5.93   0
  -8  -4  11   32.13    9.14   0
   8   4 -11   29.59    7.45   0
   7   4 -11  360.68    8.82   0
  -7  -4  11  326.79   10.57   0
   6   4 -11   11.16    5.81   0
  -6  -4  11    0.41   10.28   0
   5   4 -11    2.99    8.65   0
  -5  -4  11   17.54   10.77   0
   4   4 -11  320.85    9.51   0
  -4  -4  11  298.73   11.69   0
   3   4 -11  234.70    9.37   0
  -3  -4  11  200.39   11.65   0
   2   4 -11  208.95   11.24   0
  -2  -4  11  174.28   11.61   0
   1   4 -11  129.32   11.01   0
  -1  -4  11   81.86   11.35   0
   0  -4  11  415.09   14.10   0
   0   4 -11  532.67   12.83   0
   1  -4  11  132.50   10.65   0
  -1   4 -11  125.83   11.77   0
  -2   4 -11  161.47    9.70   0
   2  -4  11  152.62   10.16   0
  -3   4 -11  114.73   12.61   0
   3  -4  11   84.42    7.61   0
  -9  -3  11   68.45    7.23   0
   9   3 -11   94.16    4.75   0
  -8  -3  11   -9.02    9.46   0
   8   3 -11   -7.44    7.64   0
   7   3 -11  639.84    9.52   0
  -7  -3  11  532.31   11.23   0
   6   3 -11   87.29    8.69   0
  -6  -3  11   59.68   10.68   0
   5   3 -11  256.16    9.26   0
  -5  -3  11  228.29   11.51   0
   4   3 -11  448.99    9.69   0
  -4  -3  11  461.56   12.06   0
   3   3 -11  414.57    9.94   0
  -3  -3  11  445.26   12.32   0
   2   3 -11  106.44    9.14   0
  -2  -3  11   84.63   11.62   0
   1   3 -11  125.82    9.14   0
  -1  -3  11  113.94   11.53   0
   0  -3  11   31.96   10.95   0
   0   3 -11   52.45   12.18   0
   1  -3  11  155.49   10.79   0
  -1   3 -11  177.38   11.95   0
  -2   3 -11   -0.53   13.17   0
   2  -3  11   -4.44    9.82   0
  -3   3 -11  107.85    8.90   0
   3  -3  11   63.23    7.48   0
 -10  -2  11   34.41    6.80   0
  10   2 -11   76.37    5.86   0
  -9  -2  11  114.31    9.30   0
   9   2 -11  145.52    7.11   0
  -8  -2  11   26.12    9.70   0
   8   2 -11   56.94    5.64   0
   7   2 -11  457.36    9.28   0
  -7  -2  11  423.25   11.04   0
   6   2 -11   56.05    8.72   0
  -6  -2  11   45.54   10.83   0
   5   2 -11  -12.98    8.69   0
  -5  -2  11   -5.07   11.15   0
   4   2 -11   17.50    8.90   0
  -4  -2  11   30.87   11.59   0
   3   2 -11   14.51    8.99   0
  -3  -2  11   10.10   11.75   0
   2   2 -11   47.38    8.97   0
  -2  -2  11   41.81   11.58   0
   1   2 -11  344.79   13.11   0
  -1  -2  11  283.21    8.62   0
   0  -2  11   31.04   10.88   0
   0   2 -11   36.49   12.13   0
   1  -2  11  954.32   12.25   0
  -1   2 -11 1003.08   10.06   0
  -2   2 -11  -11.54   12.98   0
   2  -2  11    5.01    9.72   0
  -3   2 -11  220.28   14.82   0
   3  -2  11  138.32    7.89   0
 -10  -1  11   26.12    6.84   0
  10   1 -11   21.34    5.87   0
  -9  -1  11   15.90    9.07   0
   9   1 -11   50.15    5.23   0
  -8  -1  11   44.98    9.72   0
   8   1 -11   34.88    5.53   0
   7   1 -11   -1.96    8.19   0
  -7  -1  11   18.58   10.31   0
   6   1 -11  113.94    8.70   0
  -6  -1  11   72.63   10.93   0
   5   1 -11  142.25    8.95   0
  -5  -1  11  116.21   11.46   0
   4   1 -11  568.74    7.62   0
  -4  -1  11  603.62   12.44   0
   3   1 -11  797.35   10.25   0
  -3  -1  11  792.96   12.71   0
   2   1 -11  297.63    9.65   0
  -2  -1  11  298.56   12.03   0
   1   1 -11  636.98   13.17   0
  -1  -1  11  507.86   12.19   0
   0  -1  11   24.12   10.73   0
   0   1 -11   11.16   11.82   0
   1  -1  11  560.32   11.52   0
  -1   1 -11  571.14    9.15   0
  -2   1 -11   30.21   12.82   0
   2  -1  11   47.09    8.79   0
   3  -1  11  123.18    7.71   0
  -3   1 -11  206.49   14.19   0
 -10   0  11   12.70    6.76   0
  10   0 -11   23.19    5.62   0
  -9   0  11  126.34    9.31   0
   9   0 -11   90.61    5.57   0
  -8   0  11  189.66   10.22   0
   8   0 -11  250.45    8.29   0
   7   0 -11  304.78    8.73   0
  -7   0  11  256.45   10.96   0
   6   0 -11  216.74    6.46   0
  -6   0  11  231.89   11.22   0
   5   0 -11  107.04    8.81   0
  -5   0  11   99.53   11.41   0
   4   0 -11  131.69    8.87   0
  -4   0  11   95.20   11.61   0
   3   0 -11   44.62    8.80   0
  -3   0  11   44.96   11.45   0
   2   0 -11   -9.45   12.51   0
  -2   0  11   10.13   11.43   0
  -1   0  11  114.78   11.22   0
   1   0 -11  130.86   12.15   0
   0   0  11   89.82   10.75   0
   0   0 -11  111.67   11.80   0
   1   0  11  517.64   11.10   0
  -1   0 -11  614.29   13.93   0
  -2   0 -11   46.26   12.48   0
   2   0  11   56.13    7.69   0
 -10   1  11    5.34    6.72   0
  10  -1 -11   -1.64    5.57   0
  -9   1  11  138.75    9.26   0
   9  -1 -11  122.40    7.70   0
  -8   1  11   82.74    9.74   0
   8  -1 -11  103.20    7.90   0
   7  -1 -11   26.18    8.00   0
  -7   1  11   24.12    7.22   0
   6  -1 -11   -1.80    8.21   0
  -6   1  11    8.24   10.72   0
   5  -1 -11  106.18    8.67   0
  -5   1  11   97.91   11.27   0
   4  -1 -11  142.39    8.85   0
  -4   1  11  110.96   11.42   0
   3  -1 -11  567.53    9.87   0
  -3   1  11  601.15   12.24   0
   2  -1 -11  653.69   12.93   0
  -2   1  11  619.64   12.02   0
  -1   1  11  974.72   12.34   0
   1  -1 -11  988.16   13.05   0
   0   1  11  893.90   11.80   0
   0  -1 -11  851.60   11.19   0
   1   1  11  269.89    8.73   0
  -1  -1 -11  374.69   13.35   0
  -2  -1 -11  299.19   14.62   0
   2   1  11  191.67    8.06   0
 -10   2  11   12.13    6.66   0
  10  -2 -11    6.05    5.55   0
  -9   2  11   53.93    9.09   0
   9  -2 -11   64.93    7.38   0
  -8   2  11   48.26    9.50   0
   8  -2 -11   34.70    7.64   0
  -7   2  11  151.54   10.46   0
   7  -2 -11  216.35    8.33   0
   6  -2 -11  399.79    9.00   0
  -6   2  11  338.52    8.15   0
   5  -2 -11 1138.70   10.52   0
  -5   2  11 1131.84   12.55   0
   4  -2 -11 1592.92   14.43   0
  -4   2  11 1448.26   13.05   0
   3  -2 -11 1366.84   13.90   0
  -3   2  11 1268.28   12.90   0
   2  -2 -11  499.95   12.32   0
  -2   2  11  494.75   11.55   0
  -1   2  11  311.61   11.04   0
   1  -2 -11  344.72   13.96   0
   0   2  11  227.63   10.35   0
   0  -2 -11  260.00   13.36   0
   1   2  11   55.51    7.64   0
  -1  -2 -11  109.36   14.43   0
 -10   3  11   10.99    6.57   0
  10  -3 -11    7.34    5.32   0
  -9   3  11  154.24    7.62   0
   9  -3 -11  138.45    6.42   0
  -8   3  11  342.42   10.17   0
   8  -3 -11  385.17    8.58   0
  -7   3  11  522.84    8.14   0
   7  -3 -11  534.90    9.05   0
   6  -3 -11  181.42    8.28   0
  -6   3  11  186.75   10.45   0
   5  -3 -11  158.70    6.11   0
  -5   3  11  173.27   10.66   0
   4  -3 -11  253.95   11.72   0
  -4   3  11  201.87   10.86   0
   3  -3 -11   18.22    7.91   0
  -3   3  11    4.62    7.41   0
   2  -3 -11  297.53   13.53   0
  -2   3  11  229.14   10.75   0
  -1   3  11  593.24   10.98   0
   1  -3 -11  678.42   13.66   0
   0   3  11  174.34    8.09   0
   0  -3 -11  306.85   13.98   0
  -9   4  11   87.29    5.36   0
   9  -4 -11   87.64    6.13   0
  -8   4  11   46.29    8.23   0
   8  -4 -11   66.89    6.72   0
  -7   4  11  179.20   10.03   0
   7  -4 -11  254.20    7.91   0
   6  -4 -11  290.19    8.32   0
  -6   4  11  207.30    7.48   0
   5  -4 -11  968.59   14.74   0
  -5   4  11  795.95   11.51   0
   4  -4 -11 2301.60   16.39   0
  -4   4  11 2030.28   13.39   0
   3  -4 -11  714.21   13.90   0
  -3   4  11  618.74   11.31   0
   2  -4 -11  370.11    9.60   0
  -2   4  11  317.87    9.72   0
  -1   4  11   83.77    7.72   0
   1  -4 -11  151.48   14.64   0
  -9   5  11  169.24    7.33   0
   9  -5 -11  127.12    6.38   0
  -8   5  11  427.26    7.09   0
   8  -5 -11  481.53    7.85   0
  -7   5  11  628.89    9.42   0
   7  -5 -11  691.36    8.45   0
   6  -5 -11  284.35   12.82   0
  -6   5  11  236.07    9.72   0
   5  -5 -11  245.47   12.80   0
  -5   5  11  137.29    9.01   0
   4  -5 -11   59.34   12.36   0
  -4   5  11   26.43    7.64   0
   3  -5 -11   42.64    8.54   0
  -3   5  11   31.19    7.66   0
   2  -5 -11   24.74   13.91   0
  -2   5  11   13.74    7.35   0
  -7   6  11    7.73    6.85   0
   7  -6 -11   -7.64    9.59   0
   6  -6 -11   31.31   14.04   0
  -6   6  11    2.93    7.02   0
   5  -6 -11   44.96   14.09   0
  -5   6  11   17.28    7.22   0
   4  -6 -11  272.44   14.18   0
  -4   6  11  147.62    5.77   0
   2  10 -12   91.72    7.39   0
  -2 -10  12   68.83    8.20   0
   1  10 -12    1.99    6.76   0
  -1 -10  12    3.59    7.64   0
   0  10 -12  124.27    7.39   0
   0 -10  12   75.85    8.38   0
   4   9 -12   82.58    6.12   0
  -4  -9  12   70.45    6.89   0
   3   9 -12  107.86    6.38   0
  -3  -9  12   79.70    7.07   0
   2   9 -12  223.44    6.92   0
  -2  -9  12  165.35    7.81   0
   1   9 -12   -1.32    7.01   0
  -1  -9  12    1.24    6.64   0
   0  -9  12   50.15    8.35   0
   0   9 -12  121.45   11.94   0
   1  -9  12   -1.54    8.89   0
  -1   9 -12   18.66   13.73   0
   6   8 -12    9.44    5.56   0
  -6  -8  12    9.19    6.37   0
   5   8 -12   71.23    6.33   0
  -5  -8  12   68.02    7.16   0
   4   8 -12   22.77    5.86   0
  -4  -8  12   23.79    7.89   0
   3   8 -12   -3.54    7.30   0
  -3  -8  12   -4.38   10.76   0
   2   8 -12    1.12    9.16   0
  -2  -8  12   15.26   10.83   0
   1   8 -12   64.44    7.65   0
  -1  -8  12   50.23    8.87   0
   0  -8  12    2.07    7.67   0
   0   8 -12   -5.51   12.11   0
   1  -8  12   -6.71    8.04   0
  -1   8 -12    7.55   11.75   0
  -2   8 -12    8.31   13.50   0
   2  -8  12    2.21    7.66   0
   7   7 -12    9.56    5.47   0
  -7  -7  12    5.19    6.39   0
   6   7 -12   16.88    5.80   0
  -6  -7  12   11.79    6.89   0
   5   7 -12   39.16    7.49   0
  -5  -7  12   23.99    8.97   0
   4   7 -12   16.15    7.55   0
  -4  -7  12    3.89   11.22   0
   3   7 -12    4.00    9.45   0
  -3  -7  12   -2.21    9.35   0
   2   7 -12   19.59    9.56   0
  -2  -7  12   13.50    9.34   0
   1   7 -12  126.33    8.16   0
  -1  -7  12  113.15    9.57   0
   0  -7  12  193.66   11.56   0
   0   7 -12  292.67   13.16   0
   1  -7  12   78.86    7.33   0
  -1   7 -12  145.58   12.34   0
  -2   7 -12   40.31   13.85   0
   2  -7  12   19.43    6.63   0
   7   6 -12   29.74    5.87   0
  -7  -6  12   28.53    6.89   0
   6   6 -12  172.35    7.99   0
  -6  -6  12  132.49    9.42   0
   5   6 -12  349.20    8.69   0
  -5  -6  12  308.55   10.13   0
   4   6 -12 1007.49   10.29   0
  -4  -6  12  737.69   11.55   0
   3   6 -12  541.37    9.44   0
  -3  -6  12  488.82   11.03   0
   2   6 -12  167.80    8.45   0
  -2  -6  12  137.33   10.06   0
   1   6 -12  165.62    8.37   0
  -1  -6  12  136.69    9.89   0
   0  -6  12  255.45   10.11   0
   0   6 -12  342.36    9.83   0
   1  -6  12  155.81   11.50   0
  -1   6 -12  196.34   12.70   0
  -2   6 -12  275.73   12.37   0
   2  -6  12  161.52    7.86   0
  -8  -5  12  197.43    7.94   0
   8   5 -12  267.54    7.20   0
   7   5 -12  248.37    7.69   0
  -7  -5  12  205.93    7.18   0
   6   5 -12  365.23    8.59   0
  -6  -5  12  258.94    7.44   0
   5   5 -12   33.17    7.87   0
  -5  -5  12    4.75    6.91   0
   4   5 -12  372.05    9.02   0
  -4  -5  12  328.55   10.76   0
   3   5 -12  364.34    9.03   0
  -3  -5  12  307.64   10.82   0
   2   5 -12  426.27    9.20   0
  -2  -5  12  341.54   10.97   0
   1   5 -12  521.77    9.58   0
  -1  -5  12  412.30   11.05   0
   0  -5  12  664.32   11.62   0
   0   5 -12  861.56   11.13   0
   1  -5  12   52.83    9.47   0
  -1   5 -12   67.78   12.64   0
  -2   5 -12   27.47    8.30   0
   2  -5  12    1.55    6.97   0
  -8  -4  12  104.00    5.71   0
   8   4 -12  172.69    6.68   0
   7   4 -12  223.05    8.10   0
  -7  -4  12  166.36    9.67   0
   6   4 -12  663.03    9.43   0
  -6  -4  12  534.82   11.03   0
   5   4 -12  434.88    9.01   0
  -5  -4  12  294.26   10.92   0
   4   4 -12 1875.47   11.87   0
  -4  -4  12 1633.46   13.24   0
   3   4 -12  556.70    9.56   0
  -3  -4  12  460.95   11.48   0
   2   4 -12  211.15    8.73   0
  -2  -4  12  195.07   10.83   0
   1   4 -12   28.13   11.54   0
  -1  -4  12   46.13   10.14   0
   0  -4  12  153.14   10.13   0
   0   4 -12  208.64   12.52   0
   1  -4  12   19.33   11.42   0
  -1   4 -12   35.73    8.87   0
  -2   4 -12   41.09   13.13   0
   2  -4  12   26.78    7.08   0
  -9  -3  12   83.74    7.14   0
   9   3 -12  107.53    4.86   0
  -8  -3  12  340.35    9.33   0
   8   3 -12  424.55    8.23   0
   7   3 -12  501.53    6.99   0
  -7  -3  12  430.38   10.50   0
   6   3 -12  507.10    9.09   0
  -6  -3  12  418.46   10.81   0
   5   3 -12   81.53    8.27   0
  -5  -3  12   90.00   10.33   0
   4   3 -12  269.34    8.76   0
  -4  -3  12  217.00   10.94   0
   3   3 -12   32.84    8.32   0
  -3  -3  12   34.16   10.67   0
   2   3 -12  142.47    8.73   0
  -2  -3  12  153.87   10.70   0
   1   3 -12   17.30   11.41   0
  -1  -3  12   15.69   10.21   0
   0  -3  12  289.74   10.66   0
   0   3 -12  426.29   12.83   0
   1  -3  12   52.01   11.60   0
  -1   3 -12   62.20   12.69   0
  -2   3 -12   33.19   14.31   0
   2  -3  12   24.99    7.05   0
  -9  -2  12   23.35    6.86   0
   9   2 -12   23.89    5.77   0
  -8  -2  12   68.99    9.17   0
   8   2 -12   67.27    5.29   0
   7   2 -12   59.10    7.87   0
  -7  -2  12   29.31    9.67   0
   6   2 -12   -4.45    7.86   0
  -6  -2  12    0.74    9.92   0
   5   2 -12   72.37    8.29   0
  -5  -2  12   57.34   10.48   0
   4   2 -12  220.76    8.59   0
  -4  -2  12  163.97    7.91   0
   3   2 -12  189.64    8.57   0
  -3  -2  12  142.29   10.90   0
   2   2 -12  216.91   12.02   0
  -2  -2  12  148.73    7.98   0
   1   2 -12  -20.01    7.98   0
  -1  -2  12    1.60   12.40   0
   0  -2  12  108.48   10.06   0
   0   2 -12  109.16   13.19   0
   1  -2  12   10.83    7.31   0
  -1   2 -12  -13.53   12.28   0
  -2   2 -12   69.72   14.25   0
   2  -2  12   52.59    7.26   0
  -9  -1  12   39.80    6.91   0
   9   1 -12   31.33    5.77   0
  -8  -1  12  142.92    9.52   0
   8   1 -12  191.49    7.91   0
   7   1 -12  355.84    8.66   0
  -7  -1  12  324.63   10.32   0
   6   1 -12  286.29    8.53   0
  -6  -1  12  225.88   10.53   0
   5   1 -12  554.76    9.40   0
  -5  -1  12  472.16   11.41   0
   4   1 -12   37.52    8.13   0
  -4  -1  12   18.99   10.56   0
   3   1 -12   20.37    8.28   0
  -3  -1  12   35.85   10.57   0
   2   1 -12   18.37   11.52   0
  -2  -1  12    2.27   10.40   0
   1   1 -12   53.88   11.16   0
  -1  -1  12   49.13    7.28   0
   0  -1  12   60.28    9.75   0
   0   1 -12   54.04   12.84   0
   1  -1  12   36.70    7.49   0
  -1   1 -12   32.44   12.34   0
  -9   0  12   93.01    7.23   0
   9   0 -12   96.44    6.18   0
  -8   0  12   21.27    9.18   0
   8   0 -12   53.49    5.34   0
   7   0 -12   31.13    5.40   0
  -7   0  12   13.00    9.58   0
   6   0 -12  169.35    8.25   0
  -6   0  12  162.04   10.31   0
   5   0 -12  119.61    5.95   0
  -5   0  12  113.22   10.53   0
   4   0 -12  118.62    6.01   0
  -4   0  12  109.13   10.67   0
   3   0 -12   15.77   11.50   0
  -3   0  12   23.43   10.41   0
   2   0 -12    0.76   11.14   0
  -2   0  12    3.59    7.20   0
  -1   0  12  139.19   10.10   0
   1   0 -12  139.28    9.51   0
   0   0  12  158.79    8.12   0
   0   0 -12  237.45   12.72   0
   1   0  12   87.92    7.67   0
  -1   0 -12   93.31   14.33   0
  -9   1  12    1.06    6.88   0
   9  -1 -12   -4.23    5.59   0
  -8   1  12   17.28    9.06   0
   8  -1 -12   28.12    7.26   0
   7  -1 -12   39.04    7.58   0
  -7   1  12   32.81    9.50   0
   6  -1 -12   48.02    5.45   0
  -6   1  12   24.73    9.90   0
   5  -1 -12  165.09    8.10   0
  -5   1  12  151.07   10.33   0
   4  -1 -12  140.42   11.62   0
  -4   1  12  132.25   10.42   0
   3  -1 -12  192.64   11.39   0
  -3   1  12  172.56   10.45   0
   2  -1 -12   93.28   13.13   0
  -2   1  12   88.43    7.23   0
  -1   1  12  220.07   10.15   0
   1  -1 -12  247.69   12.82   0
   0   1  12  128.11    7.90   0
   0  -1 -12  189.49   13.67   0
  -9   2  12  120.91    7.29   0
   9  -2 -12  134.81    4.70   0
  -8   2  12  110.90    7.49   0
   8  -2 -12  151.62    6.31   0
  -7   2  12  118.73    9.55   0
   7  -2 -12  130.68    7.65   0
   6  -2 -12  113.87    7.77   0
  -6   2  12  124.06    9.73   0
   5  -2 -12  289.96    8.26   0
  -5   2  12  238.33    7.55   0
   4  -2 -12  326.40    9.75   0
  -4   2  12  260.98   10.46   0
   3  -2 -12  404.90   13.57   0
  -3   2  12  359.72   10.58   0
   2  -2 -12  300.61    9.36   0
  -2   2  12  264.41    9.35   0
  -1   2  12  548.28    9.18   0
   1  -2 -12  769.53   14.41   0
  -9   3  12   38.71    6.62   0
   9  -3 -12   25.08    5.54   0
  -8   3  12   65.50    7.17   0
   8  -3 -12   75.18    5.94   0
  -7   3  12   19.11    7.30   0
   7  -3 -12   23.19    5.73   0
   6  -3 -12   11.45    7.22   0
  -6   3  12   16.19    9.33   0
   5  -3 -12  408.68   13.43   0
  -5   3  12  354.14   10.25   0
   4  -3 -12   52.26   12.76   0
  -4   3  12   37.78    9.64   0
   3  -3 -12  213.38   12.87   0
  -3   3  12  199.07    8.14   0
   2  -3 -12   80.32   14.21   0
  -2   3  12   54.32    7.58   0
  -8   4  12  123.97    7.47   0
   8  -4 -12  130.64    4.86   0
  -7   4  12   52.00    7.28   0
   7  -4 -12   76.05    5.94   0
   6  -4 -12   56.72   12.19   0
  -6   4  12   18.53    7.27   0
   5  -4 -12  437.70   13.04   0
  -5   4  12  254.79    8.27   0
   4  -4 -12   42.08   13.00   0
  -4   4  12  -11.41    7.34   0
   3  -4 -12   22.47   13.93   0
  -3   4  12   19.03    7.26   0
   6  -5 -12   58.91   13.84   0
  -6   5  12   49.58    6.85   0
   4   8 -13   23.15    5.60   0
  -4  -8  13   14.59    6.59   0
   3   8 -13   27.11    5.65   0
  -3  -8  13    5.68    6.68   0
   2   8 -13   58.38    5.91   0
  -2  -8  13   34.99    6.82   0
   1   8 -13   29.92    5.84   0
  -1  -8  13   17.92    8.01   0
   0  -8  13   90.38    7.11   0
   0   8 -13  210.36   14.01   0
   5   7 -13   -1.33    5.57   0
  -5  -7  13    1.17    6.69   0
   4   7 -13  108.53    6.30   0
  -4  -7  13   87.03    7.26   0
   3   7 -13   42.46    5.92   0
  -3  -7  13   33.86    7.03   0
   2   7 -13   85.49    7.45   0
  -2  -7  13   63.73    7.14   0
   1   7 -13  120.47    6.53   0
  -1  -7  13   93.39    8.72   0
   0  -7  13  162.90    9.11   0
   0   7 -13  352.72   14.83   0
   6   6 -13   49.21    5.85   0
  -6  -6  13   42.12    6.94   0
   5   6 -13    2.64    5.80   0
  -5  -6  13   16.10    6.86   0
   4   6 -13  441.17    8.83   0
  -4  -6  13  346.77   10.16   0
   3   6 -13    3.06    7.40   0
  -3  -6  13   -0.25    8.91   0
   2   6 -13  101.86    7.73   0
  -2  -6  13   93.21   11.02   0
   1   6 -13  238.26   12.74   0
  -1  -6  13  139.47    7.64   0
   0  -6  13  178.96    7.78   0
   0   6 -13  315.86   12.70   0
   1  -6  13  116.95    7.28   0
  -1   6 -13  215.95   14.18   0
   7   5 -13    3.84    3.94   0
  -7  -5  13    0.55    6.73   0
   6   5 -13    5.65    4.15   0
  -6  -5  13    8.24    6.92   0
   5   5 -13   56.97    7.48   0
  -5  -5  13   59.31    9.05   0
   4   5 -13  713.05    9.56   0
  -4  -5  13  541.56   10.91   0
   3   5 -13   57.37    7.78   0
  -3  -5  13   55.22    9.33   0
   2   5 -13  369.85    8.71   0
  -2  -5  13  309.86   10.10   0
   1   5 -13  484.85   13.30   0
  -1  -5  13  354.57   10.05   0
   0  -5  13  162.90    7.79   0
   0   5 -13  250.25   12.71   0
   1  -5  13   40.83    7.01   0
  -1   5 -13  111.83   13.83   0
  -8  -4  13   25.72    6.59   0
   8   4 -13   21.45    5.50   0
   7   4 -13  138.47    6.34   0
  -7  -4  13  119.86    7.41   0
   6   4 -13  257.01    7.48   0
  -6  -4  13  229.62    9.72   0
   5   4 -13  102.30    7.70   0
  -5  -4  13  108.39    9.48   0
   4   4 -13  810.22    9.85   0
  -4  -4  13  668.30   11.19   0
   3   4 -13   62.35    7.72   0
  -3  -4  13   47.35    9.52   0
   2   4 -13   95.23    7.95   0
  -2  -4  13  100.23    9.62   0
   1   4 -13  470.35   13.24   0
  -1  -4  13  341.33    9.99   0
   0  -4  13  296.70    8.41   0
   0   4 -13  476.49   13.06   0
   1  -4  13  226.31    7.98   0
  -1   4 -13  424.33   14.36   0
  -8  -3  13   64.26    6.95   0
   8   3 -13   66.65    6.17   0
   7   3 -13   88.63    6.08   0
  -7  -3  13   63.26    5.30   0
   6   3 -13  121.16    7.76   0
  -6  -3  13  109.99    9.38   0
   5   3 -13   87.74    7.79   0
  -5  -3  13   86.86    9.52   0
   4   3 -13  494.19    8.86   0
  -4  -3  13  394.40   10.65   0
   3   3 -13  793.19    9.49   0
  -3  -3  13  679.04   11.48   0
   2   3 -13  320.89   13.43   0
  -2  -3  13  218.60   10.07   0
   1   3 -13  863.62   13.95   0
  -1  -3  13  674.87   10.85   0
   0  -3  13  178.06    7.83   0
   0   3 -13  182.66   12.62   0
  -8  -2  13   88.10    7.18   0
   8   2 -13   88.76    4.62   0
   7   2 -13   69.16    6.04   0
  -7  -2  13   73.72    8.21   0
   6   2 -13  349.99    8.25   0
  -6  -2  13  288.05    9.93   0
   5   2 -13  288.64    8.39   0
  -5  -2  13  258.72   10.11   0
   4   2 -13  200.03    8.09   0
  -4  -2  13  187.17   10.07   0
   3   2 -13  300.83    8.45   0
  -3  -2  13  234.75   10.24   0
   2   2 -13  112.96    9.34   0
  -2  -2  13  107.56    9.75   0
   1   2 -13   54.30   12.51   0
  -1  -2  13   47.77    7.58   0
   0  -2  13   12.48    7.09   0
   0   2 -13    9.13   10.00   0
  -8  -1  13  259.95    8.09   0
   8   1 -13  294.96    7.22   0
   7   1 -13   48.21    5.90   0
  -7  -1  13   43.36    8.23   0
   6   1 -13  266.11    6.14   0
  -6  -1  13  233.35    9.81   0
   5   1 -13    1.93    7.38   0
  -5  -1  13    8.01    9.46   0
   4   1 -13   -1.91    7.40   0
  -4  -1  13   -1.81    9.45   0
   3   1 -13  178.90   13.20   0
  -3  -1  13  138.57    9.92   0
   2   1 -13  -10.73    8.94   0
  -2  -1  13    2.41    9.30   0
   1   1 -13  332.04   12.92   0
  -1  -1  13  268.15    8.29   0
   0  -1  13  172.21    7.77   0
   0   1 -13  213.50   14.45   0
  -8   0  13   46.80    5.07   0
   8   0 -13   40.34    5.82   0
   7   0 -13    8.38    5.66   0
  -7   0  13   19.47    7.07   0
   6   0 -13  143.68    5.60   0
  -6   0  13  129.95    9.43   0
   5   0 -13  161.64    7.75   0
  -5   0  13  148.67    9.78   0
   4   0 -13  409.98    8.73   0
  -4   0  13  391.82   10.42   0
   3   0 -13  507.26   13.44   0
  -3   0  13  432.84   10.30   0
   2   0 -13   77.13    8.89   0
  -2   0  13   64.52    7.49   0
  -1   0  13   76.60    7.49   0
   1   0 -13  127.95   14.19   0
  -8   1  13  226.93    7.70   0
   8  -1 -13  249.32    6.85   0
  -7   1  13   80.54    5.35   0
   7  -1 -13   98.77    6.18   0
   6  -1 -13  303.94    6.95   0
  -6   1  13  277.69    8.31   0
   5  -1 -13   47.28    5.87   0
  -5   1  13   31.84    8.47   0
   4  -1 -13    2.48    8.68   0
  -4   1  13    0.65    7.32   0
   3  -1 -13    5.39   12.14   0
  -3   1  13    3.68    7.28   0
   2  -1 -13    1.63   14.15   0
  -2   1  13   -4.08    7.21   0
  -8   2  13    7.65    6.73   0
   8  -2 -13   22.81    5.58   0
  -7   2  13   -0.58    6.90   0
   7  -2 -13    7.58    5.47   0
   6  -2 -13   10.51    5.55   0
  -6   2  13    3.82    7.11   0
   5  -2 -13  114.50   12.41   0
  -5   2  13   81.99    7.44   0
   4  -2 -13  341.42   13.62   0
  -4   2  13  194.28    8.00   0
   3  -2 -13  165.71   14.41   0
  -3   2  13   87.34    7.49   0
   6  -3 -13   71.00   14.11   0
  -6   3  13   57.65    5.22   0
   5  -3 -13  171.16   14.40   0
  -5   3  13  105.98    5.57   0
   4   6 -14   91.23    7.29   0
  -4  -6  14   77.24    7.08   0
   3   6 -14   28.39    5.69   0
  -3  -6  14   19.61    6.73   0
   2   6 -14   17.44    5.61   0
  -2  -6  14   15.83    6.54   0
   5   5 -14   16.08    5.68   0
  -5  -5  14   26.91    6.76   0
   4   5 -14   41.60    5.85   0
  -4  -5  14   35.08    8.38   0
   3   5 -14   14.49    5.63   0
  -3  -5  14  -17.95    6.77   0
   2   5 -14    7.01   14.08   0
  -2  -5  14    3.27    6.63   0
   6   4 -14   10.96    5.48   0
  -6  -4  14    0.07    6.58   0
   5   4 -14   -1.83    5.62   0
  -5  -4  14   11.39    6.76   0
   4   4 -14   43.71    7.04   0
  -4  -4  14   18.90    7.05   0
   3   4 -14   -4.95    5.66   0
  -3  -4  14   -9.01    6.86   0
   2   4 -14   79.41   10.24   0
  -2  -4  14   44.58    7.19   0
   6   3 -14   46.96    6.04   0
  -6  -3  14   65.85    7.08   0
   5   3 -14  109.05    6.35   0
  -5  -3  14  117.39    7.36   0
   4   3 -14  380.12    7.23   0
  -4  -3  14  295.44    6.55   0
   3   3 -14   28.74    5.94   0
  -3  -3  14   21.10    7.17   0
   2   3 -14  128.49   14.59   0
  -2  -3  14  111.21    7.40   0
   7   2 -14   29.36    5.70   0
  -7  -2  14   51.78    6.81   0
   6   2 -14   20.00    3.99   0
  -6  -2  14   19.04    6.85   0
   5   2 -14    0.96    5.61   0
  -5  -2  14   11.11    6.91   0
   4   2 -14   35.36    5.87   0
  -4  -2  14   26.84    7.17   0
   3   2 -14    5.62   10.02   0
  -3  -2  14   12.95    5.03   0
   2   2 -14   62.28   10.08   0
  -2  -2  14   53.19    7.10   0
   7   1 -14    6.84    3.87   0
  -7  -1  14    0.89    6.51   0
   6   1 -14   16.59    5.64   0
  -6  -1  14   18.92    6.86   0
   5   1 -14   27.09    5.83   0
  -5  -1  14   45.72    7.04   0
   4   1 -14  262.80   10.74   0
  -4  -1  14  177.70    7.70   0
   3   1 -14  166.16   14.30   0
  -3  -1  14   87.26    7.33   0
   6   0 -14  230.82    6.48   0
  -6   0  14  180.51    7.64   0
   5   0 -14  206.71    6.48   0
  -5   0  14  167.04    7.74   0
   4   0 -14  300.00   14.61   0
  -4   0  14  210.91    7.68   0
;
_shelx_hkl_checksum     47745
_shelx_res_file
;
TITL Co(NCS)2(2,5-Dimethylpyrazin)2(H2O)2*(2,5-Dimethylpyrazin)3 (woe654)
CELL  0.71073    9.3296   10.8407   11.3906   103.231   111.888   104.123
ZERR  1           0.0008    0.0008    0.0009     0.009     0.009     0.009
LATT   1
SFAC  C H N S O Co
UNIT  32 44 12 2 2 1
L.S. 10
ACTA
BOND $H
TEMP -73
HTAB O1 N30
EQIV $1 -x+1, -y+1, -z+1
HTAB O1 N40_$1
OMIT -9 -6 7
OMIT 5 3 7
OMIT -10 9 5
WGHT    0.077200    0.272600
FVAR       1.87698
CO1   6    0.500000    0.500000    0.500000    10.50000    0.03207    0.02219 =
         0.02148    0.00454    0.00805    0.00973
N1    3    0.458402    0.328559    0.347399    11.00000    0.04322    0.02841 =
         0.02622    0.00351    0.01217    0.01200
C1    1    0.428890    0.225108    0.269817    11.00000    0.03828    0.03020 =
         0.03013    0.00935    0.01399    0.01208
S1    4    0.386969    0.080065    0.159817    11.00000    0.09622    0.02943 =
         0.05678   -0.00139    0.04351    0.01472
N10   3    0.236604    0.471661    0.409316    11.00000    0.03333    0.03249 =
         0.03059    0.01144    0.00912    0.01212
C10   1    0.183184    0.573892    0.431826    11.00000    0.03536    0.03600 =
         0.03338    0.01447    0.01292    0.01423
AFIX  43
H10   2    0.261583    0.661764    0.492655    11.00000   -1.20000
AFIX   0
C11   1    0.016638    0.555848    0.369138    11.00000    0.03583    0.04931 =
         0.03889    0.01956    0.01855    0.01747
C12   1   -0.042875    0.330744    0.264598    11.00000    0.03539    0.04606 =
         0.04843    0.00863    0.01070    0.00727
C13   1    0.123790    0.350620    0.325758    11.00000    0.03638    0.03533 =
         0.04109    0.00938    0.01035    0.00931
AFIX  43
H13   2    0.157860    0.275699    0.307308    11.00000   -1.20000
AFIX   0
C14   1   -0.040610    0.672478    0.391645    11.00000    0.04825    0.06173 =
         0.06142    0.02675    0.02630    0.03168
AFIX 137
H14A  2   -0.069306    0.699269    0.311805    11.00000   -1.50000
H14B  2    0.048328    0.749567    0.470985    11.00000   -1.50000
H14C  2   -0.138399    0.645089    0.406906    11.00000   -1.50000
AFIX   0
C15   1   -0.168598    0.192154    0.171481    11.00000    0.04321    0.05578 =
         0.09356   -0.00792    0.00635   -0.00114
AFIX 137
H15A  2   -0.249981    0.165367    0.204669    11.00000   -1.50000
H15B  2   -0.112895    0.126507    0.168400    11.00000   -1.50000
H15C  2   -0.225219    0.193861    0.080414    11.00000   -1.50000
AFIX   0
N11   3   -0.094936    0.434085    0.286662    11.00000    0.03436    0.05471 =
         0.04778    0.01577    0.01400    0.01351
C20   1    0.865097    0.495137    0.905976    11.00000    0.03756    0.07041 =
         0.03287    0.01410    0.00586    0.00660
AFIX  43
H20   2    0.766302    0.493587    0.838129    11.00000   -1.20000
AFIX   0
N20   3    0.898082    0.382016    0.889629    11.00000    0.04335    0.05931 =
         0.03297    0.00891    0.00771    0.00241
C24   1    1.076803    0.259676    0.969981    11.00000    0.06909    0.07179 =
         0.05722    0.01901    0.02310    0.02370
AFIX 137
H24A  2    0.978646    0.181501    0.946027    11.00000   -1.50000
H24B  2    1.167093    0.270183    1.055387    11.00000   -1.50000
H24C  2    1.111460    0.244775    0.898244    11.00000   -1.50000
AFIX   0
N30   3    0.518641    0.879446    0.448698    11.00000    0.06528    0.02714 =
         0.03549    0.00898    0.02361    0.01841
C30   1    0.373174    0.894091    0.403128    11.00000    0.06056    0.02512 =
         0.03736    0.00838    0.01824    0.01445
AFIX  43
H30   2    0.278781    0.819247    0.332932    11.00000   -1.20000
AFIX   0
C31   1    0.353183    1.014940    0.454102    11.00000    0.06013    0.02957 =
         0.04037    0.01319    0.02493    0.01751
C21   1    1.035970    0.385534    0.985661    11.00000    0.04307    0.06238 =
         0.03503    0.01543    0.01223    0.00726
C34   1    0.190466    1.031174    0.401967    11.00000    0.05749    0.04068 =
         0.07847    0.02001    0.02829    0.01968
AFIX 137
H34A  2    0.132055    1.003243    0.452877    11.00000   -1.50000
H34B  2    0.124055    0.974292    0.305919    11.00000   -1.50000
H34C  2    0.207639    1.126727    0.412614    11.00000   -1.50000
AFIX   0
N40   3    0.462381    0.450573    0.865213    11.00000    0.05077    0.04142 =
         0.02770    0.01276    0.01736    0.02169
C40   1    0.477033    0.576441    0.924816    11.00000    0.05380    0.04017 =
         0.03200    0.01639    0.02051    0.02258
AFIX  43
H40   2    0.461035    0.633317    0.872620    11.00000   -1.20000
AFIX   0
C41   1    0.514766    0.628415    1.060266    11.00000    0.04526    0.03691 =
         0.03089    0.01233    0.01781    0.01781
C44   1    0.531377    0.770672    1.126646    11.00000    0.08987    0.04129 =
         0.04638    0.01405    0.03512    0.03121
AFIX 137
H44A  2    0.432197    0.769042    1.138445    11.00000   -1.50000
H44B  2    0.543437    0.823953    1.069744    11.00000   -1.50000
H44C  2    0.629383    0.812249    1.215250    11.00000   -1.50000
AFIX   0
O1    5    0.546745    0.623973    0.391865    11.00000    0.05488    0.02572 =
         0.02773    0.01011    0.01944    0.01807
AFIX   3
H1O1  2    0.545145    0.700913    0.405895    11.00000   -1.50000
H2O1  2    0.548145    0.599223    0.319245    11.00000   -1.50000
AFIX   0
HKLF 4
REM  Co(NCS)2(2,5-Dimethylpyrazin)2(H2O)2*(2,5-Dimethylpyrazin)3 (woe654)
REM R1 =  0.0469 for    3540 Fo > 4sig(Fo)  and  0.0550 for all    4092 data
REM    228 parameters refined using      0 restraints
END
WGHT      0.0774      0.2690
REM Highest difference peak  0.371,  deepest hole -0.786,  1-sigma level  0.056
Q1    1   0.4745  0.1072  0.2239  11.00000  0.05    0.37
Q2    1   0.3470  0.4759  0.5054  11.00000  0.05    0.32
Q3    1   0.3764  0.4453  0.3869  11.00000  0.05    0.29
Q4    1   0.5629  0.5563  0.4216  11.00000  0.05    0.29
Q5    1   0.3978  0.4048  0.3990  11.00000  0.05    0.28
Q6    1   0.5210  0.4296  0.3995  11.00000  0.05    0.27
Q7    1   0.5548  0.4049  0.4625  11.00000  0.05    0.25
Q8    1   0.0967  0.5608  0.3791  11.00000  0.05    0.23
Q9    1   0.3821  0.4245  0.2768  11.00000  0.05    0.22
Q10   1   0.4644  0.1420  0.0946  11.00000  0.05    0.21
Q11   1   0.5775  0.9273  0.4955  11.00000  0.05    0.20
Q12   1   0.4960  0.4731  0.3815  11.00000  0.05    0.19
Q13   1   0.2599  0.0204  0.0419  11.00000  0.05    0.19
Q14   1   0.5450  0.6404  0.5131  11.00000  0.05    0.18
Q15   1   0.1898  1.1180  0.4787  11.00000  0.05    0.18
Q16   1   0.0879  0.9374  0.3583  11.00000  0.05    0.18
Q17   1   0.0624  0.4845  0.4683  11.00000  0.05    0.18
Q18   1   0.5187  0.7827  1.2280  11.00000  0.05    0.18
Q19   1   0.1779  0.4194  0.3727  11.00000  0.05    0.18
Q20   1   0.5055  0.6104  1.0035  11.00000  0.05    0.18
;
_shelx_res_checksum     49972
_shelxl_version_number         .2013
data_global
_journal_date_recd_electronic     2015-12-10
_journal_date_accepted     2015-12-16
_journal_name_full     'Acta Crystallographica, Section E'
_journal_year     2015
_journal_volume     71
_journal_issue     12
_journal_page_first     m269
_journal_page_last     m270
_journal_paper_category     HM
_journal_paper_doi     10.1107/S2056989015024184
_journal_coeditor_code     WM5255
_publ_contact_author
;
      Stefan Suckert
      Institut f\"ur Anorganische Chemie
      Christian-Albrechts-Universit\"at Kiel
      Max-Eyth Strasse 2
      D-24118 Kiel
      Germany
;
_publ_contact_author_email     ssuckert@ac.uni-kiel.de
_publ_contact_author_fax     '(+)431-880-1520'
_publ_contact_author_phone     '(+)431-880-2410'
_publ_section_title
;\
Crystal structure of
diaquabis(2,6-dimethylpyrazine-\k<i>N</i>)bis(thiocyanato-\k<i>N</i>)\
cobalt(II) 2,5-dimethylpyrazine trisolvate
;
_publ_section_title_footnote     .
loop_
    _publ_author_name
    _publ_author_footnote
    _publ_author_address
    'Suckert, Stefan' .
;
Institut f\"ur Anorganische Chemie
Christian-Albrechts-Universit\"at Kiel
Max-Eyth-Strasse 2
24118 Kiel
Germany
;
    'W\"ohlert, Susanne' .
;
Institut f\"ur Anorganische Chemie
Christian-Albrechts-Universit\"at Kiel
Max-Eyth-Strasse 2
24118 Kiel
Germany
;
    'Jess, Inke' .
;
Institut f\"ur Anorganische Chemie
Christian-Albrechts-Universit\"at Kiel
Max-Eyth-Strasse 2
24118 Kiel
Germany
;
    'N\"ather, Christian' .
;
Institut f\"ur Anorganische Chemie
Christian-Albrechts-Universit\"at Kiel
Max-Eyth-Strasse 2
24118 Kiel
Germany
;
