# Supplementary material for: Crystal structure of di­aqua­bis­(2,6-di­methyl­pyrazine-κN)bis­(thio­cyanato-κN)cobalt(II) 2,5-di­methyl­pyrazine tris­olvate
Source: Acta Crystallogr E Crystallogr Commun. 2015 Dec 24;71(Pt 12):m269–70. doi: 10.1107/S2056989015024184 (PMC4719868; doi:10.1107/S2056989015024184)
Supplement: Supplementary file 2 [file e-71-0m269-Isup2.hkl]

data_I                                                                          
_shelx_title ' Co(NCS)2(2,5-Dimethylpyrazin)2(H2O)2*(2,5-Dimethylpyrazin)3 (woe6
_shelx_refln_list_code          4                                               
_shelx_F_calc_maximum       52.05                                               
_exptl_crystal_F_000       395.00                                               
_reflns_d_resolution_high  0.7731                                               
                                                                                
loop_                                                                           
 _space_group_symop_operation_xyz                                               
 'x, y, z'                                                                      
 '-x, -y, -z'                                                                   
                                                                                
_cell_length_a     9.3296                                                       
_cell_length_b    10.8407                                                       
_cell_length_c    11.3906                                                       
_cell_angle_alpha 103.231                                                       
_cell_angle_beta  111.888                                                       
_cell_angle_gamma 104.123                                                       
                                                                                
_shelx_F_squared_multiplier     1.000                                           
                                                                                
loop_                                                                           
 _refln_index_h                                                                 
 _refln_index_k                                                                 
 _refln_index_l                                                                 
 _refln_F_squared_calc                                                          
 _refln_F_squared_meas                                                          
 _refln_F_squared_sigma                                                         
 _refln_observed_status                                                         
   4   0   0        277.88        258.32         4.52 o                         
   5   0   0        205.17        206.88         3.25 o                         
   6   0   0        153.45        161.61         4.50 o                         
   7   0   0        161.02        173.14         6.44 o                         
   8   0   0         79.16         88.91         3.30 o                         
   9   0   0         15.19         19.63         1.57 o                         
  10   0   0          4.01          4.17         1.13 o                         
 -10   1   0          2.35          3.40         1.33 o                         
  -9   1   0         10.88         10.22         1.61 o                         
  -8   1   0        121.88        119.24         4.94 o                         
  -7   1   0         97.55        113.27         6.55 o                         
  -6   1   0        309.42        308.95         7.77 o                         
  -1   1   0        115.27         79.09         6.06 o                         
   2   1   0       1100.36        753.45        37.93 o                         
   3   1   0        296.80        232.24        10.97 o                         
   4   1   0        612.80        585.65         9.40 o                         
   5   1   0        189.56        173.05         7.05 o                         
   6   1   0          0.86          2.63         1.68 o                         
   7   1   0          1.95         -0.59         2.17 o                         
   8   1   0         20.18         21.33         1.95 o                         
   9   1   0          7.40          7.15         1.64 o                         
  10   1   0         16.16         13.37         2.92 o                         
 -10   2   0         27.53         29.67         3.13 o                         
  -9   2   0         92.27         99.44         4.21 o                         
  -8   2   0        242.25        260.50         7.64 o                         
  -7   2   0        496.64        526.87        15.28 o                         
  -6   2   0        637.07        650.64        28.93 o                         
  -5   2   0        337.06        319.52        10.92 o                         
  -4   2   0        325.96        278.26         9.83 o                         
  -3   2   0        268.85        230.44         8.00 o                         
  -2   2   0         27.77         45.74         9.01 o                         
   1   2   0       1119.83        922.16         5.99 o                         
   2   2   0          1.20          2.96         2.23 o                         
   3   2   0        438.80        392.11        20.72 o                         
   4   2   0          9.22         10.70         1.74 o                         
   5   2   0          0.43          1.87         1.50 o                         
   6   2   0         29.31         28.83         3.42 o                         
   7   2   0         28.42         28.03         1.51 o                         
   8   2   0        134.77        148.99         6.50 o                         
   9   2   0          4.12          2.12         2.02 o                         
 -11   3   0          9.68          9.19         3.71 o                         
 -10   3   0         36.36         40.54         3.98 o                         
  -9   3   0        113.04        124.97         6.90 o                         
  -8   3   0        103.92        100.85         2.37 o                         
  -7   3   0         79.77         86.30         3.04 o                         
  -6   3   0         49.02         47.15         3.37 o                         
  -5   3   0        137.55        132.43         5.82 o                         
  -4   3   0       1459.79       1334.28        39.90 o                         
  -3   3   0        420.88        391.62         6.11 o                         
   0   3   0         11.98         13.01         2.59 o                         
   1   3   0        613.60        564.11        12.30 o                         
   2   3   0        929.91        846.45        24.08 o                         
   3   3   0        697.11        746.39        13.73 o                         
   4   3   0         26.09         25.98         3.11 o                         
   5   3   0         39.27         45.02         2.07 o                         
   6   3   0        142.55        163.52         7.71 o                         
   7   3   0          7.55          6.64         1.74 o                         
   8   3   0         80.20         88.11         3.32 o                         
   9   3   0          0.26         -0.85         1.36 o                         
 -11   4   0          0.98         -0.53         1.52 o                         
 -10   4   0          0.24          0.55         2.22 o                         
  -9   4   0         19.70         19.36         1.93 o                         
  -8   4   0         33.29         38.14         1.87 o                         
  -7   4   0         25.67         21.29         3.27 o                         
  -6   4   0        161.55        154.31         3.94 o                         
  -5   4   0        277.63        271.70         7.00 o                         
  -4   4   0         71.57         66.52         5.50 o                         
  -3   4   0         67.86         83.94         5.32 o                         
  -2   4   0          6.92          8.83         9.02 o                         
   0   4   0         39.51         53.22         3.59 o                         
   1   4   0        871.54        848.94        25.50 o                         
   2   4   0        297.62        373.02        12.19 o                         
   3   4   0        702.58        611.73        15.31 o                         
   4   4   0        226.45        215.85         8.84 o                         
   5   4   0          6.98          9.77         4.19 o                         
   6   4   0         25.89         28.14         1.62 o                         
   7   4   0         24.90         28.58         1.65 o                         
   8   4   0         10.17         15.25         3.37 o                         
 -11   5   0         12.03         11.92         4.08 o                         
 -10   5   0          6.33          6.01         1.83 o                         
  -9   5   0         29.44         29.37         2.50 o                         
  -8   5   0        195.25        191.74         2.98 o                         
  -7   5   0         14.06         16.45         3.08 o                         
  -6   5   0         26.22         24.28         3.87 o                         
  -5   5   0         12.73         10.53         3.98 o                         
  -4   5   0        126.65        122.56         5.28 o                         
  -3   5   0         38.73         66.56         7.93 o                         
  -2   5   0        802.57        772.38         9.84 o                         
   0   5   0        177.30        139.67         3.39 o                         
   1   5   0        146.91        111.09         2.19 o                         
   2   5   0          0.50          2.30         1.82 o                         
   3   5   0          8.93         17.89         1.81 o                         
   4   5   0         32.60         30.75         3.06 o                         
   5   5   0         31.49         31.79         1.84 o                         
   6   5   0         85.21         96.51         5.04 o                         
   7   5   0         86.79        103.43         5.02 o                         
   8   5   0         69.83         65.47         6.27 o                         
 -11   6   0         32.51         35.33         9.41 o                         
 -10   6   0          0.37          0.22         1.73 o                         
  -9   6   0         17.16         20.56         1.79 o                         
  -8   6   0         91.79         88.24         2.59 o                         
  -7   6   0          2.23          3.85         3.13 o                         
  -6   6   0        307.13        298.46        12.95 o                         
  -5   6   0        401.86        415.86        29.84 o                         
  -4   6   0        431.62        429.01         7.57 o                         
  -3   6   0          7.88          0.98         7.53 o                         
  -2   6   0         40.89         43.05         8.53 o                         
  -1   6   0         76.22         70.96         2.81 o                         
   0   6   0          5.78          4.89         1.87 o                         
   1   6   0         10.68          8.25         1.80 o                         
   2   6   0        122.83         95.18         3.58 o                         
   3   6   0        528.36        524.09         2.82 o                         
   4   6   0        237.25        270.13         4.15 o                         
   5   6   0        115.91        133.33         8.92 o                         
   6   6   0         43.71         44.27         1.60 o                         
   7   6   0         22.02         16.83         1.24 o                         
 -10   7   0          3.26          3.64         1.56 o                         
  -9   7   0         48.45         56.29         5.43 o                         
  -8   7   0        215.83        188.13         4.46 o                         
  -7   7   0          0.40          1.08         3.24 o                         
  -6   7   0          0.43          2.64         5.74 o                         
  -5   7   0          5.00          4.42         6.70 o                         
  -4   7   0         26.77         24.48         6.55 o                         
  -3   7   0         24.44         27.09         6.19 o                         
  -1   7   0        946.40        896.95         7.58 o                         
   0   7   0        855.81        843.76        12.76 o                         
   1   7   0        356.99        339.49         6.90 o                         
   2   7   0        210.92        222.76         2.41 o                         
   3   7   0        211.60        199.98         2.13 o                         
   4   7   0          0.44          3.19         1.71 o                         
   5   7   0         33.38         34.19         2.61 o                         
   6   7   0          1.38          1.33         1.23 o                         
 -10   8   0          7.21          2.75         1.56 o                         
  -9   8   0         36.29         37.97         3.20 o                         
  -8   8   0        171.67        191.30        13.34 o                         
  -7   8   0         62.89         62.68         4.59 o                         
  -6   8   0        299.85        347.91         6.84 o                         
  -5   8   0        916.91        960.48         8.08 o                         
  -4   8   0        610.63        649.97         6.75 o                         
  -3   8   0        865.45        930.61         7.29 o                         
  -2   8   0        549.55        533.66        30.66 o                         
  -1   8   0        625.21        634.77        10.31 o                         
   0   8   0        114.19        110.03         3.31 o                         
   1   8   0         44.74         48.42         1.91 o                         
   2   8   0         26.44         27.63         1.69 o                         
   3   8   0         24.24         26.10         1.70 o                         
   4   8   0          1.06          3.51         1.34 o                         
   5   8   0         53.66         54.73         5.77 o                         
   6   8   0          0.20          2.20         1.66 o                         
 -10   9   0         60.67         82.82         3.99 o                         
  -9   9   0         71.05         92.46         2.83 o                         
  -8   9   0        188.72        216.91         8.82 o                         
  -7   9   0        191.42        199.44         6.03 o                         
  -6   9   0        131.25        151.22         4.96 o                         
  -5   9   0        237.50        234.34         5.74 o                         
  -4   9   0        149.52        159.58         5.36 o                         
  -3   9   0         33.94         27.34         5.49 o                         
  -2   9   0        109.13        113.90         5.08 o                         
  -1   9   0        108.20        110.30         2.33 o                         
   0   9   0         10.78         13.11         2.29 o                         
   1   9   0          3.03          2.58         1.51 o                         
   2   9   0         92.97         96.36         2.61 o                         
   3   9   0         76.93         77.07         1.63 o                         
   4   9   0          0.57          2.15         1.35 o                         
   5   9   0         12.39          8.68         1.94 o                         
  -9  10   0         73.99         74.77         6.41 o                         
  -6  10   0          9.39         14.77         4.01 o                         
  -5  10   0         24.82         21.45         3.91 o                         
  -4  10   0          4.89          7.95         2.66 o                         
  -3  10   0         65.52         76.88         2.79 o                         
  -2  10   0         93.99        112.72         6.64 o                         
  -1  10   0        369.49        390.65         5.28 o                         
   0  10   0         70.91         81.43         1.98 o                         
   1  10   0         37.19         46.81         1.64 o                         
   2  10   0          1.40          0.23         1.46 o                         
   3  10   0          1.49          1.72         1.04 o                         
   4  10   0          3.54          4.09         1.00 o                         
  -6  11   0         67.73         78.31         2.77 o                         
  -5  11   0        232.56        239.70         6.58 o                         
  -4  11   0        257.13        258.65         2.81 o                         
  -3  11   0         51.42         58.32         2.40 o                         
  -2  11   0         16.34         20.89         3.70 o                         
  -1  11   0         18.59         20.41         1.79 o                         
   0  11   0          1.49          2.23         1.66 o                         
   1  11   0         12.86         11.92         1.60 o                         
   2  11   0         74.60         68.08         4.47 o                         
  -6  12   0          4.51          4.42         2.19 o                         
  -5  12   0         36.44         39.11         2.57 o                         
  -4  12   0          1.06          1.55         2.03 o                         
  -3  12   0          4.89          5.20         2.10 o                         
  -2  12   0         65.99         66.52         4.12 o                         
  -1  12   0         75.04         74.45         2.20 o                         
   0  12   0         66.21         57.06         6.12 o                         
   1  12   0          7.21          6.82         1.43 o                         
  -6  13   0         28.78         23.69         1.96 o                         
  -5  13   0         54.54         41.60         1.75 o                         
  -4  13   0         20.20         15.63         1.82 o                         
  -3  13   0         68.20         56.10         1.80 o                         
  -2  13   0          3.52          1.52         1.39 o                         
   1 -13   1        160.83        144.05         2.35 o                         
   2 -13   1        142.37        128.90         6.98 o                         
   3 -13   1         78.53         66.44         4.39 o                         
   4 -13   1         35.18         32.34         2.83 o                         
   5 -13   1         17.77         16.21         1.88 o                         
  -1 -12   1         52.81         47.37         4.37 o                         
   0 -12   1         14.53         14.50         1.71 o                         
   1 -12   1          9.78         10.98         1.90 o                         
   2 -12   1          2.52          1.52         1.91 o                         
   3 -12   1          6.85          6.41         1.81 o                         
   4 -12   1          6.65          8.13         1.89 o                         
   5 -12   1         34.89         37.81         2.75 o                         
  -3 -11   1         25.93         23.52         3.03 o                         
  -2 -11   1          0.85          0.96         1.98 o                         
  -1 -11   1          9.52         10.07         1.99 o                         
   0 -11   1          5.84          7.39         1.65 o                         
   1 -11   1        148.26        157.21         2.77 o                         
   2 -11   1         34.40         38.37         5.58 o                         
   3 -11   1        135.05        148.11         4.59 o                         
   4 -11   1        122.07        117.14         2.55 o                         
   5 -11   1          0.49          0.95         2.87 o                         
  -4 -10   1          3.27          2.92         1.51 o                         
  -3 -10   1         60.32         61.12         1.67 o                         
  -2 -10   1        145.33        147.27         3.62 o                         
  -1 -10   1        260.90        274.84         3.64 o                         
   0 -10   1         58.53         57.13         2.40 o                         
   1 -10   1        202.97        197.47         2.54 o                         
   2 -10   1         32.47         25.41         3.58 o                         
   3 -10   1         50.74         43.76         3.00 o                         
   4 -10   1         57.24         50.01         3.00 o                         
   9 -10   1         34.06         39.80         3.01 o                         
  -5  -9   1         49.57         44.89         4.85 o                         
  -4  -9   1         17.47         20.41         1.61 o                         
  -3  -9   1         66.89         68.50         1.66 o                         
  -2  -9   1         68.33         70.88         1.77 o                         
  -1  -9   1         29.24         26.92         1.78 o                         
   0  -9   1        144.55        144.00         2.18 o                         
   1  -9   1        250.12        247.84         2.82 o                         
   2  -9   1         75.37         88.71         4.85 o                         
   3  -9   1        231.33        251.01         8.67 o                         
   4  -9   1        724.83        728.32        24.10 o                         
   7  -9   1          0.94          1.45         3.45 o                         
   8  -9   1          4.92          4.79         2.21 o                         
   9  -9   1          1.32          1.86         2.39 o                         
  10  -9   1          1.02          3.08         2.56 o                         
  -6  -8   1          1.86         -0.52         2.05 o                         
  -5  -8   1          3.78          4.65         1.61 o                         
  -4  -8   1          1.69          2.76         1.59 o                         
  -3  -8   1        118.96        113.74         1.67 o                         
  -2  -8   1         80.38         87.50         1.87 o                         
  -1  -8   1       1057.30       1074.20        11.38 o                         
   0  -8   1        605.77        607.21         6.13 o                         
   1  -8   1        920.48        934.10        13.74 o                         
   2  -8   1        187.05        179.20         5.29 o                         
   3  -8   1         29.31         28.48         3.72 o                         
   4  -8   1         52.88         62.47         4.88 o                         
   6  -8   1         11.64         12.12         3.00 o                         
   7  -8   1         62.30         62.91         2.41 o                         
   8  -8   1         35.68         40.64         2.70 o                         
   9  -8   1         10.93         11.36         2.38 o                         
  10  -8   1          0.17         -0.42         1.54 o                         
  -7  -7   1          0.18         -2.01         2.01 o                         
  -6  -7   1        100.79        106.00         4.66 o                         
  -5  -7   1        132.09        135.06         3.26 o                         
  -4  -7   1        241.73        259.45         3.57 o                         
  -3  -7   1        721.52        722.99        10.32 o                         
  -2  -7   1        293.85        282.22         2.43 o                         
  -1  -7   1         86.80         78.24         5.39 o                         
   0  -7   1        142.90        128.33         2.64 o                         
   1  -7   1        250.91        233.20         2.83 o                         
   2  -7   1         61.72         61.89         5.35 o                         
   3  -7   1        130.21        113.84         4.60 o                         
   4  -7   1        280.98        290.99        10.08 o                         
   5  -7   1        371.05        361.99         5.57 o                         
   6  -7   1        130.76        123.06         4.80 o                         
   7  -7   1        325.68        335.41        13.90 o                         
   8  -7   1          0.94          0.63         1.96 o                         
   9  -7   1         23.64         21.85         2.36 o                         
  10  -7   1          4.18          2.64         1.47 o                         
  -7  -6   1         71.61         78.40         6.31 o                         
  -6  -6   1         93.29        104.23         3.39 o                         
  -5  -6   1        113.98        126.42         4.91 o                         
  -4  -6   1        207.92        223.00         2.09 o                         
  -3  -6   1         92.84         85.56         2.11 o                         
  -2  -6   1         72.04         76.24         3.69 o                         
  -1  -6   1        605.42        591.86        15.71 o                         
   0  -6   1       1029.71        976.99        19.41 o                         
   1  -6   1        496.84        497.60         9.18 o                         
   3  -6   1        117.74        103.62         8.89 o                         
   4  -6   1        180.05        173.23         6.57 o                         
   5  -6   1        798.27        798.64        23.95 o                         
   6  -6   1        231.88        228.07         5.38 o                         
   7  -6   1        275.57        282.57         6.11 o                         
   8  -6   1          0.53         -1.84         1.84 o                         
   9  -6   1         34.74         36.60         5.18 o                         
  10  -6   1          1.06          1.43         1.67 o                         
  -8  -5   1         46.20         47.74         5.76 o                         
  -7  -5   1        100.28        101.38         3.99 o                         
  -6  -5   1         40.27         39.27         2.25 o                         
  -5  -5   1        141.51        149.86         4.77 o                         
  -4  -5   1        669.00        713.08        11.64 o                         
  -3  -5   1       1352.69       1354.97        47.37 o                         
  -2  -5   1       1025.10        900.86        25.34 o                         
   0  -5   1       1193.08       1192.75        35.75 o                         
   1  -5   1        108.99         80.29         3.50 o                         
   2  -5   1        335.97        330.53         9.69 o                         
   3  -5   1        206.71        213.91         4.24 o                         
   4  -5   1        131.88        116.87         7.35 o                         
   5  -5   1        219.13        214.52         6.75 o                         
   6  -5   1         17.25         14.39         1.82 o                         
   7  -5   1        258.17        275.61         6.99 o                         
   8  -5   1         51.01         48.07         2.70 o                         
   9  -5   1         24.89         26.74         1.76 o                         
  10  -5   1          7.30          7.74         1.94 o                         
  -9  -4   1         15.55         12.85         3.31 o                         
  -8  -4   1         17.53         17.49         2.41 o                         
  -7  -4   1        408.00        456.59        17.92 o                         
  -6  -4   1         42.86         43.21         4.48 o                         
  -5  -4   1        472.19        494.91         8.01 o                         
  -4  -4   1        345.29        325.45        14.75 o                         
  -3  -4   1         37.50         28.29         2.46 o                         
  -2  -4   1        257.63        304.72        11.58 o                         
  -1  -4   1         53.14         37.81         2.52 o                         
   0  -4   1         91.01        104.81         3.03 o                         
   1  -4   1        128.17        140.44         5.05 o                         
   2  -4   1         32.43         26.67        10.90 o                         
   3  -4   1         33.24         15.21         8.44 o                         
   4  -4   1         87.39         66.48         5.76 o                         
   5  -4   1          2.66          3.56         1.92 o                         
   6  -4   1         22.85         24.37         1.87 o                         
   7  -4   1          0.43         -2.06         2.06 o                         
   8  -4   1        107.81        118.85         5.06 o                         
   9  -4   1         24.19         32.14         1.64 o                         
  10  -4   1         70.49         72.17         7.99 o                         
  -9  -3   1         52.41         49.75         4.27 o                         
  -8  -3   1          3.91          8.69         1.61 o                         
  -7  -3   1        309.71        363.39         8.73 o                         
  -6  -3   1        224.37        231.50         7.21 o                         
  -5  -3   1        216.27        216.64         7.57 o                         
  -4  -3   1         21.88         18.88         1.53 o                         
  -3  -3   1          0.73          8.46         2.42 o                         
  -2  -3   1        763.60        654.70         5.05 o                         
  -1  -3   1        151.16         97.63        15.33 o                         
   0  -3   1         14.67         12.02         6.24 o                         
   2  -3   1        150.24        123.08         2.86 o                         
   3  -3   1         12.64         18.03         6.34 o                         
   4  -3   1        618.21        625.34        13.02 o                         
   5  -3   1        203.54        196.32         4.35 o                         
   6  -3   1        493.86        509.18         9.73 o                         
   7  -3   1        275.88        323.62         5.22 o                         
   8  -3   1        684.92        699.65        21.20 o                         
   9  -3   1         31.83         35.87         1.51 o                         
  10  -3   1        124.57        126.80        20.15 o                         
 -10  -2   1         17.46         15.71         4.17 o                         
  -9  -2   1         23.53         25.33         2.79 o                         
  -8  -2   1          0.25          2.23         2.67 o                         
  -7  -2   1        527.46        566.33        13.68 o                         
  -6  -2   1         31.31         30.76         2.09 o                         
  -5  -2   1        173.78        159.26         3.35 o                         
  -4  -2   1        321.32        298.40        12.23 o                         
  -3  -2   1         20.64         46.97         9.18 o                         
  -2  -2   1        743.19        667.59         6.72 o                         
  -1  -2   1        165.79        163.29         7.62 o                         
   4  -2   1        771.79        666.27         9.52 o                         
   5  -2   1        727.47        669.11        33.54 o                         
   6  -2   1        797.05        801.06        30.86 o                         
   7  -2   1         63.50         73.90         2.20 o                         
   8  -2   1        223.60        243.00         5.35 o                         
   9  -2   1          5.21          7.08         1.37 o                         
  10  -2   1         15.05         14.73         2.54 o                         
 -10  -1   1          0.97          1.60         1.31 o                         
  -9  -1   1         22.72         26.57         3.03 o                         
  -8  -1   1          0.31         -0.53         1.49 o                         
  -7  -1   1          0.49          2.62         1.47 o                         
  -6  -1   1         14.00         16.45         3.09 o                         
  -5  -1   1        193.51        207.02        11.59 o                         
  -4  -1   1         20.95         34.96         7.97 o                         
  -3  -1   1        246.15        202.68         4.91 o                         
  -1  -1   1         73.63         73.54        29.10 o                         
   1  -1   1        263.25        203.02         3.16 o                         
   2  -1   1        474.81        335.14        27.85 o                         
   3  -1   1       1469.20       1317.68         6.90 o                         
   4  -1   1        376.54        358.24        14.80 o                         
   5  -1   1          2.84          1.94         1.92 o                         
   6  -1   1         23.38         23.99         1.82 o                         
   7  -1   1         19.81         21.66         1.62 o                         
   8  -1   1         48.86         53.88         3.87 o                         
   9  -1   1         11.93         16.28         3.42 o                         
  10  -1   1         19.59         18.16         4.89 o                         
 -10   0   1          0.58         -1.87         1.95 o                         
  -9   0   1          4.78          4.32         1.61 o                         
  -8   0   1          4.99          5.54         1.42 o                         
  -7   0   1          6.11          5.74         2.95 o                         
  -6   0   1         72.54         80.80         4.37 o                         
  -5   0   1        271.15        278.44        11.84 o                         
  -4   0   1       1599.81       1550.12         6.50 o                         
  -3   0   1        177.64        171.52        14.60 o                         
  -2   0   1        269.19        268.84        24.05 o                         
   1   0   1         55.15         37.23         2.31 o                         
   2   0   1        425.40        317.50        28.67 o                         
   3   0   1        257.54        194.90         5.07 o                         
   4   0   1        250.83        231.18         3.97 o                         
   5   0   1        235.80        221.12         3.92 o                         
   6   0   1        257.73        287.99         5.59 o                         
   7   0   1        346.82        353.59         4.67 o                         
   8   0   1         39.13         38.68         2.40 o                         
   9   0   1          5.93          6.45         1.62 o                         
  10   0   1         34.29         28.84         5.20 o                         
 -10   1   1          1.20          3.21         1.60 o                         
  -9   1   1         50.19         50.93         2.36 o                         
  -8   1   1         48.77         48.37         3.64 o                         
  -7   1   1         97.15        103.59         3.07 o                         
  -6   1   1        458.26        481.25         6.45 o                         
  -5   1   1         21.22         15.10         4.02 o                         
  -3   1   1        960.39        747.65       112.62 o                         
  -2   1   1        663.66        649.37        10.46 o                         
  -1   1   1          4.27         17.21        15.38 o                         
   0   1   1         88.32         66.29         7.64 o                         
   1   1   1        534.55        394.65        38.64 o                         
   3   1   1        770.90        622.61        23.43 o                         
   4   1   1        360.22        336.80         8.21 o                         
   5   1   1         54.92         60.44         2.02 o                         
   6   1   1         25.24         26.17         2.51 o                         
   7   1   1         51.84         62.33         3.20 o                         
   8   1   1         26.42         32.31         1.47 o                         
   9   1   1          3.09          2.16         1.72 o                         
 -11   2   1          0.88          0.25         2.55 o                         
 -10   2   1         30.82         36.57         2.34 o                         
  -9   2   1        133.79        145.18         7.62 o                         
  -8   2   1          5.45          5.89         2.91 o                         
  -7   2   1         40.02         36.57         3.04 o                         
  -6   2   1         27.57         29.33         3.15 o                         
  -5   2   1        191.02        204.12        10.59 o                         
  -4   2   1        242.77        177.02        17.77 o                         
  -2   2   1        249.65        224.27         8.66 o                         
   1   2   1        173.15        149.91         2.32 o                         
   2   2   1         24.88         37.91         3.17 o                         
   3   2   1         16.87         23.61         1.91 o                         
   4   2   1        162.73        159.11         8.94 o                         
   5   2   1          9.41         12.12         1.71 o                         
   6   2   1        276.67        301.65         3.91 o                         
   7   2   1        216.19        246.40         7.83 o                         
   8   2   1         15.25         19.59         2.17 o                         
   9   2   1          5.82          3.36         1.32 o                         
 -11   3   1          3.06          3.02         1.50 o                         
 -10   3   1         10.27         12.62         2.95 o                         
  -9   3   1         60.81         59.49         5.10 o                         
  -8   3   1        102.75        100.58         2.75 o                         
  -7   3   1         88.45        101.32         3.30 o                         
  -6   3   1        350.12        312.93        13.86 o                         
  -5   3   1       1368.61       1348.83        49.65 o                         
  -4   3   1       1074.88        997.05        40.29 o                         
  -3   3   1        225.57        177.14         5.46 o                         
  -2   3   1        297.99        282.93         7.51 o                         
  -1   3   1         79.55         51.91         4.49 o                         
   0   3   1          3.85          5.96         1.77 o                         
   1   3   1        540.57        502.49        16.15 o                         
   2   3   1        805.33        771.31        11.14 o                         
   3   3   1        440.57        445.35         5.25 o                         
   4   3   1       1070.01       1084.12        16.69 o                         
   5   3   1          1.69          7.25         2.04 o                         
   6   3   1         54.70         58.06         2.01 o                         
   7   3   1         46.63         46.15         2.29 o                         
   8   3   1         10.42         12.15         1.56 o                         
 -11   4   1          1.55         -1.33         1.46 o                         
 -10   4   1         19.36         22.88         1.57 o                         
  -9   4   1         60.07         63.16         2.26 o                         
  -8   4   1        128.90        129.87         4.21 o                         
  -7   4   1         54.29         60.88         7.53 o                         
  -6   4   1        250.23        266.95         4.12 o                         
  -5   4   1          8.36         11.90         4.10 o                         
  -4   4   1        466.71        537.36         5.52 o                         
  -3   4   1        175.33        213.69         6.23 o                         
   1   4   1        396.74        389.84         4.82 o                         
   2   4   1         87.55         81.52         5.26 o                         
   3   4   1         21.55         19.19         1.70 o                         
   4   4   1         78.07         82.51         2.09 o                         
   5   4   1          2.88          1.51         1.48 o                         
   6   4   1         87.84        101.64         2.06 o                         
   7   4   1         81.64         99.81         3.61 o                         
   8   4   1         43.59         40.59         9.48 o                         
 -11   5   1         24.95         19.62         4.03 o                         
 -10   5   1         18.09         18.83         1.65 o                         
  -9   5   1         99.90         96.22         2.50 o                         
  -8   5   1        181.62        177.17         3.01 o                         
  -7   5   1          2.22          1.93         3.54 o                         
  -6   5   1        328.74        346.58         3.89 o                         
  -5   5   1        314.43        304.44         6.32 o                         
  -3   5   1        147.48        108.95         4.84 o                         
  -1   5   1        274.85        276.83         8.19 o                         
   0   5   1        258.95        295.35         4.53 o                         
   1   5   1          4.04          1.80         2.14 o                         
   2   5   1        237.51        234.78         6.05 o                         
   3   5   1        595.08        608.34        23.70 o                         
   4   5   1        347.66        359.93         7.03 o                         
   5   5   1        278.92        279.48         9.68 o                         
   6   5   1        147.98        148.53         6.75 o                         
   7   5   1         43.33         37.44         4.55 o                         
 -11   6   1         28.28         26.25         5.53 o                         
 -10   6   1          5.86          3.62         2.01 o                         
  -9   6   1        140.24        138.47         2.53 o                         
  -8   6   1        309.15        307.05         6.00 o                         
  -7   6   1        102.33        104.01         3.37 o                         
  -6   6   1        872.99        853.28        46.79 o                         
  -5   6   1        271.34        270.11         8.88 o                         
  -4   6   1         98.61        108.47         6.44 o                         
  -3   6   1         59.80         74.95         7.93 o                         
  -2   6   1        176.25        167.42        16.78 o                         
  -1   6   1        200.19        182.68         3.00 o                         
   0   6   1       1330.23       1262.57        40.70 o                         
   1   6   1       1002.82        963.95        54.53 o                         
   2   6   1        608.18        617.27        12.28 o                         
   3   6   1        230.39        231.95         2.67 o                         
   4   6   1         49.37         55.91         1.43 o                         
   5   6   1          3.46          3.93         1.63 o                         
   6   6   1          0.46         -1.49         1.49 o                         
   7   6   1         21.10         22.07         7.11 o                         
 -11   7   1         27.24         23.63         6.91 o                         
 -10   7   1          5.27          5.42         1.76 o                         
  -9   7   1         21.04         19.88         1.95 o                         
  -8   7   1         38.76         34.71         2.15 o                         
  -7   7   1         76.65         65.47         6.00 o                         
  -6   7   1         30.55         27.16         3.24 o                         
  -5   7   1         83.56         96.11         5.85 o                         
  -4   7   1        268.14        275.54         6.41 o                         
  -3   7   1        449.37        484.93         6.94 o                         
  -2   7   1        421.54        407.08        21.56 o                         
  -1   7   1       1105.25       1037.00        21.48 o                         
   0   7   1        104.99         89.65         2.52 o                         
   1   7   1         27.69         27.04         2.06 o                         
   2   7   1         17.70         18.70         1.86 o                         
   3   7   1         21.93         18.47         1.59 o                         
   4   7   1         71.78         74.03         3.31 o                         
   5   7   1         57.85         59.25         4.02 o                         
   6   7   1         12.39          9.09         4.18 o                         
 -10   8   1          0.50          1.53         1.70 o                         
  -9   8   1         20.00         17.99         1.82 o                         
  -8   8   1         48.22         47.21         3.62 o                         
  -7   8   1         91.27         98.04         4.31 o                         
  -6   8   1        352.54        386.75         6.32 o                         
  -5   8   1        271.09        290.63         6.68 o                         
  -4   8   1         33.54         42.02         5.75 o                         
  -3   8   1         50.44         56.22         4.95 o                         
  -2   8   1        148.45        139.89         6.42 o                         
  -1   8   1        548.57        526.25        14.26 o                         
   0   8   1         17.18         16.58         2.03 o                         
   1   8   1        462.04        466.11         9.62 o                         
   2   8   1        528.34        496.15         7.82 o                         
   3   8   1        120.06        137.36         3.42 o                         
   4   8   1        107.98        117.40         4.30 o                         
   5   8   1         22.11         21.45         2.15 o                         
 -10   9   1         23.41         27.33         4.98 o                         
  -9   9   1         21.44         19.50         2.85 o                         
  -8   9   1         22.97         21.51         3.03 o                         
  -7   9   1          1.57          3.64         3.60 o                         
  -6   9   1          5.93          6.77         3.47 o                         
  -5   9   1         33.96         23.90         4.77 o                         
  -4   9   1         67.95         66.98         4.30 o                         
  -3   9   1        230.41        222.98         4.75 o                         
  -2   9   1        225.27        218.68        10.42 o                         
  -1   9   1       1047.22       1014.33         4.36 o                         
   0   9   1         49.41         46.24         1.62 o                         
   1   9   1        112.83        115.56         3.91 o                         
   2   9   1        111.23        109.97         4.36 o                         
   3   9   1         36.25         39.43         4.29 o                         
   4   9   1         38.64         37.07         6.38 o                         
 -10  10   1          5.56          5.60         3.05 o                         
  -9  10   1          0.31          0.19         3.15 o                         
  -8  10   1          4.33          5.10         3.00 o                         
  -7  10   1         15.93         16.01         2.99 o                         
  -6  10   1         65.56         74.91         3.91 o                         
  -5  10   1        319.84        315.14         4.39 o                         
  -4  10   1        185.62        185.23         3.52 o                         
  -3  10   1        139.15        142.89         4.23 o                         
  -2  10   1        174.13        175.83         4.07 o                         
  -1  10   1        140.02        130.98         2.07 o                         
   0  10   1         33.48         35.25         1.82 o                         
   1  10   1         89.30         88.42         1.99 o                         
   2  10   1        131.91        131.85         6.13 o                         
   3  10   1         64.63         57.64         6.83 o                         
  -8  11   1         93.84         89.28         4.30 o                         
  -7  11   1        136.59        140.78         3.91 o                         
  -6  11   1         78.32         82.30         3.39 o                         
  -5  11   1        129.24        125.62         3.57 o                         
  -4  11   1        116.34        120.99         3.10 o                         
  -3  11   1         56.13         56.01         3.52 o                         
  -2  11   1        172.61        182.39         3.61 o                         
  -1  11   1        293.65        294.35         5.00 o                         
   0  11   1        239.51        241.02         6.25 o                         
   1  11   1         61.53         52.81         7.90 o                         
   2  11   1        120.42        102.22        14.63 o                         
  -7  12   1         21.26         19.02         1.77 o                         
  -6  12   1         94.14        102.95         2.07 o                         
  -5  12   1        173.04        186.21         7.55 o                         
  -4  12   1        128.78        135.24         4.18 o                         
  -3  12   1        173.30        180.87         5.43 o                         
  -2  12   1         99.84         99.65         2.47 o                         
  -1  12   1          3.28          4.17         1.21 o                         
   0  12   1          0.34         -1.01         1.33 o                         
  -6  13   1         64.21         43.52         1.62 o                         
  -5  13   1         31.42         20.08         1.35 o                         
  -4  13   1          0.64          0.47         1.28 o                         
  -3  13   1          0.34         -1.23         1.23 o                         
   0 -13   2         79.53         67.41        10.98 o                         
   1 -13   2         35.32         28.56         1.85 o                         
   2 -13   2         11.31         10.06         1.51 o                         
   3 -13   2         13.04         11.45         1.47 o                         
   4 -13   2         20.10         14.70         1.84 o                         
  -2 -12   2          5.34          5.51         1.43 o                         
  -1 -12   2          5.35          6.58         1.62 o                         
   0 -12   2         14.45         16.84         1.78 o                         
   1 -12   2         49.05         51.80         2.43 o                         
   2 -12   2         14.95         17.90         1.90 o                         
   3 -12   2         20.97         25.21         2.09 o                         
   4 -12   2         36.62         38.45         2.60 o                         
  -3 -11   2         34.22         27.96         3.61 o                         
  -2 -11   2         11.09         12.51         1.61 o                         
  -1 -11   2          1.88          0.92         1.75 o                         
   0 -11   2        109.40        116.56         1.93 o                         
   1 -11   2         39.93         42.03         2.32 o                         
   2 -11   2          2.01          1.88         2.48 o                         
   3 -11   2          7.40          7.59         2.39 o                         
   4 -11   2         29.45         24.70         3.03 o                         
  -4 -10   2         13.30         12.32         2.07 o                         
  -3 -10   2         37.16         36.28         1.93 o                         
  -2 -10   2         71.27         75.11         1.82 o                         
  -1 -10   2         15.92         14.11         1.75 o                         
   0 -10   2         32.01         34.09         1.80 o                         
   1 -10   2          0.45          0.85         2.00 o                         
   2 -10   2         31.43         37.92         4.08 o                         
   3 -10   2        128.17        148.58         3.68 o                         
   8 -10   2        128.47        146.76         4.26 o                         
   9 -10   2         51.08         60.62         3.20 o                         
  -5  -9   2          1.21          5.87         2.81 o                         
  -4  -9   2         15.26         12.07         1.51 o                         
  -3  -9   2          0.26          0.05         1.63 o                         
  -2  -9   2          0.34          1.07         1.53 o                         
  -1  -9   2         20.09         16.41         1.91 o                         
   0  -9   2       1199.80       1233.22        17.77 o                         
   1  -9   2        523.00        554.19         3.58 o                         
   2  -9   2        747.02        804.12         6.32 o                         
   3  -9   2        664.03        726.56        24.66 o                         
   7  -9   2        161.95        177.83         3.27 o                         
   8  -9   2        151.49        160.55         2.68 o                         
   9  -9   2         83.96         97.58         2.75 o                         
  -6  -8   2          0.18          0.20         1.71 o                         
  -5  -8   2         61.86         66.50         2.24 o                         
  -4  -8   2         88.49        103.20         1.79 o                         
  -3  -8   2        554.83        568.09        17.51 o                         
  -2  -8   2        910.92        960.31        24.68 o                         
  -1  -8   2        366.22        374.58         8.17 o                         
   0  -8   2        745.28        775.95        10.99 o                         
   1  -8   2        140.10        145.99         3.41 o                         
   2  -8   2        151.75        140.54         5.21 o                         
   3  -8   2        319.99        336.45         5.77 o                         
   5  -8   2       1020.05       1086.95        14.01 o                         
   6  -8   2        286.64        295.93         3.89 o                         
   7  -8   2        365.62        403.69        14.37 o                         
   8  -8   2        107.91        119.15         3.87 o                         
   9  -8   2         18.42         20.80         4.89 o                         
  10  -8   2         12.62         13.05         3.23 o                         
  -7  -7   2         47.37         41.80         3.09 o                         
  -6  -7   2        104.09        102.26         2.15 o                         
  -5  -7   2        142.44        152.23         3.99 o                         
  -4  -7   2         82.30         87.95         2.08 o                         
  -3  -7   2         51.05         50.90         2.54 o                         
  -2  -7   2          0.39          2.65         1.98 o                         
  -1  -7   2         81.53         80.34         3.43 o                         
   0  -7   2        376.99        373.21         3.91 o                         
   2  -7   2        551.26        595.39         7.29 o                         
   4  -7   2        426.51        404.19         6.51 o                         
   5  -7   2         71.47         80.58         5.30 o                         
   6  -7   2         18.91         15.85         2.66 o                         
   7  -7   2        138.20        142.44         6.10 o                         
   8  -7   2         28.31         31.30         2.77 o                         
   9  -7   2          5.03          5.53         1.80 o                         
  10  -7   2          6.71          5.98         1.61 o                         
  -8  -6   2         19.08         23.41         4.22 o                         
  -7  -6   2          8.00          9.57         2.18 o                         
  -6  -6   2          7.18          5.83         1.65 o                         
  -5  -6   2          0.39         -1.49         2.00 o                         
  -4  -6   2         94.23         93.91         4.88 o                         
  -3  -6   2        149.66        127.06         2.68 o                         
  -2  -6   2        264.69        255.45        13.19 o                         
  -1  -6   2       1625.48       1619.98        59.16 o                         
   0  -6   2         87.04         73.55         2.81 o                         
   1  -6   2        647.44        710.38        28.14 o                         
   2  -6   2        109.30        161.46         5.92 o                         
   3  -6   2        182.93        210.89         5.47 o                         
   4  -6   2         16.08         16.81         2.61 o                         
   5  -6   2        271.60        266.38         5.97 o                         
   6  -6   2          1.29          1.87         2.22 o                         
   7  -6   2         48.12         50.86         2.08 o                         
   8  -6   2         15.09         17.73         2.11 o                         
   9  -6   2          0.42         -0.59         1.63 o                         
  10  -6   2          0.66          0.79         1.46 o                         
  -8  -5   2          9.24         14.07         1.59 o                         
  -7  -5   2         49.96         50.49         1.69 o                         
  -6  -5   2         21.83         22.53         1.25 o                         
  -5  -5   2        555.19        586.36        20.06 o                         
  -4  -5   2        370.70        383.70        20.26 o                         
  -3  -5   2        686.28        718.02        20.68 o                         
  -2  -5   2        267.60        216.70        10.78 o                         
  -1  -5   2         90.24        102.24        10.81 o                         
   0  -5   2        269.73        250.21        13.65 o                         
   2  -5   2          1.61          7.26         3.12 o                         
   3  -5   2       1125.17       1002.81         6.94 o                         
   4  -5   2        313.37        287.31         4.86 o                         
   5  -5   2         44.15         40.48         2.05 o                         
   6  -5   2          2.87          3.56         2.78 o                         
   7  -5   2         41.02         34.26         1.93 o                         
   8  -5   2          6.71          5.74         1.86 o                         
   9  -5   2          6.89          9.40         3.38 o                         
  10  -5   2          4.40          4.26         1.69 o                         
  -9  -4   2          3.69          2.29         1.89 o                         
  -8  -4   2        114.15        126.95         7.59 o                         
  -7  -4   2        275.16        325.68         2.75 o                         
  -6  -4   2         42.17         47.16         1.85 o                         
  -5  -4   2        429.60        481.22        22.99 o                         
  -4  -4   2          1.13          1.67         3.22 o                         
  -3  -4   2          3.06         -4.04         4.04 o                         
  -2  -4   2        218.75        233.11        18.07 o                         
  -1  -4   2        741.84        713.71         5.51 o                         
   0  -4   2        787.50        721.39        31.95 o                         
   1  -4   2         84.17         63.41         7.06 o                         
   2  -4   2          3.52          2.05         2.50 o                         
   3  -4   2        201.24        212.86         4.28 o                         
   4  -4   2        178.88        204.27        12.88 o                         
   5  -4   2          7.16         10.46         1.96 o                         
   6  -4   2          0.89          1.25         2.20 o                         
   7  -4   2         21.78         25.41         1.96 o                         
   8  -4   2         78.38         92.64         4.39 o                         
   9  -4   2         26.46         28.32         2.29 o                         
  10  -4   2          3.56          0.94         1.32 o                         
  -9  -3   2          2.55          3.87         1.59 o                         
  -8  -3   2         18.86         16.61         1.46 o                         
  -7  -3   2         50.75         54.32         2.60 o                         
  -6  -3   2          7.92          7.22         3.33 o                         
  -5  -3   2        739.99        693.81        14.25 o                         
  -4  -3   2        482.37        445.42        20.37 o                         
  -3  -3   2        841.60        846.88        33.69 o                         
  -2  -3   2         43.53         17.73        12.76 o                         
  -1  -3   2        201.38        193.36         6.52 o                         
   0  -3   2        360.33        331.39         8.15 o                         
   2  -3   2         68.79         56.08         4.50 o                         
   3  -3   2       1010.98        957.64        16.00 o                         
   4  -3   2        402.98        412.70         3.85 o                         
   5  -3   2        473.60        474.43        11.38 o                         
   6  -3   2        226.80        231.82         7.86 o                         
   7  -3   2         58.48         59.58         2.00 o                         
   8  -3   2        116.38        118.59         4.50 o                         
   9  -3   2          9.54         13.09         2.27 o                         
  10  -3   2          0.94          2.66         3.46 o                         
 -10  -2   2         11.16          5.27         1.33 o                         
  -9  -2   2         27.93         27.23         1.96 o                         
  -8  -2   2        251.58        278.75        16.03 o                         
  -7  -2   2        264.66        264.17         8.91 o                         
  -6  -2   2        117.73        103.77         9.57 o                         
  -5  -2   2        190.10        197.69        14.98 o                         
  -4  -2   2         76.20         99.98        19.85 o                         
  -3  -2   2         29.23         25.34         4.54 o                         
  -2  -2   2         23.82         53.68        23.05 o                         
   2  -2   2        400.87        354.88        10.24 o                         
   4  -2   2        145.61        169.63         8.89 o                         
   5  -2   2        185.23        198.41         5.79 o                         
   6  -2   2         96.70         96.66         3.90 o                         
   7  -2   2         11.56         14.14         1.83 o                         
   8  -2   2         65.98         74.90         3.53 o                         
   9  -2   2         13.28         20.41         3.45 o                         
  10  -2   2          1.92          0.82         1.21 o                         
 -10  -1   2         11.80         11.16         1.77 o                         
  -9  -1   2         26.76         28.32         3.37 o                         
  -8  -1   2         67.19         66.12         2.54 o                         
  -7  -1   2         12.79         16.65         3.56 o                         
  -6  -1   2         67.15         73.09         7.82 o                         
  -5  -1   2        692.98        723.95        49.40 o                         
  -3  -1   2       1285.78       1208.84         5.78 o                         
  -1  -1   2        404.20        337.34        27.58 o                         
   0  -1   2        793.57        586.27         5.19 o                         
   1  -1   2        854.05        680.18         5.40 o                         
   2  -1   2        503.83        437.67         9.68 o                         
   3  -1   2       1611.16       1454.86         5.72 o                         
   4  -1   2          0.92         -3.50         6.23 o                         
   5  -1   2        198.73        191.96         6.85 o                         
   6  -1   2         17.86         18.20         2.11 o                         
   7  -1   2         64.55         66.86         2.03 o                         
   8  -1   2         37.11         38.28         3.21 o                         
   9  -1   2          2.34          1.41         1.60 o                         
 -11   0   2         16.52         13.84         3.99 o                         
 -10   0   2         35.36         35.28         3.59 o                         
  -9   0   2        132.06        137.50         5.09 o                         
  -8   0   2        200.99        209.71         4.05 o                         
  -7   0   2        961.18       1000.92        58.69 o                         
  -6   0   2        670.45        705.41        29.84 o                         
  -5   0   2        708.68        706.85        23.09 o                         
  -3   0   2         37.38         20.33         6.38 o                         
  -2   0   2        480.37        473.71        14.03 o                         
   1   0   2         16.55          8.08         2.27 o                         
   2   0   2        646.64        557.26        38.46 o                         
   3   0   2       1687.70       1475.38        39.45 o                         
   4   0   2        148.04        141.85         6.19 o                         
   5   0   2        108.62        102.18         2.44 o                         
   6   0   2        273.49        276.09         6.36 o                         
   7   0   2         20.10         25.96         2.52 o                         
   8   0   2         28.27         31.16         1.44 o                         
   9   0   2         10.22         10.32         3.12 o                         
 -11   1   2         51.63         42.40         9.37 o                         
 -10   1   2         30.32         31.94         4.15 o                         
  -9   1   2        390.18        401.34        12.88 o                         
  -8   1   2         62.31         73.53         2.70 o                         
  -7   1   2        234.74        237.26         3.22 o                         
  -6   1   2        124.85        121.82         7.33 o                         
  -5   1   2        119.54        149.13         4.26 o                         
  -4   1   2        442.13        441.81         8.77 o                         
  -3   1   2         79.64         59.19         7.37 o                         
  -2   1   2        346.92        330.55        18.55 o                         
  -1   1   2        885.81        797.67        13.52 o                         
   1   1   2        967.64        734.41        40.65 o                         
   2   1   2         36.31         35.07         6.58 o                         
   3   1   2        116.70        114.73        11.55 o                         
   4   1   2        318.92        321.87        19.43 o                         
   5   1   2        311.81        296.25        12.87 o                         
   6   1   2        367.81        384.52         6.06 o                         
   7   1   2          0.42          1.59         1.50 o                         
   8   1   2         20.25         27.39         3.08 o                         
   9   1   2         21.63         16.38         2.70 o                         
 -11   2   2         30.52         26.99         6.69 o                         
 -10   2   2          3.69          1.23         1.72 o                         
  -9   2   2         65.96         69.11         2.38 o                         
  -8   2   2         16.87         12.90         2.68 o                         
  -7   2   2         64.20         61.31         3.24 o                         
  -6   2   2         25.52         25.49         3.18 o                         
  -5   2   2        263.17        246.10        21.25 o                         
  -4   2   2        883.08        802.09        16.53 o                         
  -3   2   2        563.10        496.91        12.11 o                         
  -2   2   2        421.39        356.43        24.28 o                         
  -1   2   2        426.01        315.91        23.16 o                         
   0   2   2         17.59          6.81         2.38 o                         
   1   2   2        283.32        256.78         3.03 o                         
   2   2   2         52.82         38.29         2.41 o                         
   3   2   2        397.06        348.06        24.17 o                         
   4   2   2       1361.85       1279.65         6.26 o                         
   5   2   2        102.05        111.52         1.95 o                         
   6   2   2        691.46        716.26        14.27 o                         
   7   2   2          0.25          0.11         2.62 o                         
   8   2   2          0.52         -0.06         1.82 o                         
 -11   3   2          9.38          9.42         1.33 o                         
 -10   3   2          1.08         -0.48         1.73 o                         
  -9   3   2        124.96        120.46         3.28 o                         
  -8   3   2        136.97        141.03         2.84 o                         
  -7   3   2        148.84        168.58         5.38 o                         
  -6   3   2        179.86        174.04         5.39 o                         
  -5   3   2        803.62        807.66         5.15 o                         
  -4   3   2        181.63        152.51         7.57 o                         
  -3   3   2        331.24        277.63         7.96 o                         
   1   3   2       1766.48       1637.72         6.71 o                         
   2   3   2        966.41        927.95        18.64 o                         
   3   3   2         70.95         74.12         2.76 o                         
   4   3   2        170.35        157.71         3.04 o                         
   5   3   2         89.66         87.37         2.34 o                         
   6   3   2        114.81        118.37         1.57 o                         
   7   3   2         12.36         17.60         1.55 o                         
   8   3   2         31.87         25.41         6.26 o                         
 -11   4   2          1.13          0.68         1.24 o                         
 -10   4   2         35.44         33.37         2.45 o                         
  -9   4   2         10.75         13.06         2.36 o                         
  -8   4   2        134.16        135.95         5.59 o                         
  -7   4   2          0.36         -2.33         2.96 o                         
  -6   4   2        566.81        563.67         3.80 o                         
  -5   4   2        599.59        628.77         5.28 o                         
  -4   4   2        269.22        236.09         4.89 o                         
  -3   4   2       1449.33       1318.31         7.12 o                         
  -2   4   2          6.10         -3.63         6.00 o                         
  -1   4   2         27.04         23.93         2.93 o                         
   0   4   2         25.43         32.21         2.47 o                         
   1   4   2        529.34        589.84        18.26 o                         
   2   4   2         16.88         30.55         2.57 o                         
   3   4   2         79.39         81.86         2.39 o                         
   4   4   2         46.91         59.01         2.16 o                         
   5   4   2         24.13         32.10         1.70 o                         
   6   4   2        131.13        129.77         7.77 o                         
   7   4   2         44.85         47.89         4.02 o                         
 -11   5   2          4.18          2.84         1.40 o                         
 -10   5   2         59.73         56.00         1.85 o                         
  -9   5   2          5.46          6.81         2.91 o                         
  -8   5   2        637.93        669.09         3.46 o                         
  -7   5   2        120.53        118.11         3.40 o                         
  -6   5   2        457.57        450.24         3.95 o                         
  -5   5   2        239.30        235.17         9.20 o                         
  -4   5   2        130.88        163.52         4.89 o                         
  -3   5   2          6.79          6.53         3.69 o                         
  -2   5   2          1.52          4.49         3.15 o                         
  -1   5   2          1.10         -0.82         2.20 o                         
   0   5   2         47.11         40.07         2.26 o                         
   1   5   2        270.11        266.66         3.99 o                         
   2   5   2        396.01        397.58         3.98 o                         
   3   5   2        260.63        256.72         6.35 o                         
   4   5   2        102.61         95.38         2.36 o                         
   5   5   2         39.24         37.57         4.43 o                         
   6   5   2          1.83          1.18         1.63 o                         
   7   5   2         61.90         55.24        11.08 o                         
 -11   6   2          5.67          5.07         1.36 o                         
 -10   6   2         77.65         70.82         2.05 o                         
  -9   6   2          8.16          7.36         2.25 o                         
  -8   6   2        351.28        367.90         3.29 o                         
  -7   6   2         21.18         22.25         3.15 o                         
  -6   6   2        314.50        318.90        13.94 o                         
  -5   6   2         62.25         67.22         6.05 o                         
  -4   6   2         46.58         36.19         3.41 o                         
  -3   6   2        181.79        161.96         6.84 o                         
  -2   6   2        768.71        742.71        46.13 o                         
  -1   6   2        742.52        701.53        35.96 o                         
   0   6   2        333.07        315.26         4.06 o                         
   1   6   2         37.69         34.80         4.15 o                         
   2   6   2         14.61         19.35         2.53 o                         
   3   6   2          1.82         -1.42         1.86 o                         
   4   6   2          0.32         -0.51         1.70 o                         
   5   6   2         34.76         44.25         1.60 o                         
   6   6   2          7.07          3.04         2.28 o                         
 -11   7   2         14.21         10.27         2.63 o                         
 -10   7   2         30.70         29.82         1.66 o                         
  -9   7   2         29.60         29.57         1.96 o                         
  -8   7   2         70.41         73.65         3.15 o                         
  -7   7   2          4.58          7.22         2.41 o                         
  -6   7   2        114.88        116.66         3.10 o                         
  -5   7   2        456.82        480.43        15.87 o                         
  -4   7   2        196.24        176.18         8.69 o                         
  -3   7   2         24.45         28.76         3.30 o                         
  -2   7   2          5.51         10.46         3.98 o                         
  -1   7   2        331.39        302.70         4.85 o                         
   0   7   2        168.73        176.57         2.92 o                         
   1   7   2         65.60         62.86         3.20 o                         
   2   7   2        175.13        164.41         1.88 o                         
   3   7   2        109.48        119.51         4.57 o                         
   4   7   2         89.11         93.42         2.42 o                         
   5   7   2         95.47         84.15        10.39 o                         
 -11   8   2          8.29          4.27         1.24 o                         
 -10   8   2         48.85         40.35         4.59 o                         
  -9   8   2        120.63        117.71        10.66 o                         
  -8   8   2         49.76         47.20         6.10 o                         
  -7   8   2         87.11         81.71         3.89 o                         
  -6   8   2          8.88          7.60         4.90 o                         
  -5   8   2          1.89          2.73         5.37 o                         
  -4   8   2        264.98        246.67         5.04 o                         
  -3   8   2        125.99        120.97         3.01 o                         
  -2   8   2        275.43        256.32        11.45 o                         
  -1   8   2         75.43         73.58         2.40 o                         
   0   8   2        636.53        645.54        10.42 o                         
   1   8   2        179.83        187.08         6.26 o                         
   2   8   2        106.58        106.49         2.74 o                         
   3   8   2         12.28         14.38         1.74 o                         
   4   8   2         24.14         24.01         1.63 o                         
 -10   9   2         19.91         13.21         1.36 o                         
  -9   9   2          3.26          5.29         2.49 o                         
  -8   9   2          5.32          2.13         2.88 o                         
  -7   9   2          2.76          2.23         3.39 o                         
  -6   9   2         49.06         38.59         3.79 o                         
  -5   9   2        259.51        275.93         4.99 o                         
  -4   9   2        135.94        157.39         4.27 o                         
  -3   9   2         12.50         16.69         2.60 o                         
  -2   9   2        294.64        321.62        12.00 o                         
  -1   9   2          1.41          0.70         2.01 o                         
   0   9   2         21.53         23.22         1.78 o                         
   1   9   2          8.67         11.45         1.67 o                         
   2   9   2        125.22        126.65         1.70 o                         
   3   9   2         81.47         84.32         5.62 o                         
 -10  10   2         10.50          7.55         2.09 o                         
  -9  10   2          0.65          0.54         2.22 o                         
  -8  10   2         11.68         12.41         2.56 o                         
  -7  10   2         25.82         22.30         2.96 o                         
  -6  10   2         26.39         34.21         3.48 o                         
  -5  10   2         21.71         24.19         2.94 o                         
  -4  10   2          0.34          0.51         3.06 o                         
  -3  10   2          1.18          2.33         2.74 o                         
  -2  10   2        135.88        142.68         2.64 o                         
  -1  10   2        180.96        203.93        14.07 o                         
   0  10   2        221.87        224.63         1.87 o                         
   1  10   2        226.51        235.43        11.71 o                         
   2  10   2         73.41         56.77         6.62 o                         
  -9  11   2         12.33          8.57         2.09 o                         
  -8  11   2         59.01         48.56         2.61 o                         
  -7  11   2         29.11         34.85         3.04 o                         
  -6  11   2         65.69         69.87         3.09 o                         
  -5  11   2        159.55        177.12         3.70 o                         
  -4  11   2        273.98        292.88         3.50 o                         
  -3  11   2        269.21        295.88         3.53 o                         
  -2  11   2        323.46        345.18         4.40 o                         
  -1  11   2        145.74        164.49         4.07 o                         
   0  11   2          7.20          6.99         1.33 o                         
   1  11   2          3.00          3.04         1.63 o                         
  -8  12   2         22.65         15.32         2.21 o                         
  -7  12   2         63.60         50.90         2.59 o                         
  -6  12   2        140.42        115.43         2.76 o                         
  -5  12   2         89.77         79.86         2.46 o                         
  -4  12   2          5.59          3.37         2.45 o                         
  -3  12   2          0.24         -0.66         1.31 o                         
  -2  12   2         12.16         10.21         2.21 o                         
  -1  12   2          4.49          1.63         1.17 o                         
   0 -13   3         30.14         26.29         6.25 o                         
   1 -13   3         34.57         31.04         2.20 o                         
   2 -13   3         58.48         54.92         3.33 o                         
   3 -13   3         77.29         63.34         2.69 o                         
  -2 -12   3         37.88         33.16         5.37 o                         
  -1 -12   3         53.54         56.60         2.68 o                         
   0 -12   3        105.92        109.14         2.27 o                         
   1 -12   3         41.05         42.01         2.90 o                         
   2 -12   3          5.83          4.04         1.99 o                         
   3 -12   3         11.25          8.88         2.05 o                         
  -4 -11   3         60.99         52.86         9.71 o                         
  -3 -11   3         41.92         39.28         2.94 o                         
  -2 -11   3          1.50          0.62         1.66 o                         
  -1 -11   3         25.39         27.56         1.65 o                         
   0 -11   3          9.25          7.93         1.80 o                         
   1 -11   3         66.61         68.96         2.21 o                         
   2 -11   3          2.91          2.91         3.50 o                         
   3 -11   3         32.74         35.26         2.99 o                         
  -5 -10   3          0.39         -0.22         1.28 o                         
  -4 -10   3          0.17          0.78         1.57 o                         
  -3 -10   3         19.86         17.02         1.66 o                         
  -2 -10   3          2.65          4.23         1.73 o                         
  -1 -10   3          3.75          3.66         1.71 o                         
   0 -10   3        298.69        321.74         6.14 o                         
   1 -10   3          3.09          2.91         2.32 o                         
   2 -10   3        105.75        122.37         4.36 o                         
   3 -10   3          4.92          9.86         3.91 o                         
   7 -10   3         23.52         24.76         3.14 o                         
   8 -10   3          7.75          9.06         2.56 o                         
   9 -10   3          2.80          3.25         2.56 o                         
  -6  -9   3         20.53         15.25         5.45 o                         
  -5  -9   3          0.18         -0.29         1.56 o                         
  -4  -9   3         15.83         15.84         1.59 o                         
  -3  -9   3         87.13         95.83         1.82 o                         
  -2  -9   3          0.51         -0.31         1.55 o                         
  -1  -9   3          0.96          0.71         2.05 o                         
   0  -9   3        101.02        105.84         4.41 o                         
   1  -9   3         97.07         92.57         3.24 o                         
   2  -9   3         41.29         40.52         4.70 o                         
   6  -9   3          0.37          0.83         2.93 o                         
   7  -9   3        108.49        114.93         3.74 o                         
   8  -9   3         33.65         38.65         2.68 o                         
   9  -9   3         10.72         15.58         2.12 o                         
  -7  -8   3          3.10          1.17         1.95 o                         
  -6  -8   3         48.19         49.68         2.58 o                         
  -5  -8   3         36.58         38.94         1.62 o                         
  -4  -8   3         67.22         67.62         2.78 o                         
  -3  -8   3          5.40          6.36         1.68 o                         
  -2  -8   3          6.27          6.73         2.22 o                         
  -1  -8   3          8.46          6.23         2.33 o                         
   0  -8   3          8.25          8.03         2.65 o                         
   1  -8   3         19.32         14.13         2.85 o                         
   2  -8   3         88.62         84.97         5.33 o                         
   4  -8   3        491.91        519.52        28.88 o                         
   5  -8   3        455.73        475.01         3.91 o                         
   6  -8   3          7.54          8.04         2.03 o                         
   7  -8   3        157.66        167.67         3.85 o                         
   8  -8   3         62.47         67.58         2.19 o                         
   9  -8   3          0.49          3.84         2.23 o                         
  -7  -7   3         25.15         27.53         1.70 o                         
  -6  -7   3         14.86         16.71         1.56 o                         
  -5  -7   3          0.66         -0.89         1.45 o                         
  -4  -7   3         31.58         33.60         2.70 o                         
  -3  -7   3         54.60         56.35         2.95 o                         
  -2  -7   3        145.27        129.55         8.55 o                         
  -1  -7   3        576.36        607.17        34.42 o                         
   0  -7   3       1416.65       1401.66        89.50 o                         
   1  -7   3        822.03        828.11        37.68 o                         
   2  -7   3         39.74         49.44         3.73 o                         
   3  -7   3        479.42        471.67        36.65 o                         
   4  -7   3          6.33          7.82         3.80 o                         
   5  -7   3        100.52        106.60         3.09 o                         
   6  -7   3          8.54          8.97         2.24 o                         
   7  -7   3        244.54        249.48         8.32 o                         
   8  -7   3         73.62         81.77         7.46 o                         
   9  -7   3          1.15          1.43         1.89 o                         
  -8  -6   3         13.17          9.32         1.77 o                         
  -7  -6   3         11.45         13.53         1.53 o                         
  -6  -6   3         13.11         16.10         1.54 o                         
  -5  -6   3        236.76        259.21        11.51 o                         
  -4  -6   3        326.74        331.75        28.40 o                         
  -3  -6   3         75.58         54.73         5.08 o                         
  -2  -6   3        317.44        349.18        18.89 o                         
  -1  -6   3          7.73          4.59         5.34 o                         
   0  -6   3          8.36         10.30         2.24 o                         
   1  -6   3         80.02         74.63         3.38 o                         
   2  -6   3         10.24          6.74         2.49 o                         
   3  -6   3        715.64        678.55        32.87 o                         
   4  -6   3        412.54        367.47        18.72 o                         
   5  -6   3        300.86        283.21         4.38 o                         
   6  -6   3          9.30          9.09         2.49 o                         
   7  -6   3         72.01         76.77         3.33 o                         
   8  -6   3         22.21         19.64         1.89 o                         
   9  -6   3          2.08          2.52         1.74 o                         
  10  -6   3         15.79         12.30         3.28 o                         
  -9  -5   3         33.64         32.75         5.97 o                         
  -8  -5   3         43.18         45.60         1.57 o                         
  -7  -5   3         92.73         98.00         1.38 o                         
  -6  -5   3         30.41         28.36         1.96 o                         
  -5  -5   3        108.67        117.00        10.13 o                         
  -4  -5   3        372.22        446.85        23.27 o                         
  -3  -5   3          8.75         13.24         3.29 o                         
  -2  -5   3        829.66        903.11        46.50 o                         
  -1  -5   3        484.91        506.14        47.88 o                         
   0  -5   3       1713.26       1625.22         9.14 o                         
   2  -5   3        325.59        294.14        24.10 o                         
   3  -5   3        757.62        723.35        50.56 o                         
   4  -5   3        302.14        288.52         7.28 o                         
   5  -5   3         55.71         62.90         3.30 o                         
   6  -5   3        114.71        127.50         3.95 o                         
   7  -5   3        205.00        213.18         6.61 o                         
   8  -5   3        163.25        167.07        13.47 o                         
   9  -5   3         45.28         55.45         7.63 o                         
  10  -5   3         15.00         10.02         2.10 o                         
  -9  -4   3         60.29         63.89         6.80 o                         
  -8  -4   3         30.00         28.61         1.41 o                         
  -7  -4   3         69.32         59.93         6.50 o                         
  -6  -4   3         19.62         16.73         3.06 o                         
  -5  -4   3         70.01         85.42         4.16 o                         
  -4  -4   3       1332.05       1345.23        58.86 o                         
  -3  -4   3          6.47         -1.58         3.51 o                         
  -2  -4   3       1682.20       1656.92         8.84 o                         
  -1  -4   3       1325.47       1287.64         6.43 o                         
   0  -4   3        335.91        332.83        23.84 o                         
   1  -4   3         99.69         89.69         6.44 o                         
   2  -4   3        235.51        228.23         4.65 o                         
   3  -4   3        441.36        394.51         3.82 o                         
   4  -4   3        276.39        282.58         3.33 o                         
   5  -4   3        577.19        608.31        22.81 o                         
   6  -4   3        341.78        363.90         5.01 o                         
   7  -4   3         84.18         93.52         4.23 o                         
   8  -4   3        144.11        143.54         4.89 o                         
   9  -4   3         12.89         14.90         1.79 o                         
 -10  -3   3          9.68          9.07         4.24 o                         
  -9  -3   3         73.75         86.91         5.66 o                         
  -8  -3   3          6.16          5.34         1.94 o                         
  -7  -3   3         36.92         39.73         2.05 o                         
  -6  -3   3        262.45        276.89         4.80 o                         
  -5  -3   3        208.88        193.19        11.37 o                         
  -4  -3   3        527.98        573.57        15.35 o                         
  -3  -3   3        150.12        146.54         4.40 o                         
  -2  -3   3          4.78        174.83       101.10 o                         
  -1  -3   3        530.26        465.61        13.04 o                         
   4  -3   3        573.65        564.49         7.33 o                         
   5  -3   3         77.94         79.70         2.65 o                         
   6  -3   3         40.14         47.22         3.72 o                         
   7  -3   3         31.82         28.36         1.64 o                         
   8  -3   3         22.24         25.61         1.53 o                         
   9  -3   3          5.44          8.57         1.77 o                         
 -10  -2   3          0.29         -0.69         2.66 o                         
  -9  -2   3         69.24         70.78         4.70 o                         
  -8  -2   3        123.67        127.98         3.04 o                         
  -7  -2   3         27.41         33.12         2.84 o                         
  -6  -2   3         14.35          9.18         2.17 o                         
  -5  -2   3        181.28        143.70         2.47 o                         
  -4  -2   3        383.83        371.18         4.50 o                         
  -3  -2   3       2194.04       2194.43         6.49 o                         
  -2  -2   3        426.05        345.04        19.32 o                         
   0  -2   3         82.91        101.03         8.82 o                         
   1  -2   3        123.29         85.86         2.33 o                         
   2  -2   3        132.77        133.64         2.71 o                         
   3  -2   3        164.14        156.63         2.66 o                         
   4  -2   3          5.65          2.05         2.74 o                         
   5  -2   3         86.53         77.53         2.16 o                         
   6  -2   3         73.38         88.55         3.59 o                         
   7  -2   3        129.54        146.67         3.22 o                         
   8  -2   3         45.82         46.61         1.54 o                         
   9  -2   3          4.64          3.81         1.35 o                         
 -10  -1   3          0.46          0.81         1.57 o                         
  -9  -1   3         10.80         10.83         2.58 o                         
  -8  -1   3         16.33         15.34         2.57 o                         
  -7  -1   3         25.08         20.53         4.08 o                         
  -6  -1   3        445.61        425.88         3.50 o                         
  -5  -1   3        517.33        511.16        11.47 o                         
  -4  -1   3        217.76        172.71         7.31 o                         
  -3  -1   3        833.59        728.61        30.14 o                         
   1  -1   3         14.47         14.40         8.18 o                         
   2  -1   3        408.96        379.00        32.14 o                         
   3  -1   3        309.64        270.67        17.96 o                         
   4  -1   3        352.06        315.03         6.21 o                         
   5  -1   3         66.98         62.62         2.84 o                         
   6  -1   3         27.84         26.03         2.49 o                         
   7  -1   3         72.64         75.33         5.03 o                         
   8  -1   3         39.19         41.13         1.62 o                         
   9  -1   3         19.65         19.19         3.52 o                         
 -11   0   3          6.99         10.79         3.61 o                         
 -10   0   3         17.01         17.40         1.76 o                         
  -9   0   3         72.82         79.84         7.35 o                         
  -8   0   3         79.34         94.30         5.67 o                         
  -7   0   3          1.71         -1.13         2.54 o                         
  -6   0   3         23.50         22.76         5.18 o                         
  -5   0   3        439.59        430.63         9.72 o                         
  -4   0   3        387.77        359.55        19.15 o                         
  -3   0   3         39.79         35.04         6.01 o                         
   0   0   3        351.69        247.23        21.04 o                         
   1   0   3        563.65        528.07         3.31 o                         
   2   0   3        676.54        656.00        11.18 o                         
   3   0   3        732.88        624.61        34.42 o                         
   4   0   3        145.99        143.36         2.38 o                         
   5   0   3        366.63        383.19         7.80 o                         
   6   0   3        441.41        451.21         7.68 o                         
   7   0   3        221.05        258.45        10.63 o                         
   8   0   3         40.96         47.02         5.30 o                         
   9   0   3         44.93         37.87        11.63 o                         
 -11   1   3         11.29          4.79         1.27 o                         
 -10   1   3          1.34          0.96         3.26 o                         
  -9   1   3         13.20          9.80         1.94 o                         
  -8   1   3          2.82          0.52         2.68 o                         
  -7   1   3         36.82         32.38         3.02 o                         
  -6   1   3         25.23         30.23         3.20 o                         
  -5   1   3        470.34        460.90         8.28 o                         
  -4   1   3        311.30        258.85        15.20 o                         
  -3   1   3        573.03        559.62         5.34 o                         
  -2   1   3        924.01        873.66        25.54 o                         
  -1   1   3         42.60        114.54        53.13 o                         
   0   1   3        977.93        791.27         4.58 o                         
   1   1   3        310.82        261.24         2.93 o                         
   2   1   3       1218.57       1249.20        14.96 o                         
   3   1   3       1286.69       1210.16        73.25 o                         
   4   1   3        530.23        521.36        30.23 o                         
   5   1   3        290.75        300.39         3.86 o                         
   6   1   3         81.41         82.14         4.73 o                         
   7   1   3        164.64        169.97         2.43 o                         
   8   1   3          4.30          0.05         1.50 o                         
 -11   2   3          0.12         -0.30         1.29 o                         
 -10   2   3          0.85          1.89         1.74 o                         
  -9   2   3          2.41          4.27         3.18 o                         
  -8   2   3         12.65         12.21         2.75 o                         
  -7   2   3        101.82         99.33         3.82 o                         
  -6   2   3          6.60          7.15         3.20 o                         
  -5   2   3         70.19         64.45         4.28 o                         
  -4   2   3          1.87         -4.25         4.25 o                         
  -3   2   3         29.99         37.92         4.66 o                         
  -2   2   3         76.22         73.32         5.02 o                         
  -1   2   3        384.96        306.75        29.83 o                         
   1   2   3          2.89          2.47         2.38 o                         
   2   2   3       2301.14       2265.34         6.65 o                         
   3   2   3        585.77        519.15        27.91 o                         
   4   2   3         17.00         16.48         2.37 o                         
   5   2   3        189.96        189.42         5.24 o                         
   6   2   3         46.37         49.00         1.91 o                         
   7   2   3         58.25         70.75         6.09 o                         
   8   2   3          9.09          9.27         4.13 o                         
 -11   3   3          4.49          1.32         2.37 o                         
 -10   3   3         24.42         24.13         1.80 o                         
  -9   3   3        109.42        111.41         2.30 o                         
  -8   3   3         23.17         28.61         4.29 o                         
  -7   3   3          0.48         -0.19         3.19 o                         
  -6   3   3        230.26        258.60         3.41 o                         
  -5   3   3        685.33        715.11        32.34 o                         
  -4   3   3        535.73        536.54         4.70 o                         
  -1   3   3       1536.60       1595.14         9.57 o                         
   1   3   3          0.51          2.34         2.21 o                         
   2   3   3        548.08        556.74        41.18 o                         
   3   3   3        358.33        336.01         2.53 o                         
   4   3   3         63.77         72.59         4.84 o                         
   5   3   3        196.39        210.46         6.94 o                         
   6   3   3        145.77        150.29         8.12 o                         
   7   3   3         54.96         50.87         3.37 o                         
 -11   4   3          6.06          2.89         2.78 o                         
 -10   4   3         17.23         19.56         1.97 o                         
  -9   4   3        118.88        130.13         2.98 o                         
  -8   4   3        209.36        238.64        15.01 o                         
  -7   4   3        364.78        382.29        18.12 o                         
  -6   4   3       1674.60       1799.46        32.62 o                         
  -5   4   3       1335.92       1419.07        21.21 o                         
  -4   4   3        417.46        417.16        11.39 o                         
  -3   4   3        602.12        659.57        10.72 o                         
  -2   4   3        121.75        135.08        12.62 o                         
  -1   4   3        315.48        320.42        41.73 o                         
   0   4   3        859.27        784.61        32.15 o                         
   1   4   3        368.96        312.19         3.66 o                         
   2   4   3        662.72        614.25        34.38 o                         
   3   4   3        455.43        462.09         4.58 o                         
   4   4   3         26.70         29.52         1.50 o                         
   5   4   3          1.03         -0.51         2.47 o                         
   6   4   3          3.82          5.67         2.07 o                         
   7   4   3          0.49          1.91         1.41 o                         
 -11   5   3         24.62         18.25         3.03 o                         
 -10   5   3         75.91         79.36         4.49 o                         
  -9   5   3        297.12        297.62         2.44 o                         
  -8   5   3        132.81        146.79         2.79 o                         
  -7   5   3         17.95         16.90         3.30 o                         
  -6   5   3        246.85        263.28         3.35 o                         
  -5   5   3        422.07        447.98         3.65 o                         
  -4   5   3        432.64        398.22        16.10 o                         
  -3   5   3       1180.80       1293.46         7.88 o                         
  -2   5   3       1927.19       2059.70         8.57 o                         
  -1   5   3       1283.08       1266.93       149.74 o                         
   0   5   3        153.14        155.06         5.11 o                         
   1   5   3         32.67         27.78         2.05 o                         
   2   5   3         10.80         10.86         3.96 o                         
   3   5   3         67.12         61.33         3.08 o                         
   4   5   3          3.11          6.57         1.29 o                         
   5   5   3          0.40          0.67         1.39 o                         
   6   5   3          0.25          1.36         1.38 o                         
 -11   6   3          3.90          3.59         1.30 o                         
 -10   6   3         41.46         39.40         4.17 o                         
  -9   6   3        194.15        204.45         6.97 o                         
  -8   6   3        109.11        133.75         6.71 o                         
  -7   6   3        472.81        524.12        34.31 o                         
  -6   6   3       1100.38       1160.28        23.68 o                         
  -5   6   3        776.98        832.27         4.26 o                         
  -4   6   3        494.16        515.11        18.38 o                         
  -3   6   3        253.10        224.71        14.19 o                         
  -2   6   3          2.39          3.28         2.76 o                         
  -1   6   3          1.32          2.73         2.04 o                         
   0   6   3          9.94          8.75         2.50 o                         
   1   6   3         91.28         79.57         3.95 o                         
   2   6   3         47.25         41.26         2.50 o                         
   3   6   3          2.50          0.69         1.60 o                         
   4   6   3         13.80         15.92         1.82 o                         
   5   6   3          0.92          2.79         1.59 o                         
 -11   7   3         27.86         17.12         1.49 o                         
 -10   7   3         41.31         46.96         6.64 o                         
  -9   7   3        194.36        200.65        19.31 o                         
  -8   7   3         89.62         93.49         3.36 o                         
  -7   7   3         12.04         13.87         3.02 o                         
  -6   7   3         65.23         67.30         3.23 o                         
  -5   7   3         15.91         18.12         3.18 o                         
  -4   7   3         84.72         85.09         3.41 o                         
  -3   7   3         64.31         55.15         3.68 o                         
  -2   7   3         36.93         42.46         4.97 o                         
  -1   7   3          9.39          9.20         3.12 o                         
   0   7   3         18.00         17.60         3.60 o                         
   1   7   3         53.10         54.45         3.38 o                         
   2   7   3        141.23        128.10         3.86 o                         
   3   7   3          0.29         -0.88         1.77 o                         
   4   7   3         60.92         58.25         2.31 o                         
   5   7   3          0.60          1.82         3.81 o                         
 -11   8   3         16.01          7.46         1.33 o                         
 -10   8   3         26.66         17.24         1.57 o                         
  -9   8   3         27.35         22.04         4.76 o                         
  -8   8   3          8.27          4.77         1.71 o                         
  -7   8   3          4.34          4.87         3.77 o                         
  -6   8   3         33.44         30.68         3.25 o                         
  -5   8   3         74.35         83.70         3.36 o                         
  -4   8   3        189.06        202.26         4.26 o                         
  -3   8   3        182.21        190.35         8.08 o                         
  -2   8   3        742.58        783.37        39.91 o                         
  -1   8   3        148.57        155.11        22.70 o                         
   0   8   3         95.66         98.37         5.00 o                         
   1   8   3         39.72         34.51         2.37 o                         
   2   8   3         66.84         67.63         1.84 o                         
   3   8   3         22.20         27.08         2.69 o                         
   4   8   3         71.95         60.97        11.69 o                         
 -10   9   3         18.26         12.71         1.33 o                         
  -9   9   3         20.04         18.40         2.69 o                         
  -8   9   3        100.07        106.62         3.52 o                         
  -7   9   3        107.91        116.76         3.12 o                         
  -6   9   3        229.61        206.65         3.51 o                         
  -5   9   3        283.84        278.23         3.74 o                         
  -4   9   3         83.87         71.65         2.71 o                         
  -3   9   3          0.54          2.40         2.59 o                         
  -2   9   3        117.12        109.54         3.59 o                         
  -1   9   3         24.55         20.84         2.18 o                         
   0   9   3        112.70        110.99         2.56 o                         
   1   9   3        227.72        223.48         1.89 o                         
   2   9   3        267.68        273.22         8.58 o                         
   3   9   3        101.52         82.32        17.35 o                         
 -10  10   3         46.34         31.44         2.42 o                         
  -9  10   3         10.00          6.28         1.98 o                         
  -8  10   3         26.46         20.94         2.70 o                         
  -7  10   3          1.43          0.26         3.17 o                         
  -6  10   3         28.74         30.64         3.43 o                         
  -5  10   3         23.32         21.21         3.59 o                         
  -4  10   3         40.34         41.00         2.49 o                         
  -3  10   3        276.14        281.38         3.82 o                         
  -2  10   3        371.91        377.21         9.60 o                         
  -1  10   3        155.53        160.81         2.92 o                         
   0  10   3         85.55         84.52         3.77 o                         
   1  10   3          6.50          5.16         1.34 o                         
  -9  11   3         13.46          8.33         1.90 o                         
  -8  11   3        110.15         94.07         2.64 o                         
  -7  11   3         74.40         80.41         2.95 o                         
  -6  11   3        216.29        221.41         3.19 o                         
  -5  11   3        227.56        230.93         3.73 o                         
  -4  11   3        134.03        140.16         3.07 o                         
  -3  11   3         48.90         57.46         2.42 o                         
  -2  11   3         26.84         27.56         1.98 o                         
  -1  11   3         20.71         20.64         1.23 o                         
   0  11   3          4.19          6.66         1.14 o                         
  -7  12   3         33.51         17.45         1.79 o                         
  -6  12   3         55.36         40.52         1.99 o                         
  -5  12   3          0.99          1.96         2.32 o                         
  -4  12   3         15.78         12.04         2.00 o                         
  -3  12   3         20.71         16.36         2.14 o                         
  -2  12   3         46.26         31.06         5.16 o                         
  -1 -13   4         41.29         36.72         5.56 o                         
   0 -13   4        112.29         97.77        15.72 o                         
   1 -13   4         82.47         69.41         2.47 o                         
   2 -13   4         86.31         77.66         3.67 o                         
  -3 -12   4         88.11         63.76        15.80 o                         
  -2 -12   4        101.27         93.83         4.80 o                         
  -1 -12   4         42.23         42.97         2.54 o                         
   0 -12   4         83.19         77.49         2.23 o                         
   1 -12   4          0.74          1.66         2.25 o                         
   2 -12   4          1.74          1.44         2.88 o                         
  -4 -11   4         38.88         32.39         4.92 o                         
  -3 -11   4          1.50         -0.03         1.79 o                         
  -2 -11   4          2.54          3.72         1.57 o                         
  -1 -11   4          0.32          2.53         1.73 o                         
   0 -11   4        278.92        279.72         4.33 o                         
   1 -11   4        114.75        113.96         2.51 o                         
   2 -11   4        240.35        251.26         4.44 o                         
   8 -11   4         20.20         24.26         3.89 o                         
  -5 -10   4          3.63          5.22         1.32 o                         
  -4 -10   4        189.64        211.26         3.38 o                         
  -3 -10   4        197.19        209.83         3.20 o                         
  -2 -10   4        799.20        863.94        17.00 o                         
  -1 -10   4        330.82        364.60         7.82 o                         
   0 -10   4        661.29        678.74        16.48 o                         
   1 -10   4        124.31        129.79         2.87 o                         
   2 -10   4         11.23         14.19         4.00 o                         
   6 -10   4         76.69         83.24         3.01 o                         
   7 -10   4        103.61        108.30         2.85 o                         
   8 -10   4         24.25         24.65         2.29 o                         
  -6  -9   4        127.27        114.86         7.41 o                         
  -5  -9   4        112.74        125.84         2.71 o                         
  -4  -9   4        442.25        489.30         7.19 o                         
  -3  -9   4         21.83         23.76         1.94 o                         
  -2  -9   4         59.10         59.23         2.09 o                         
  -1  -9   4         13.92         13.06         2.07 o                         
   0  -9   4        198.12        200.24         3.06 o                         
   1  -9   4         80.47         81.11         3.03 o                         
   2  -9   4        180.05        173.42         4.17 o                         
   3  -9   4        240.47        242.54        18.29 o                         
   4  -9   4        158.60        163.02        10.00 o                         
   5  -9   4          0.41          1.35         2.26 o                         
   6  -9   4         69.61         74.31         2.86 o                         
   7  -9   4         54.86         52.41         2.21 o                         
   8  -9   4         19.84         20.93         2.37 o                         
   9  -9   4          9.31          7.34         2.63 o                         
  -7  -8   4         44.09         41.75         6.96 o                         
  -6  -8   4         20.00         21.43         1.62 o                         
  -5  -8   4          8.99          9.83         2.65 o                         
  -4  -8   4         46.22         46.94         1.81 o                         
  -3  -8   4         15.70         17.90         2.01 o                         
  -2  -8   4        168.70        172.51         7.98 o                         
  -1  -8   4        285.19        304.90         3.05 o                         
   0  -8   4        214.19        225.55         3.96 o                         
   1  -8   4        223.76        209.26         9.80 o                         
   2  -8   4         81.16         72.70         4.04 o                         
   3  -8   4         43.77         56.26         3.41 o                         
   4  -8   4        565.38        559.67        32.02 o                         
   5  -8   4         22.93         18.85         3.61 o                         
   6  -8   4        178.29        201.49         3.64 o                         
   7  -8   4         22.59         24.43         2.94 o                         
   8  -8   4         20.81         27.74         4.57 o                         
   9  -8   4          1.66         -0.55         2.93 o                         
  -8  -7   4          2.90          2.83         1.66 o                         
  -7  -7   4         11.37          9.52         1.46 o                         
  -6  -7   4         16.53         16.46         1.49 o                         
  -5  -7   4        107.07        119.57         9.77 o                         
  -4  -7   4        243.01        274.20        18.78 o                         
  -3  -7   4        176.14        174.21        12.29 o                         
  -2  -7   4         99.91        110.87         4.83 o                         
  -1  -7   4        193.63        196.98         9.74 o                         
   0  -7   4         14.27         14.70         2.55 o                         
   1  -7   4        109.11        112.64        16.24 o                         
   2  -7   4          1.31          3.13         3.39 o                         
   3  -7   4        100.39        101.61         2.61 o                         
   4  -7   4        587.24        573.63        42.26 o                         
   5  -7   4         76.55         70.35         4.24 o                         
   6  -7   4        380.49        372.57        20.10 o                         
   7  -7   4         29.35         29.76         3.68 o                         
   8  -7   4         24.82         24.89         2.62 o                         
   9  -7   4          4.35          6.89         2.24 o                         
  -8  -6   4         54.96         57.88         2.06 o                         
  -7  -6   4          9.40         11.22         1.73 o                         
  -6  -6   4          9.56          9.79         1.57 o                         
  -5  -6   4         54.72         58.63         2.82 o                         
  -4  -6   4          1.37          1.18         3.03 o                         
  -3  -6   4        212.17        214.83        12.07 o                         
  -2  -6   4         18.87         18.02         3.23 o                         
  -1  -6   4         73.30         67.27         3.36 o                         
   0  -6   4          5.04          4.57         4.15 o                         
   1  -6   4        877.15        831.76        13.39 o                         
   2  -6   4         82.30         71.23         4.55 o                         
   3  -6   4        165.10        149.27         2.81 o                         
   4  -6   4        273.51        250.86         2.70 o                         
   5  -6   4          5.54          4.61         3.15 o                         
   6  -6   4         42.62         50.33         2.91 o                         
   7  -6   4         46.00         55.63         3.67 o                         
   8  -6   4         41.54         48.35         4.00 o                         
   9  -6   4         13.30         11.22         2.54 o                         
  -9  -5   4          0.13         -0.36         0.95 o                         
  -8  -5   4         28.33         28.08         2.48 o                         
  -7  -5   4         22.11         22.40         3.56 o                         
  -6  -5   4          5.89         10.10         2.57 o                         
  -5  -5   4         52.02         57.82         3.03 o                         
  -4  -5   4        305.13        322.37        22.63 o                         
  -3  -5   4        301.73        284.14        14.09 o                         
  -2  -5   4        774.25        794.42        29.19 o                         
  -1  -5   4        549.87        505.79         4.67 o                         
   0  -5   4        375.30        375.28         4.96 o                         
   1  -5   4         58.26         46.94         5.72 o                         
   2  -5   4         57.84         45.04         3.20 o                         
   3  -5   4        599.91        541.26         4.66 o                         
   4  -5   4        189.48        167.29         3.68 o                         
   5  -5   4        316.26        312.77         7.76 o                         
   6  -5   4        146.73        158.57         2.84 o                         
   7  -5   4        289.48        303.89         9.14 o                         
   8  -5   4         17.62         19.12         2.05 o                         
   9  -5   4         29.50         27.41         4.91 o                         
  -9  -4   4          0.20         -2.13         3.06 o                         
  -8  -4   4        239.59        251.64        18.94 o                         
  -7  -4   4          2.48         -1.66         2.04 o                         
  -6  -4   4        209.20        225.93        14.64 o                         
  -5  -4   4        276.63        266.84         8.27 o                         
  -4  -4   4         24.89         21.28         4.36 o                         
  -3  -4   4          2.35          5.05         4.03 o                         
  -2  -4   4        167.65        176.44         6.50 o                         
  -1  -4   4        192.41        189.86         4.52 o                         
   0  -4   4        360.44        310.98        23.11 o                         
   1  -4   4        455.18        380.32         8.35 o                         
   2  -4   4        809.80        677.70        11.32 o                         
   3  -4   4        483.41        422.30         9.26 o                         
   4  -4   4         99.22         84.30         2.63 o                         
   5  -4   4        158.63        162.00         5.76 o                         
   6  -4   4          9.20          7.65         2.63 o                         
   7  -4   4        100.78        106.09         5.92 o                         
   8  -4   4          7.92          5.71         1.42 o                         
   9  -4   4         10.63          7.02         1.53 o                         
 -10  -3   4         17.62         15.44         3.47 o                         
  -9  -3   4          0.33         -2.37         2.37 o                         
  -8  -3   4         93.55        101.85         2.10 o                         
  -7  -3   4         11.28          6.70         3.16 o                         
  -6  -3   4         56.90         58.15         3.03 o                         
  -5  -3   4        144.18        144.05         6.17 o                         
  -4  -3   4        388.03        411.08         4.29 o                         
  -3  -3   4        287.99        278.86         4.51 o                         
  -2  -3   4        830.27        787.98        20.25 o                         
   0  -3   4        224.16        173.83        13.88 o                         
   1  -3   4        578.47        564.31        34.54 o                         
   2  -3   4        155.31        134.69         8.81 o                         
   3  -3   4         39.23         46.64         5.59 o                         
   4  -3   4          7.18         12.05         2.58 o                         
   5  -3   4          0.67          2.93         2.76 o                         
   6  -3   4          3.65          0.58         2.38 o                         
   7  -3   4        110.21        119.68         5.76 o                         
   8  -3   4          0.34          0.84         2.26 o                         
   9  -3   4         21.16         20.62         5.38 o                         
 -10  -2   4         40.44         30.78         3.53 o                         
  -9  -2   4         60.48         62.56         2.36 o                         
  -8  -2   4        188.01        195.43         2.65 o                         
  -7  -2   4        373.68        443.69        26.75 o                         
  -6  -2   4        352.15        390.55        16.46 o                         
  -5  -2   4       1626.31       1771.83         4.54 o                         
  -4  -2   4       2709.09       2783.67        51.53 o                         
  -3  -2   4        525.45        464.29         4.73 o                         
   0  -2   4       1157.29       1072.25         5.35 o                         
   1  -2   4          6.30         10.32         3.78 o                         
   2  -2   4         33.28         26.93         4.16 o                         
   3  -2   4         16.56         19.32         2.20 o                         
   4  -2   4         39.96         37.21         2.65 o                         
   5  -2   4        157.54        159.75         6.55 o                         
   6  -2   4         82.50         86.92         2.68 o                         
   7  -2   4         46.18         46.00         3.86 o                         
   8  -2   4         12.11         12.74         1.65 o                         
   9  -2   4         18.30         16.38         5.93 o                         
 -11  -1   4         20.64          9.37         1.78 o                         
 -10  -1   4        112.75        106.61         9.78 o                         
  -9  -1   4        287.61        296.88        11.80 o                         
  -8  -1   4        152.42        186.31         2.74 o                         
  -7  -1   4        790.86        883.23        25.01 o                         
  -6  -1   4        198.13        218.10         4.29 o                         
  -5  -1   4        615.40        676.15        22.01 o                         
  -4  -1   4          5.19         10.46        13.39 o                         
  -3  -1   4        744.07        826.64        21.88 o                         
  -2  -1   4        522.10        494.48         5.33 o                         
  -1  -1   4         13.28          8.37         5.74 o                         
   0  -1   4        104.75        115.92         5.06 o                         
   1  -1   4         56.71         51.16        12.34 o                         
   2  -1   4         24.29         18.76         2.39 o                         
   3  -1   4         12.86          9.71         1.71 o                         
   4  -1   4          8.06         10.52         5.22 o                         
   5  -1   4        110.57        101.59         2.84 o                         
   6  -1   4         34.79         38.72         2.37 o                         
   7  -1   4         30.32         35.53         1.69 o                         
   8  -1   4          1.70          1.88         1.58 o                         
 -11   0   4         46.32         32.71         1.37 o                         
 -10   0   4         94.79         96.96         1.90 o                         
  -9   0   4         56.29         62.33         2.00 o                         
  -8   0   4         32.51         37.08         2.67 o                         
  -7   0   4         53.96         64.84         3.04 o                         
  -6   0   4        249.41        261.07         5.33 o                         
  -5   0   4        393.47        349.51         7.17 o                         
  -4   0   4         61.47         57.01         7.47 o                         
  -3   0   4         77.91         70.51         6.26 o                         
  -2   0   4        548.70        416.08         4.63 o                         
  -1   0   4         90.14         84.80         5.10 o                         
   0   0   4       1465.69       1345.16         6.29 o                         
   1   0   4        497.27        430.03        14.35 o                         
   2   0   4          6.50          3.92         8.24 o                         
   3   0   4          0.63          1.03         2.16 o                         
   4   0   4        250.78        257.94         6.93 o                         
   5   0   4        112.80        107.38         4.61 o                         
   6   0   4        255.21        270.15        18.33 o                         
   7   0   4         79.01         79.54         3.18 o                         
   8   0   4          0.52          0.56         1.36 o                         
 -11   1   4          5.03          5.62         2.05 o                         
 -10   1   4         54.43         54.06         1.84 o                         
  -9   1   4         21.81         22.24         1.97 o                         
  -8   1   4         47.60         56.00         2.78 o                         
  -7   1   4        172.39        194.45         3.20 o                         
  -6   1   4        153.95        134.33        11.08 o                         
  -5   1   4        178.20        197.13         4.15 o                         
  -4   1   4         25.55         19.82         5.35 o                         
  -3   1   4        264.92        263.20        14.72 o                         
  -2   1   4        213.87        223.70         4.87 o                         
  -1   1   4        144.98        127.28         4.86 o                         
   0   1   4        112.82        106.80        10.39 o                         
   1   1   4        757.48        613.90         9.33 o                         
   2   1   4       1057.94       1029.00        76.86 o                         
   3   1   4        398.83        392.44         5.86 o                         
   4   1   4         68.33         63.87         2.21 o                         
   5   1   4         11.77         10.41         2.00 o                         
   6   1   4         52.66         49.51         2.03 o                         
   7   1   4         46.17         58.81         5.48 o                         
   8   1   4          4.24          3.85         1.67 o                         
 -11   2   4          5.54          4.52         1.50 o                         
 -10   2   4         28.99         29.83         4.38 o                         
  -9   2   4         18.49         22.92         1.99 o                         
  -8   2   4          3.31          3.88         2.75 o                         
  -7   2   4          0.32          1.51         2.36 o                         
  -6   2   4         10.53         12.64         3.56 o                         
  -5   2   4          1.32         -3.95         3.95 o                         
  -4   2   4         20.64         17.93         8.19 o                         
  -3   2   4        487.89        407.42        25.91 o                         
  -2   2   4        477.35        484.87         9.17 o                         
  -1   2   4       1571.00       1481.06         5.73 o                         
   0   2   4        367.68        319.19        33.97 o                         
   1   2   4          1.41          0.88         2.18 o                         
   2   2   4        103.79         85.34         3.87 o                         
   3   2   4        251.32        241.26         8.08 o                         
   4   2   4          2.38          7.46         2.14 o                         
   5   2   4        191.91        223.29        11.37 o                         
   6   2   4        163.23        179.75         6.61 o                         
   7   2   4         40.98         42.81         7.83 o                         
 -11   3   4          3.37          3.25         1.57 o                         
 -10   3   4         14.77         17.06         1.79 o                         
  -9   3   4         72.51         75.33         5.90 o                         
  -8   3   4          0.62          1.04         2.71 o                         
  -7   3   4        119.39        120.99         3.11 o                         
  -6   3   4        257.27        234.95         3.37 o                         
  -5   3   4       1481.68       1509.34        47.22 o                         
  -4   3   4         38.27         23.92         8.13 o                         
  -3   3   4       1212.46       1456.29        29.37 o                         
  -2   3   4        221.89        189.65        20.08 o                         
  -1   3   4         60.69         59.48         3.41 o                         
   0   3   4        229.26        205.06        13.53 o                         
   1   3   4        569.63        527.93        10.29 o                         
   2   3   4        768.97        766.60        44.77 o                         
   3   3   4        762.93        736.32        21.95 o                         
   4   3   4        210.19        194.50        10.03 o                         
   5   3   4        135.81        139.27         4.94 o                         
   6   3   4         34.54         29.16         3.44 o                         
   7   3   4         38.54         29.92         6.03 o                         
 -11   4   4          0.30         -1.63         1.76 o                         
 -10   4   4         39.75         44.98         2.03 o                         
  -9   4   4         93.61         91.66         2.11 o                         
  -8   4   4          5.59          3.68         2.66 o                         
  -7   4   4        403.48        419.61         6.05 o                         
  -6   4   4         16.20         16.42         3.13 o                         
  -5   4   4        243.01        272.73         5.63 o                         
  -4   4   4        281.66        345.90         5.52 o                         
  -3   4   4        380.49        368.00         7.87 o                         
  -2   4   4        430.39        410.76        30.81 o                         
  -1   4   4       2235.04       2484.78         9.00 o                         
   0   4   4        961.67        849.18        71.16 o                         
   1   4   4        439.21        413.07         2.66 o                         
   2   4   4        354.69        340.07         6.14 o                         
   3   4   4          9.68         13.82         2.13 o                         
   4   4   4          1.97          1.34         2.14 o                         
   5   4   4         14.56         15.49         1.59 o                         
   6   4   4          8.26          9.12         1.49 o                         
 -11   5   4          4.09          2.97         1.56 o                         
 -10   5   4         16.12         18.20         2.83 o                         
  -9   5   4         32.20         30.60         1.96 o                         
  -8   5   4        111.91        110.65         3.95 o                         
  -7   5   4         18.21         26.47         3.11 o                         
  -6   5   4        117.79        126.76         9.45 o                         
  -5   5   4       1050.76       1071.66        36.03 o                         
  -4   5   4        645.27        629.83        33.02 o                         
  -3   5   4       1577.32       1637.52         7.00 o                         
  -2   5   4        529.79        522.11        27.94 o                         
  -1   5   4         34.02         33.15         2.88 o                         
   0   5   4         18.92         14.63         2.04 o                         
   1   5   4         21.87         21.23         2.10 o                         
   2   5   4         49.72         47.27         5.65 o                         
   3   5   4        171.56        165.60         2.61 o                         
   4   5   4        144.51        158.88         7.59 o                         
   5   5   4         66.23         59.06         2.81 o                         
   6   5   4         69.78         57.01         8.68 o                         
 -11   6   4          0.15          0.55         1.21 o                         
 -10   6   4         56.54         62.56         7.87 o                         
  -9   6   4        213.22        227.30         2.29 o                         
  -8   6   4        194.10        196.65         5.23 o                         
  -7   6   4        584.40        615.21        13.72 o                         
  -6   6   4        510.41        495.24        15.42 o                         
  -5   6   4         62.25         59.99         4.61 o                         
  -4   6   4         36.50         42.29         3.59 o                         
  -3   6   4         41.45         42.11         3.94 o                         
  -2   6   4        543.37        491.09        50.44 o                         
  -1   6   4        217.62        228.83        26.09 o                         
   0   6   4        601.08        606.04        19.99 o                         
   1   6   4        859.45        827.15        43.54 o                         
   2   6   4        110.84        111.79         3.31 o                         
   3   6   4        147.21        149.56         6.42 o                         
   4   6   4         37.99         34.99         4.72 o                         
   5   6   4         12.13          5.85         1.80 o                         
 -11   7   4         30.13         20.07         2.32 o                         
 -10   7   4         41.07         35.34         5.92 o                         
  -9   7   4         44.66         40.91         2.04 o                         
  -8   7   4          3.12          2.75         3.50 o                         
  -7   7   4         11.56          9.57         2.46 o                         
  -6   7   4         16.60         16.70         2.88 o                         
  -5   7   4         26.33         25.70         2.97 o                         
  -4   7   4        392.39        394.13         3.70 o                         
  -3   7   4          7.68         11.43         3.04 o                         
  -2   7   4       1139.05       1137.27        59.78 o                         
  -1   7   4         17.20         18.57         3.20 o                         
   0   7   4          2.04          6.87         1.99 o                         
   1   7   4         85.12         76.84         3.93 o                         
   2   7   4          2.30          3.14         2.20 o                         
   3   7   4         47.33         53.77         1.88 o                         
   4   7   4         70.06         64.67         7.87 o                         
 -11   8   4          0.93         -1.03         1.32 o                         
 -10   8   4          0.99          0.46         1.68 o                         
  -9   8   4          4.40          5.90         2.82 o                         
  -8   8   4          6.37          8.63         3.62 o                         
  -7   8   4         67.97         84.78         2.72 o                         
  -6   8   4        147.77        139.60         5.51 o                         
  -5   8   4         11.48         19.44         3.62 o                         
  -4   8   4         59.74         70.19         2.90 o                         
  -3   8   4         32.63         29.32         3.08 o                         
  -2   8   4        122.83        128.41         9.27 o                         
  -1   8   4          2.04         -0.62         2.30 o                         
   0   8   4        123.32        135.54         3.87 o                         
   1   8   4        171.20        168.90         2.76 o                         
   2   8   4        119.60        128.31         4.39 o                         
   3   8   4         71.07         51.44         6.52 o                         
 -10   9   4          9.10          5.93         1.15 o                         
  -9   9   4         49.91         52.06         3.11 o                         
  -8   9   4         40.96         40.22         2.71 o                         
  -7   9   4          0.54          1.93         2.38 o                         
  -6   9   4         41.29         42.98         3.02 o                         
  -5   9   4         21.86         26.24         3.01 o                         
  -4   9   4         16.62         23.06         2.68 o                         
  -3   9   4        143.30        156.85         2.78 o                         
  -2   9   4        371.47        389.76        14.28 o                         
  -1   9   4        137.20        146.07         2.63 o                         
   0   9   4         69.63         75.44         4.62 o                         
   1   9   4         89.60         87.35         2.11 o                         
   2   9   4         15.62         11.10         1.71 o                         
  -9  10   4          1.09          2.21         1.96 o                         
  -8  10   4          3.11          4.29         2.89 o                         
  -7  10   4         18.01         28.66         3.16 o                         
  -6  10   4        106.57        117.84         3.59 o                         
  -5  10   4         81.68         92.91         2.68 o                         
  -4  10   4         54.98         57.53         2.41 o                         
  -3  10   4         36.63         42.30         3.80 o                         
  -2  10   4          2.70          1.93         1.74 o                         
  -1  10   4          2.17          0.91         2.80 o                         
   0  10   4         35.76         35.90         2.27 o                         
   1  10   4          4.60          3.12         2.39 o                         
  -8  11   4         36.42         30.26         2.16 o                         
  -7  11   4         12.44         10.83         1.93 o                         
  -6  11   4          1.66          0.20         2.41 o                         
  -5  11   4          9.65         15.10         2.55 o                         
  -4  11   4          4.00          3.71         2.06 o                         
  -3  11   4          1.59          0.89         1.80 o                         
  -2  11   4         40.07         36.13         3.97 o                         
  -1  11   4        160.34        151.21        13.05 o                         
  -6  12   4         41.85         32.57         2.03 o                         
  -5  12   4         36.88         27.03         2.04 o                         
  -4  12   4        138.84        100.77         2.47 o                         
  -1 -13   5         30.11         25.72         2.90 o                         
   0 -13   5         28.04         22.57         4.76 o                         
   1 -13   5          4.57          5.00         1.81 o                         
   2 -13   5         39.60         31.91         1.79 o                         
  -3 -12   5         26.79         23.52         4.99 o                         
  -2 -12   5          1.23          1.96         1.37 o                         
  -1 -12   5         29.48         32.07         2.04 o                         
   0 -12   5         79.86         80.54         2.17 o                         
   1 -12   5         36.66         40.17         2.27 o                         
   2 -12   5        106.96        112.44         3.73 o                         
  -4 -11   5          3.95          5.05         1.61 o                         
  -3 -11   5         12.64         14.79         2.76 o                         
  -2 -11   5          2.95          1.94         1.65 o                         
  -1 -11   5        271.67        297.31         4.54 o                         
   0 -11   5        217.09        220.41         9.86 o                         
   1 -11   5         78.54         84.31         2.67 o                         
   2 -11   5         61.06         65.42         3.34 o                         
   7 -11   5         17.85         20.35         3.23 o                         
  -5 -10   5         50.12         45.95         4.78 o                         
  -4 -10   5        138.29        143.05         8.27 o                         
  -3 -10   5        231.18        238.05         3.10 o                         
  -2 -10   5          7.53          8.67         2.17 o                         
  -1 -10   5         43.32         50.69         2.21 o                         
   0 -10   5          9.98         13.13         3.33 o                         
   1 -10   5         16.44         18.24         2.41 o                         
   2 -10   5          0.37          0.38         2.96 o                         
   3 -10   5        121.56        122.17         3.90 o                         
   4 -10   5        131.29        154.54         4.91 o                         
   5 -10   5         46.84         54.20         2.69 o                         
   6 -10   5         42.42         43.88         2.48 o                         
   7 -10   5         32.11         33.90         2.40 o                         
   8 -10   5          6.21          5.47         2.67 o                         
  -6  -9   5         24.82         20.08         1.53 o                         
  -5  -9   5          0.23          0.27         1.74 o                         
  -4  -9   5          0.30          2.53         2.17 o                         
  -3  -9   5         18.32         17.97         1.92 o                         
  -2  -9   5         50.69         49.95         1.87 o                         
  -1  -9   5        112.15        114.70         2.46 o                         
   0  -9   5        155.98        171.73         3.24 o                         
   1  -9   5         53.14         55.52         4.12 o                         
   2  -9   5         41.42         41.53         3.32 o                         
   3  -9   5         30.64         32.55         2.84 o                         
   4  -9   5          3.04          1.05         2.42 o                         
   5  -9   5         27.93         32.15         3.95 o                         
   6  -9   5         86.26         93.88         2.53 o                         
   7  -9   5         24.39         23.72         2.80 o                         
   8  -9   5         27.05         32.87         2.71 o                         
  -7  -8   5          1.91          4.74         1.01 o                         
  -6  -8   5          2.61          3.73         1.36 o                         
  -5  -8   5         24.12         27.49         1.90 o                         
  -4  -8   5         63.62         68.40         3.61 o                         
  -3  -8   5         95.83        101.53         6.53 o                         
  -2  -8   5        241.28        254.67         7.16 o                         
  -1  -8   5          0.56         -0.54         3.50 o                         
   0  -8   5         24.46         25.77         2.88 o                         
   1  -8   5         21.28         22.56         3.10 o                         
   2  -8   5          1.16          0.90         3.49 o                         
   3  -8   5        157.64        156.78         3.09 o                         
   4  -8   5        272.13        281.91        19.11 o                         
   5  -8   5          5.34          7.53         2.07 o                         
   6  -8   5        184.53        203.13         4.56 o                         
   7  -8   5         30.97         34.20         2.12 o                         
   8  -8   5         22.19         28.64         3.68 o                         
  -8  -7   5         32.87         28.55         8.15 o                         
  -7  -7   5         36.98         43.69         4.22 o                         
  -6  -7   5         87.58         92.77         6.36 o                         
  -5  -7   5        118.97        128.90        11.05 o                         
  -4  -7   5         86.62         93.36         6.31 o                         
  -3  -7   5         15.33         16.83         2.96 o                         
  -2  -7   5         52.08         56.13         3.10 o                         
  -1  -7   5          0.50          1.24         3.10 o                         
   0  -7   5        499.92        529.44        17.76 o                         
   1  -7   5         50.93         45.66         4.00 o                         
   2  -7   5        321.52        299.48        26.39 o                         
   3  -7   5        270.83        275.83         8.21 o                         
   4  -7   5        127.11        119.96         9.52 o                         
   5  -7   5          6.06          6.75         2.00 o                         
   6  -7   5        201.84        198.90         3.99 o                         
   7  -7   5         71.97         70.21         5.45 o                         
   8  -7   5         63.76         67.27         6.40 o                         
  -9  -6   5         27.01         16.38         6.37 o                         
  -8  -6   5         68.50         70.64         8.56 o                         
  -7  -6   5         23.32         26.51         1.86 o                         
  -6  -6   5         33.01         34.43         2.47 o                         
  -5  -6   5          3.26          5.52         6.04 o                         
  -4  -6   5          0.80          4.13         2.99 o                         
  -3  -6   5         15.73         14.60         3.23 o                         
  -2  -6   5        320.78        324.57        14.87 o                         
  -1  -6   5         59.76         58.36         4.01 o                         
   0  -6   5        269.35        311.42         4.35 o                         
   1  -6   5          2.41          2.59         4.37 o                         
   2  -6   5         75.14         84.89         2.97 o                         
   3  -6   5         89.66         83.42         2.93 o                         
   4  -6   5        229.29        220.70         3.48 o                         
   5  -6   5        116.57        130.86         3.20 o                         
   6  -6   5        231.34        229.46         3.22 o                         
   7  -6   5        141.73        150.52         7.00 o                         
   8  -6   5         62.37         58.85         3.46 o                         
  -9  -5   5          0.62          0.09         1.40 o                         
  -8  -5   5         52.94         50.84         1.86 o                         
  -7  -5   5         56.48         66.08         3.88 o                         
  -6  -5   5        424.63        479.83        35.30 o                         
  -5  -5   5        115.25        119.37         3.54 o                         
  -4  -5   5        275.17        309.84         8.09 o                         
  -3  -5   5        208.84        213.97         3.43 o                         
  -2  -5   5         50.30         62.59         4.52 o                         
  -1  -5   5        244.75        233.75         4.27 o                         
   0  -5   5        598.35        714.07        28.64 o                         
   1  -5   5        836.33        818.73        22.40 o                         
   2  -5   5       2025.12       2057.87         6.69 o                         
   3  -5   5       1827.83       1821.37        16.78 o                         
   4  -5   5        894.12        854.01        13.26 o                         
   5  -5   5        298.39        307.16         8.19 o                         
   6  -5   5        205.73        180.07         5.35 o                         
   7  -5   5         90.28         87.95         4.60 o                         
   8  -5   5          5.16          5.94         1.59 o                         
 -10  -4   5          2.07          4.21         1.42 o                         
  -9  -4   5         47.68         42.59         6.44 o                         
  -8  -4   5        236.10        244.66        15.77 o                         
  -7  -4   5         16.27         18.08         2.51 o                         
  -6  -4   5        211.96        212.92        13.34 o                         
  -5  -4   5         44.59         41.00         2.47 o                         
  -4  -4   5         75.49         88.22         4.55 o                         
  -3  -4   5        709.36        760.05         4.94 o                         
   1  -4   5       1747.59       1788.36         6.36 o                         
   2  -4   5       1368.53       1288.20       106.17 o                         
   3  -4   5         29.05         16.25         2.94 o                         
   4  -4   5        113.47        112.50         3.01 o                         
   5  -4   5         49.18         54.66         2.46 o                         
   6  -4   5          0.47          4.74         2.21 o                         
   7  -4   5         37.91         43.21         3.03 o                         
   8  -4   5          0.31          0.55         2.05 o                         
 -10  -3   5          1.20          2.69         1.25 o                         
  -9  -3   5          3.89          2.12         1.75 o                         
  -8  -3   5         10.68          9.86         1.68 o                         
  -7  -3   5         29.87         35.05         2.68 o                         
  -6  -3   5        443.49        492.25         3.45 o                         
  -5  -3   5       1285.57       1406.58        47.39 o                         
  -4  -3   5       1383.31       1430.27        32.83 o                         
  -3  -3   5       1650.67       1701.26        25.52 o                         
  -2  -3   5        370.50        361.43        12.53 o                         
  -1  -3   5        378.93        379.42        26.26 o                         
   0  -3   5         87.57         94.76         4.99 o                         
   1  -3   5        180.46        180.75         3.54 o                         
   2  -3   5       1376.18       1308.93        47.65 o                         
   3  -3   5          0.77          5.02         2.83 o                         
   4  -3   5         57.63         60.90         5.54 o                         
   5  -3   5         17.94         19.57         2.57 o                         
   6  -3   5          1.62          0.86         2.21 o                         
   7  -3   5         11.16          9.97         3.37 o                         
   8  -3   5          0.31         -0.43         1.38 o                         
 -10  -2   5         27.66         26.20         2.83 o                         
  -9  -2   5        124.98        140.61         6.58 o                         
  -8  -2   5        294.28        332.02        21.73 o                         
  -7  -2   5        246.85        269.81        12.04 o                         
  -6  -2   5        177.24        177.63         3.24 o                         
  -5  -2   5       1198.45       1229.11        63.34 o                         
  -4  -2   5         82.76         67.86         9.58 o                         
  -3  -2   5        534.17        520.20        23.09 o                         
  -2  -2   5        955.94        887.31        41.39 o                         
  -1  -2   5       1010.39        996.99        71.32 o                         
   0  -2   5        869.62        718.03         9.27 o                         
   1  -2   5          7.43          2.69         4.06 o                         
   2  -2   5       1487.91       1322.66        49.40 o                         
   3  -2   5          0.97         -3.23         3.23 o                         
   4  -2   5         97.78        103.61         2.63 o                         
   5  -2   5         66.86         67.01         2.58 o                         
   6  -2   5         49.16         54.22         6.28 o                         
   7  -2   5         23.64         24.20         1.57 o                         
   8  -2   5          6.43          6.16         2.35 o                         
 -11  -1   5          8.72          6.44         1.24 o                         
 -10  -1   5         75.22         65.07         4.21 o                         
  -9  -1   5          4.41          1.57         1.50 o                         
  -8  -1   5         47.90         58.76         2.56 o                         
  -7  -1   5         25.93         28.50         2.99 o                         
  -6  -1   5          0.39         -0.44         7.61 o                         
  -5  -1   5       1129.50       1176.21        66.84 o                         
  -4  -1   5          8.17          5.17         5.43 o                         
  -3  -1   5        956.43        863.93         9.20 o                         
  -2  -1   5        845.44        765.94        11.11 o                         
  -1  -1   5        556.04        586.94       158.32 o                         
   0  -1   5        431.08        405.43         6.06 o                         
   1  -1   5         41.30         34.86         2.56 o                         
   2  -1   5        175.86        177.91        18.83 o                         
   3  -1   5        121.10        111.77         3.57 o                         
   4  -1   5          0.86          1.54         4.03 o                         
   5  -1   5         85.95         97.87         8.19 o                         
   6  -1   5         46.71         51.36         2.16 o                         
   7  -1   5         27.55         25.51         1.68 o                         
   8  -1   5         21.15         18.87         3.48 o                         
 -11   0   5          1.90          0.48         1.23 o                         
 -10   0   5         41.35         43.29         4.05 o                         
  -9   0   5          6.38          1.74         4.48 o                         
  -8   0   5        141.58        144.65         7.21 o                         
  -7   0   5        125.95        149.43         3.13 o                         
  -6   0   5        134.18        130.83         3.31 o                         
  -5   0   5       1383.01       1445.57        41.09 o                         
  -4   0   5        239.47        232.97        15.61 o                         
  -3   0   5        144.12        114.30         3.44 o                         
  -2   0   5        766.73        778.71        40.80 o                         
  -1   0   5        195.35        168.14         4.56 o                         
   0   0   5        112.56         96.05        15.07 o                         
   1   0   5        340.31        286.03        19.24 o                         
   2   0   5        515.92        451.84         8.38 o                         
   3   0   5       1238.21       1140.28        72.39 o                         
   4   0   5         18.79         20.74         1.73 o                         
   5   0   5        691.72        650.56        36.56 o                         
   6   0   5         23.81         20.71         1.80 o                         
   7   0   5          6.25          4.33         1.49 o                         
 -11   1   5          0.21          0.18         1.55 o                         
 -10   1   5        176.17        182.12         2.09 o                         
  -9   1   5         59.63         63.15         2.06 o                         
  -8   1   5        155.98        188.50        16.08 o                         
  -7   1   5        133.34        135.75         3.13 o                         
  -6   1   5        280.44        280.28         6.47 o                         
  -5   1   5        159.04        176.71         4.00 o                         
  -4   1   5        174.07        186.22         4.29 o                         
  -3   1   5        798.74        736.65        48.67 o                         
  -1   1   5        697.74        692.42        58.84 o                         
   0   1   5       1656.97       1535.62        74.50 o                         
   1   1   5        390.84        370.74        27.70 o                         
   2   1   5          5.59          7.82         2.08 o                         
   3   1   5        809.62        799.22        35.26 o                         
   4   1   5        262.33        262.25         7.54 o                         
   5   1   5        411.33        453.22        32.45 o                         
   6   1   5         68.06         78.58         1.79 o                         
   7   1   5         46.76         43.75         5.72 o                         
 -11   2   5          9.01          5.32         2.42 o                         
 -10   2   5         32.44         35.47         1.85 o                         
  -9   2   5         14.55         13.18         1.98 o                         
  -8   2   5         48.82         57.35         2.77 o                         
  -7   2   5         81.49         98.51         3.07 o                         
  -6   2   5        313.45        340.18        10.96 o                         
  -5   2   5        470.68        440.73         7.19 o                         
  -4   2   5        212.34        159.99         7.22 o                         
  -3   2   5         37.39         45.44         4.25 o                         
  -2   2   5        102.87        141.59        21.26 o                         
  -1   2   5         13.12         16.47         2.45 o                         
   0   2   5         25.95         31.23         3.82 o                         
   1   2   5         89.41         83.71         4.48 o                         
   2   2   5        153.10        138.88         1.86 o                         
   3   2   5        713.16        732.00        32.40 o                         
   4   2   5         14.98         18.19         6.40 o                         
   5   2   5        327.09        325.86        33.41 o                         
   6   2   5         42.51         40.21         5.48 o                         
   7   2   5          4.40          3.70         1.25 o                         
 -11   3   5         39.70         37.72         1.70 o                         
 -10   3   5         42.23         50.73         3.39 o                         
  -9   3   5        244.93        268.86         2.36 o                         
  -8   3   5          0.64          4.80         2.66 o                         
  -7   3   5        172.73        179.94         3.14 o                         
  -6   3   5        189.95        192.37         9.26 o                         
  -5   3   5          0.40          2.40         3.18 o                         
  -4   3   5         65.23         75.94         9.07 o                         
  -3   3   5        304.37        314.58         4.25 o                         
  -2   3   5        581.20        507.44        24.20 o                         
  -1   3   5       1108.36       1105.78        91.66 o                         
   0   3   5        708.51        673.10        35.40 o                         
   1   3   5        924.13        900.70        48.67 o                         
   2   3   5        391.98        382.03         2.82 o                         
   3   3   5        112.80         95.93         2.21 o                         
   4   3   5         10.00          9.28         2.11 o                         
   5   3   5         12.30         14.08         1.93 o                         
   6   3   5         32.76         32.48         3.77 o                         
 -11   4   5         60.00         49.08         3.95 o                         
 -10   4   5          1.59         -0.30         1.74 o                         
  -9   4   5        280.87        297.79         5.09 o                         
  -8   4   5         16.25         14.97         2.59 o                         
  -7   4   5        327.40        354.35        14.76 o                         
  -6   4   5        327.06        348.00        11.64 o                         
  -5   4   5        150.21        156.48         3.29 o                         
  -4   4   5        705.51        709.72         6.03 o                         
  -3   4   5        755.08        707.60        21.06 o                         
  -2   4   5        485.93        484.78        25.55 o                         
  -1   4   5        254.77        239.51        13.29 o                         
   0   4   5          0.69          0.79         3.13 o                         
   1   4   5         18.36         17.89         3.91 o                         
   2   4   5          0.53          0.01         1.71 o                         
   3   4   5          3.63         -0.99         2.73 o                         
   4   4   5          1.93          8.83         4.59 o                         
   5   4   5          0.43          3.17         1.70 o                         
 -11   5   5         30.05         23.50         3.56 o                         
 -10   5   5          1.33          1.18         2.50 o                         
  -9   5   5        222.09        248.27         2.33 o                         
  -8   5   5         10.73         10.18         2.64 o                         
  -7   5   5        219.92        227.55         3.86 o                         
  -6   5   5        299.46        339.98         5.39 o                         
  -5   5   5         71.43         64.39         3.09 o                         
  -4   5   5         49.85         43.12         2.68 o                         
  -3   5   5         28.00         19.82         3.06 o                         
  -2   5   5        135.65        130.05        20.21 o                         
  -1   5   5        317.60        297.00        33.46 o                         
   0   5   5          5.23          6.96         3.10 o                         
   1   5   5         87.25         81.94         5.36 o                         
   2   5   5         40.29         37.70         3.23 o                         
   3   5   5         43.11         38.65         2.57 o                         
   4   5   5         48.88         46.04         3.11 o                         
   5   5   5          2.57          4.63         1.32 o                         
 -11   6   5         34.47         23.23         1.45 o                         
 -10   6   5         59.88         61.53         9.40 o                         
  -9   6   5         72.93         71.52         1.95 o                         
  -8   6   5         21.93         20.58         1.96 o                         
  -7   6   5         10.12          8.29         2.84 o                         
  -6   6   5          9.60          9.80         2.80 o                         
  -5   6   5          1.64         -0.93         3.20 o                         
  -4   6   5          6.51          4.68         3.31 o                         
  -3   6   5        404.39        401.19         6.87 o                         
  -2   6   5        508.35        525.36         8.26 o                         
  -1   6   5        467.31        492.47        49.03 o                         
   0   6   5        121.19        132.56        16.66 o                         
   1   6   5         50.41         46.69         2.12 o                         
   2   6   5          0.83          1.67         3.50 o                         
   3   6   5          0.23         -1.44         4.04 o                         
   4   6   5         13.14         15.93         1.99 o                         
 -11   7   5          7.64          4.33         1.49 o                         
 -10   7   5         10.69         10.01         1.96 o                         
  -9   7   5          0.65          1.24         1.92 o                         
  -8   7   5         29.52         33.75         2.33 o                         
  -7   7   5         30.05         38.23         2.07 o                         
  -6   7   5        608.36        607.08        26.78 o                         
  -5   7   5        478.81        512.81        11.08 o                         
  -4   7   5         68.27         73.81         3.06 o                         
  -3   7   5        300.97        311.64        15.03 o                         
  -2   7   5         12.54         22.07         2.98 o                         
  -1   7   5         32.75         35.90         2.43 o                         
   0   7   5          0.77          7.94         4.67 o                         
   1   7   5        103.29        119.76         8.90 o                         
   2   7   5         68.48         72.02         2.86 o                         
   3   7   5         85.61         79.99         7.69 o                         
 -10   8   5         49.38         34.10         4.11 o                         
  -9   8   5         94.96         93.09         6.46 o                         
  -8   8   5        221.84        212.18         2.21 o                         
  -7   8   5         47.73         56.57         2.78 o                         
  -6   8   5        121.08        117.77         2.69 o                         
  -5   8   5          4.55          7.57         2.37 o                         
  -4   8   5          4.17          3.95         2.66 o                         
  -3   8   5        266.03        267.40         4.34 o                         
  -2   8   5        209.93        210.21        10.47 o                         
  -1   8   5        204.93        214.84         2.68 o                         
   0   8   5        148.30        147.78         3.21 o                         
   1   8   5         40.40         36.30         2.03 o                         
   2   8   5          1.85          3.54         1.33 o                         
  -9   9   5         86.98         87.41         7.76 o                         
  -8   9   5         61.36         72.16         3.55 o                         
  -7   9   5         54.19         62.76         2.34 o                         
  -6   9   5        231.94        244.15         2.75 o                         
  -5   9   5        299.35        318.14         2.87 o                         
  -4   9   5        112.93        122.28         3.90 o                         
  -3   9   5        159.72        178.99         4.90 o                         
  -2   9   5         31.42         39.74         2.49 o                         
  -1   9   5         28.64         29.48         2.36 o                         
   0   9   5          6.33          3.78         2.19 o                         
   1   9   5          7.48          9.95         2.04 o                         
  -9  10   5         38.85         27.86         2.00 o                         
  -8  10   5         37.18         29.81         2.46 o                         
  -7  10   5         82.89         84.59         4.06 o                         
  -6  10   5         13.81         13.61         2.70 o                         
  -5  10   5          7.24          6.59         2.36 o                         
  -4  10   5         26.94         28.78         3.00 o                         
  -3  10   5         17.35         23.03         2.33 o                         
  -2  10   5          0.29         -0.45         2.15 o                         
  -1  10   5         16.41         15.79         2.54 o                         
  -7  11   5          5.19          2.57         1.87 o                         
  -6  11   5          0.47          0.77         1.92 o                         
  -5  11   5         17.03         15.55         1.96 o                         
  -4  11   5        112.20         99.14        20.24 o                         
  -3  11   5        189.47        173.61        33.64 o                         
  -1 -13   6          3.10          4.06         1.63 o                         
   0 -13   6          1.95          1.05         1.74 o                         
   1 -13   6         19.98         15.64         2.07 o                         
  -3 -12   6         37.51         27.78         6.09 o                         
  -2 -12   6         34.30         28.19         3.03 o                         
  -1 -12   6        253.48        252.60        14.90 o                         
   0 -12   6         70.66         70.64         2.13 o                         
   1 -12   6         78.87         78.44         2.48 o                         
   2 -12   6         40.01         47.96         7.37 o                         
  -4 -11   6        132.58        111.41        21.54 o                         
  -3 -11   6         40.15         42.49         1.82 o                         
  -2 -11   6         21.40         19.00         2.37 o                         
  -1 -11   6        310.32        321.25         2.59 o                         
   0 -11   6          1.90         -0.56         2.20 o                         
   1 -11   6         87.12         81.65         2.60 o                         
   2 -11   6         38.98         42.98         2.87 o                         
   3 -11   6         44.79         46.14         3.17 o                         
   4 -11   6         10.35         13.52         3.57 o                         
   5 -11   6          8.66         11.42         2.96 o                         
   6 -11   6         35.34         38.33         2.71 o                         
  -5 -10   6         52.07         46.65         5.37 o                         
  -4 -10   6        166.29        173.20         2.13 o                         
  -3 -10   6         89.16         94.27         3.19 o                         
  -2 -10   6         53.99         55.99         2.08 o                         
  -1 -10   6        291.63        315.46         6.48 o                         
   0 -10   6        106.76        105.22         2.32 o                         
   1 -10   6        213.13        207.75        17.09 o                         
   2 -10   6        163.19        185.47         7.66 o                         
   3 -10   6        265.66        307.08         5.59 o                         
   4 -10   6        103.59        118.64        10.31 o                         
   5 -10   6          0.51          0.77         3.01 o                         
   6 -10   6         26.34         31.41         2.62 o                         
   7 -10   6          4.46          6.91         2.47 o                         
  -6  -9   6         22.89         18.31         6.22 o                         
  -5  -9   6         67.39         74.54         3.76 o                         
  -4  -9   6        157.84        160.37         1.82 o                         
  -3  -9   6        124.01        121.46         7.48 o                         
  -2  -9   6        262.67        255.50        15.07 o                         
  -1  -9   6        395.52        400.57        18.60 o                         
   0  -9   6        137.29        147.40         5.80 o                         
   1  -9   6          2.35         -0.01         2.62 o                         
   2  -9   6          9.20         12.26         2.36 o                         
   3  -9   6         26.91         25.83         2.78 o                         
   4  -9   6          2.10          2.39         2.81 o                         
   5  -9   6         32.12         29.82         2.40 o                         
   6  -9   6         24.42         28.04         3.02 o                         
   7  -9   6         11.05         10.99         2.98 o                         
  -7  -8   6         32.09         29.01         3.22 o                         
  -6  -8   6         86.64         80.09         1.56 o                         
  -5  -8   6        137.00        136.25         2.62 o                         
  -4  -8   6         34.83         37.01         2.06 o                         
  -3  -8   6         26.38         26.61         2.59 o                         
  -2  -8   6          5.27          5.15         2.74 o                         
  -1  -8   6         32.81         27.42         2.92 o                         
   0  -8   6          2.61          3.16         3.44 o                         
   1  -8   6         63.69         58.98         3.48 o                         
   2  -8   6        148.84        175.84        15.39 o                         
   3  -8   6          4.60          6.55         2.06 o                         
   4  -8   6         95.39        108.08         2.61 o                         
   5  -8   6         29.12         30.00         2.58 o                         
   6  -8   6         14.90         11.95         3.87 o                         
   7  -8   6         19.00         21.38         2.37 o                         
   8  -8   6          0.38         -2.40         2.94 o                         
  -8  -7   6         30.14         18.59         6.63 o                         
  -7  -7   6         10.67          9.53         1.82 o                         
  -6  -7   6         21.21         22.98         1.53 o                         
  -5  -7   6         35.28         46.63         2.45 o                         
  -4  -7   6          1.08         -1.61         3.76 o                         
  -3  -7   6        104.50        132.22        12.21 o                         
  -2  -7   6         61.05         62.38         3.04 o                         
  -1  -7   6        347.25        356.64        10.06 o                         
   0  -7   6        270.42        313.73         7.00 o                         
   1  -7   6         15.42         14.50         3.52 o                         
   2  -7   6        168.99        194.89        11.46 o                         
   3  -7   6          3.05          3.21         2.51 o                         
   4  -7   6         47.12         51.37         2.37 o                         
   5  -7   6         32.83         35.18         2.10 o                         
   6  -7   6        202.81        209.04        21.61 o                         
   7  -7   6        111.39        103.58         9.54 o                         
   8  -7   6         40.06         32.49         5.66 o                         
  -9  -6   6         17.53          9.13         1.63 o                         
  -8  -6   6         12.09          5.32         3.86 o                         
  -7  -6   6          0.97          0.08         1.83 o                         
  -6  -6   6         45.34         47.47         6.94 o                         
  -5  -6   6        129.94        143.14        11.05 o                         
  -4  -6   6         20.86         28.36         3.05 o                         
  -3  -6   6        132.48        124.84         3.17 o                         
  -2  -6   6          5.31          4.29         3.54 o                         
  -1  -6   6         17.89         20.15         3.43 o                         
   0  -6   6          0.70          0.58         3.55 o                         
   1  -6   6          1.56          1.52         3.84 o                         
   2  -6   6        124.01        109.82         2.89 o                         
   3  -6   6        246.46        231.11         8.68 o                         
   4  -6   6        237.89        228.79         2.96 o                         
   5  -6   6        133.43        130.56         3.95 o                         
   6  -6   6         78.26         75.27         3.18 o                         
   7  -6   6         85.24         75.94         7.18 o                         
   8  -6   6         18.80         17.08         3.11 o                         
  -9  -5   6          1.26          1.02         1.36 o                         
  -8  -5   6          6.48          4.95         1.76 o                         
  -7  -5   6          7.56          9.83         1.95 o                         
  -6  -5   6          0.51          3.31         2.57 o                         
  -5  -5   6         57.15         61.99         2.99 o                         
  -4  -5   6         80.49         94.77         3.15 o                         
  -3  -5   6          4.22          6.60         3.19 o                         
  -2  -5   6          7.42          2.20         3.25 o                         
  -1  -5   6        274.86        272.84        10.19 o                         
   0  -5   6        376.46        366.75        13.04 o                         
   1  -5   6        629.12        580.54        14.86 o                         
   2  -5   6        808.78        819.72        10.73 o                         
   3  -5   6        264.35        246.44         7.13 o                         
   4  -5   6         71.01         67.33         4.10 o                         
   5  -5   6        112.45        105.35         2.49 o                         
   6  -5   6         32.49         30.22         1.99 o                         
   7  -5   6         95.98         98.13        10.07 o                         
   8  -5   6         29.95         29.31         4.87 o                         
 -10  -4   6         25.54         12.34         3.16 o                         
  -9  -4   6         19.54         22.63         2.91 o                         
  -8  -4   6          0.81         -0.73         1.85 o                         
  -7  -4   6          0.23         -4.27         4.27 o                         
  -6  -4   6         11.80         11.72         2.41 o                         
  -5  -4   6        128.53        130.59         9.53 o                         
  -4  -4   6        241.71        245.05        10.02 o                         
  -3  -4   6        512.60        514.66         9.73 o                         
  -2  -4   6       1894.52       2079.69        77.12 o                         
  -1  -4   6        442.51        503.97        22.33 o                         
   0  -4   6         19.33         15.39         3.98 o                         
   1  -4   6         38.19         33.66         3.66 o                         
   2  -4   6         88.52         75.15         2.99 o                         
   3  -4   6         33.45         26.79         2.90 o                         
   4  -4   6        242.24        260.91         3.39 o                         
   5  -4   6        240.94        243.45         7.57 o                         
   6  -4   6        106.49        112.31         5.01 o                         
   7  -4   6        125.59        118.94         3.33 o                         
   8  -4   6         27.34         25.31         3.81 o                         
 -10  -3   6         11.91          6.10         1.27 o                         
  -9  -3   6         19.36         21.77         3.53 o                         
  -8  -3   6         23.48         25.52         1.56 o                         
  -7  -3   6        134.63        142.67         3.68 o                         
  -6  -3   6        355.49        390.96        28.38 o                         
  -5  -3   6         67.54         70.70         4.17 o                         
  -4  -3   6        211.30        217.37        16.64 o                         
  -3  -3   6       1051.92       1110.27        40.74 o                         
  -2  -3   6        151.61        125.04         4.29 o                         
  -1  -3   6         69.69         96.49         4.79 o                         
   0  -3   6        166.58        136.32         4.28 o                         
   1  -3   6        886.48        826.40        32.88 o                         
   2  -3   6        861.87        792.53        45.20 o                         
   3  -3   6        378.38        353.10         4.97 o                         
   4  -3   6        147.14        137.79         3.08 o                         
   5  -3   6         38.10         34.86         1.83 o                         
   6  -3   6         90.24         87.62         4.76 o                         
   7  -3   6         60.72         63.05         8.01 o                         
   8  -3   6         18.64         18.68         3.25 o                         
 -11  -2   6         19.14         10.23         3.16 o                         
 -10  -2   6         42.97         41.32         1.99 o                         
  -9  -2   6         95.30        101.93         3.32 o                         
  -8  -2   6         21.78         26.24         2.04 o                         
  -7  -2   6          3.71          5.62         2.82 o                         
  -6  -2   6          2.90          2.79         3.05 o                         
  -5  -2   6         10.08         13.65         3.19 o                         
  -4  -2   6        782.71        856.13         4.52 o                         
  -3  -2   6         15.38         25.14         3.52 o                         
  -1  -2   6        307.82        303.85         4.49 o                         
   0  -2   6        272.30        262.92         4.37 o                         
   1  -2   6        427.75        401.52        17.16 o                         
   2  -2   6        148.97        139.52         5.55 o                         
   3  -2   6         52.76         52.07         4.34 o                         
   4  -2   6        258.78        288.67        20.95 o                         
   5  -2   6        203.92        215.41         7.81 o                         
   6  -2   6        100.84        104.66         7.30 o                         
   7  -2   6         56.28         57.42         4.23 o                         
 -11  -1   6          3.13          3.03         1.22 o                         
 -10  -1   6         11.74          7.37         1.69 o                         
  -9  -1   6          1.91          4.07         2.86 o                         
  -8  -1   6          1.19         -0.88         2.14 o                         
  -7  -1   6        159.77        166.81        12.10 o                         
  -6  -1   6        364.96        408.13         3.43 o                         
  -5  -1   6        173.98        190.04         3.40 o                         
  -4  -1   6        857.23        854.50        68.91 o                         
  -3  -1   6        414.03        413.44         4.45 o                         
  -2  -1   6        274.15        309.17        35.45 o                         
  -1  -1   6         26.15         37.11         9.12 o                         
   0  -1   6         27.60         20.91         3.19 o                         
   1  -1   6        101.42         94.96         5.80 o                         
   2  -1   6        576.04        574.95        36.61 o                         
   3  -1   6         51.43         45.81         3.21 o                         
   4  -1   6          9.71          9.82         2.17 o                         
   5  -1   6         39.21         37.77         4.49 o                         
   6  -1   6         12.20         12.35         2.27 o                         
   7  -1   6          7.36          8.91         2.77 o                         
 -11   0   6          0.69          0.69         2.09 o                         
 -10   0   6         21.76         28.12         3.10 o                         
  -9   0   6         38.17         46.70         1.99 o                         
  -8   0   6         52.28         54.06         7.45 o                         
  -7   0   6          2.25          7.04         3.15 o                         
  -6   0   6         14.93          9.35         5.12 o                         
  -5   0   6          1.60          2.66         3.22 o                         
  -4   0   6         18.63         15.81         8.18 o                         
  -3   0   6         47.66         34.00         5.29 o                         
  -2   0   6        283.45        230.56        22.02 o                         
  -1   0   6        736.68        670.11         4.63 o                         
   0   0   6         22.73         13.68         3.13 o                         
   1   0   6         72.53         52.84         2.98 o                         
   2   0   6        226.01        181.64        22.93 o                         
   3   0   6          3.56          8.37         2.40 o                         
   4   0   6         25.25         24.33         3.09 o                         
   5   0   6         85.64         90.75         3.74 o                         
   6   0   6         36.88         40.72         7.77 o                         
   7   0   6         10.18          7.44         1.40 o                         
 -11   1   6         17.40         10.13         1.47 o                         
 -10   1   6         65.11         62.94         5.19 o                         
  -9   1   6         14.57         17.03         1.95 o                         
  -8   1   6         19.79         28.11         3.40 o                         
  -7   1   6         73.09         82.42         6.15 o                         
  -6   1   6        390.68        396.62         9.19 o                         
  -5   1   6        408.73        409.64        23.26 o                         
  -4   1   6        726.06        695.10        25.14 o                         
  -3   1   6       1265.11       1317.26        28.56 o                         
  -2   1   6         13.00         -0.69         4.06 o                         
  -1   1   6        510.59        538.43        30.73 o                         
   0   1   6         80.95         86.51         3.07 o                         
   1   1   6        134.17        139.74        16.78 o                         
   2   1   6        217.52        229.62        10.92 o                         
   3   1   6         38.08         47.26         2.30 o                         
   4   1   6        129.64        137.09         1.80 o                         
   5   1   6         96.32         91.23         5.50 o                         
   6   1   6         47.65         42.88         4.10 o                         
 -11   2   6         11.32          9.67         1.81 o                         
 -10   2   6         41.51         51.17         1.88 o                         
  -9   2   6         91.16         96.58         2.15 o                         
  -8   2   6        111.54        119.72         3.58 o                         
  -7   2   6        324.41        370.33        18.58 o                         
  -6   2   6        176.52        181.30         6.01 o                         
  -5   2   6         23.67         20.35         3.22 o                         
  -4   2   6         18.41         19.86         3.07 o                         
  -3   2   6         99.50         92.09         4.79 o                         
  -2   2   6         36.89         41.30         3.86 o                         
  -1   2   6        594.64        543.90        10.83 o                         
   0   2   6          1.13          3.89         2.87 o                         
   1   2   6        433.98        419.29        30.28 o                         
   2   2   6        367.47        344.64        11.59 o                         
   3   2   6          0.52         -1.21         2.03 o                         
   4   2   6          3.26          4.17         4.21 o                         
   5   2   6         26.17         24.70         2.16 o                         
   6   2   6          0.20         -1.14         1.14 o                         
 -11   3   6         14.71         10.62         1.61 o                         
 -10   3   6         50.54         53.10         1.86 o                         
  -9   3   6         31.68         32.10         1.99 o                         
  -8   3   6        134.38        147.99         2.73 o                         
  -7   3   6         23.94         35.28         2.93 o                         
  -6   3   6         19.58         20.40         6.05 o                         
  -5   3   6          4.84          1.43         3.12 o                         
  -4   3   6        718.76        764.01         4.22 o                         
  -3   3   6        870.64        845.55        14.17 o                         
  -2   3   6        476.23        433.14        13.38 o                         
  -1   3   6        240.31        278.56        12.16 o                         
   0   3   6         23.06         19.80         3.22 o                         
   1   3   6         10.61         18.67         7.55 o                         
   2   3   6         28.11         29.83         3.16 o                         
   3   3   6         39.50         46.66         1.98 o                         
   4   3   6         28.45         34.16         2.18 o                         
   5   3   6         77.40         82.10        12.80 o                         
 -11   4   6          2.26          0.72         3.83 o                         
 -10   4   6         17.98         22.34         1.77 o                         
  -9   4   6         74.22         87.99         2.05 o                         
  -8   4   6         61.86         76.86         2.55 o                         
  -7   4   6        589.30        651.95         4.12 o                         
  -6   4   6        377.15        412.57         3.34 o                         
  -5   4   6        186.75        180.77         3.20 o                         
  -4   4   6        111.01        113.17         3.21 o                         
  -3   4   6         31.03         26.38        24.16 o                         
  -2   4   6        107.32        119.03         4.17 o                         
  -1   4   6        122.15        112.94         3.26 o                         
   0   4   6        169.74        185.32        15.79 o                         
   1   4   6        545.15        525.99        60.92 o                         
   2   4   6        233.96        274.91        13.44 o                         
   3   4   6        177.61        196.18         9.04 o                         
   4   4   6         87.48         78.47         5.52 o                         
   5   4   6         71.18         59.85        12.49 o                         
 -11   5   6         16.62         13.25         1.55 o                         
 -10   5   6         86.92         91.27         7.13 o                         
  -9   5   6         30.52         29.37         3.03 o                         
  -8   5   6          0.76          1.76         2.22 o                         
  -7   5   6         38.87         39.23         2.78 o                         
  -6   5   6         40.95         47.11         3.09 o                         
  -5   5   6          4.18          4.04         2.52 o                         
  -4   5   6        168.95        185.32         3.16 o                         
  -3   5   6        578.88        574.41        10.95 o                         
  -2   5   6        517.10        523.96        18.44 o                         
  -1   5   6        647.87        677.57        44.91 o                         
   0   5   6        289.00        325.81        27.21 o                         
   1   5   6        609.88        598.55        41.41 o                         
   2   5   6         83.15         87.23         4.14 o                         
   3   5   6        147.33        156.09         3.10 o                         
   4   5   6         49.34         36.05         6.11 o                         
 -11   6   6          4.38          0.48         1.21 o                         
 -10   6   6         18.60         18.01         1.78 o                         
  -9   6   6         10.73         10.67         2.10 o                         
  -8   6   6         30.31         37.37         1.94 o                         
  -7   6   6        163.71        175.46         6.47 o                         
  -6   6   6        479.47        533.56         3.09 o                         
  -5   6   6        405.18        447.08        13.39 o                         
  -4   6   6        763.74        768.40        12.34 o                         
  -3   6   6       1057.63       1110.29        51.58 o                         
  -2   6   6        339.16        354.89        21.84 o                         
  -1   6   6        468.68        496.41        24.22 o                         
   0   6   6         96.42        107.84         4.19 o                         
   1   6   6        276.69        294.23        12.50 o                         
   2   6   6         63.65         82.77         5.94 o                         
   3   6   6        144.27        126.23        16.20 o                         
 -11   7   6          6.37          1.58         1.32 o                         
 -10   7   6         23.79         21.05         4.53 o                         
  -9   7   6         95.86        104.39         3.45 o                         
  -8   7   6        106.88        111.40         4.53 o                         
  -7   7   6        189.81        187.99         2.34 o                         
  -6   7   6        397.19        422.47         9.43 o                         
  -5   7   6         85.00         86.05         2.56 o                         
  -4   7   6         18.51         15.75         2.58 o                         
  -3   7   6        342.38        357.52        14.12 o                         
  -2   7   6         70.68         64.99         2.62 o                         
  -1   7   6        191.98        211.65         7.44 o                         
   0   7   6        256.04        282.63         8.70 o                         
   1   7   6        247.17        270.01         2.66 o                         
   2   7   6         24.10         18.67         1.91 o                         
 -10   8   6         14.28          9.30         1.37 o                         
  -9   8   6         29.49         24.44         2.02 o                         
  -8   8   6         22.81         28.79         2.23 o                         
  -7   8   6         44.36         53.95         2.68 o                         
  -6   8   6        113.43        128.46         6.23 o                         
  -5   8   6        192.37        210.66         2.72 o                         
  -4   8   6        274.13        294.97         6.92 o                         
  -3   8   6        527.67        544.91        11.33 o                         
  -2   8   6        109.25        125.17         2.47 o                         
  -1   8   6         29.53         30.36         3.22 o                         
   0   8   6          3.70          5.43         1.92 o                         
   1   8   6          6.54          6.95         2.57 o                         
  -9   9   6        136.63        123.94        23.53 o                         
  -8   9   6        107.16        125.12         2.73 o                         
  -7   9   6        215.71        226.67        20.50 o                         
  -6   9   6        222.76        218.47         3.26 o                         
  -5   9   6         32.82         36.58         2.12 o                         
  -4   9   6          0.24          1.53         2.77 o                         
  -3   9   6          1.43          0.58         2.96 o                         
  -2   9   6          9.10         11.52         2.44 o                         
  -1   9   6          2.00          2.04         2.03 o                         
   0   9   6         49.72         47.83         5.66 o                         
  -8  10   6          0.34          0.98         1.77 o                         
  -7  10   6          0.21          0.07         1.77 o                         
  -6  10   6         17.43         18.15         3.53 o                         
  -5  10   6          8.52          6.49         4.00 o                         
  -4  10   6          3.14          1.16         2.05 o                         
  -3  10   6         27.20         19.66         6.62 o                         
  -2  10   6         36.31         31.20         6.98 o                         
   0 -13   7         60.78         47.43        11.26 o                         
   1 -13   7        114.07        101.95        15.32 o                         
  -3 -12   7        130.50        110.07        34.98 o                         
  -2 -12   7         59.77         55.08         8.49 o                         
  -1 -12   7        154.94        139.31        18.62 o                         
   0 -12   7         11.27         13.77         2.14 o                         
   1 -12   7          4.54          6.33         1.92 o                         
   2 -12   7         88.55         95.43         3.50 o                         
   3 -12   7         90.25        101.09         4.21 o                         
   4 -12   7         93.54        102.15         5.45 o                         
   5 -12   7         65.07         75.31         3.97 o                         
  -4 -11   7          6.63          6.02         1.45 o                         
  -3 -11   7          1.54          5.33         1.79 o                         
  -2 -11   7          4.46          3.82         1.77 o                         
  -1 -11   7         77.63         73.17         2.25 o                         
   0 -11   7         33.49         30.51         2.18 o                         
   1 -11   7         82.00         77.86         2.48 o                         
   2 -11   7        147.04        154.23         3.17 o                         
   3 -11   7         47.76         50.70         3.80 o                         
   4 -11   7         11.37         13.21         2.61 o                         
   5 -11   7         20.86         24.91         3.85 o                         
   6 -11   7         46.94         48.12         2.82 o                         
  -5 -10   7         23.30         17.67         4.35 o                         
  -4 -10   7          3.55          5.42         1.76 o                         
  -3 -10   7        121.57        120.14         3.27 o                         
  -2 -10   7         85.88         94.37         2.16 o                         
  -1 -10   7        196.44        195.57         5.71 o                         
   0 -10   7         98.59         95.23         4.14 o                         
   1 -10   7         77.47         77.71         4.11 o                         
   2 -10   7         97.26         96.36         9.32 o                         
   3 -10   7        312.86        331.34        22.68 o                         
   4 -10   7         39.05         42.29         3.27 o                         
   5 -10   7         56.21         62.35         2.94 o                         
   6 -10   7         68.67         69.86         3.76 o                         
  -6  -9   7         22.26         20.99         1.51 o                         
  -5  -9   7        145.99        141.68        16.43 o                         
  -4  -9   7         67.85         65.27        10.65 o                         
  -3  -9   7         57.18         60.34         2.42 o                         
  -2  -9   7        136.25        132.40        14.64 o                         
  -1  -9   7        154.15        149.10        10.77 o                         
   0  -9   7        100.23         98.11         5.72 o                         
   1  -9   7        129.25        119.61         5.19 o                         
   2  -9   7         71.30         76.59         4.57 o                         
   3  -9   7        285.00        304.93        22.19 o                         
   4  -9   7          4.08          0.94         2.36 o                         
   5  -9   7         99.69        108.01         2.47 o                         
   6  -9   7         47.73         47.94         2.38 o                         
   7  -9   7         18.42         20.42         2.65 o                         
  -7  -8   7         13.12         10.81         2.97 o                         
  -6  -8   7         37.93         36.48         5.48 o                         
  -5  -8   7         10.74         14.46         2.14 o                         
  -4  -8   7          7.42          9.02         1.97 o                         
  -3  -8   7         51.50         47.99         5.88 o                         
  -2  -8   7        149.08        153.93        10.96 o                         
  -1  -8   7         77.39         76.70         5.01 o                         
   0  -8   7        261.75        259.29         4.01 o                         
   1  -8   7         55.57         49.39         3.17 o                         
   2  -8   7         21.20         20.38         2.67 o                         
   3  -8   7        282.33        275.92         5.55 o                         
   4  -8   7         26.43         26.35         2.57 o                         
   5  -8   7         58.91         65.17         2.52 o                         
   6  -8   7         34.77         43.42         3.68 o                         
   7  -8   7         36.60         41.37         3.75 o                         
  -8  -7   7          6.23          7.05         2.84 o                         
  -7  -7   7         12.58         12.65         2.44 o                         
  -6  -7   7        102.51        116.28         9.72 o                         
  -5  -7   7        246.06        247.57        10.10 o                         
  -4  -7   7        154.43        161.97        10.40 o                         
  -3  -7   7        234.61        264.40         5.21 o                         
  -2  -7   7        223.85        243.01         8.94 o                         
  -1  -7   7         38.52         39.47         3.35 o                         
   0  -7   7         71.22         77.07         3.30 o                         
   1  -7   7          4.85          6.53         4.12 o                         
   2  -7   7        145.70        161.09        13.43 o                         
   3  -7   7        257.39        260.26        12.63 o                         
   4  -7   7         50.74         52.92         4.65 o                         
   5  -7   7        145.26        142.81         7.49 o                         
   6  -7   7        114.04        106.20         9.30 o                         
   7  -7   7         36.82         28.37         5.92 o                         
  -8  -6   7         22.20         20.85         2.68 o                         
  -7  -6   7         58.94         60.72         8.37 o                         
  -6  -6   7         89.98         85.20         7.76 o                         
  -5  -6   7         49.49         54.10         4.14 o                         
  -4  -6   7         13.23         18.47         2.87 o                         
  -3  -6   7        100.03        112.43         3.12 o                         
  -2  -6   7        106.45        122.71         3.20 o                         
  -1  -6   7        183.83        198.23         9.35 o                         
   0  -6   7        340.64        324.10         3.72 o                         
   1  -6   7        202.14        214.67         4.02 o                         
   2  -6   7        221.54        208.92         7.40 o                         
   3  -6   7         22.83         23.83         2.85 o                         
   4  -6   7         56.75         54.24         3.26 o                         
   5  -6   7          8.39          5.45         2.06 o                         
   6  -6   7         32.73         31.38         1.93 o                         
   7  -6   7          0.89          0.15         1.58 o                         
  -9  -5   7         41.29         24.37         1.80 o                         
  -8  -5   7          0.17         -0.38         2.85 o                         
  -7  -5   7         44.93         45.73         2.76 o                         
  -6  -5   7         89.45        103.42         3.96 o                         
  -5  -5   7        279.48        327.50        14.63 o                         
  -4  -5   7        231.18        246.53         3.26 o                         
  -3  -5   7        442.72        488.24         9.09 o                         
  -2  -5   7        491.25        498.49         9.09 o                         
  -1  -5   7        211.27        241.25         9.98 o                         
   0  -5   7         32.44         41.55         3.20 o                         
   1  -5   7         30.58         23.07         3.18 o                         
   2  -5   7         60.76         62.91         3.22 o                         
   3  -5   7          4.48          3.28         2.95 o                         
   4  -5   7         23.64         22.46         2.60 o                         
   5  -5   7          6.12          5.64         1.79 o                         
   6  -5   7         85.63         82.46         1.95 o                         
   7  -5   7          0.36         -0.80         1.41 o                         
 -10  -4   7         20.40         11.76         1.26 o                         
  -9  -4   7        152.42        149.98        19.79 o                         
  -8  -4   7         58.70         67.08        15.76 o                         
  -7  -4   7        180.42        207.19        12.99 o                         
  -6  -4   7        344.04        380.73         3.11 o                         
  -5  -4   7        375.32        455.54        11.44 o                         
  -4  -4   7         40.36         38.67         3.17 o                         
  -3  -4   7         61.87         63.88         3.27 o                         
  -2  -4   7        397.28        515.28        34.68 o                         
  -1  -4   7        224.78        262.04        12.84 o                         
   0  -4   7          4.31          6.38         3.22 o                         
   1  -4   7         16.50         15.85         2.80 o                         
   2  -4   7         15.76         14.63         3.06 o                         
   3  -4   7         43.69         41.36         3.08 o                         
   4  -4   7         82.19         75.62         2.78 o                         
   5  -4   7          1.71          1.36         1.83 o                         
   6  -4   7         63.24         57.14         1.91 o                         
   7  -4   7          0.46          0.18         1.26 o                         
 -10  -3   7         36.81         25.92         6.85 o                         
  -9  -3   7         23.52         27.67         1.97 o                         
  -8  -3   7         45.31         49.26         2.00 o                         
  -7  -3   7         12.82         13.47         2.56 o                         
  -6  -3   7          4.97          9.13         2.94 o                         
  -5  -3   7          8.57          9.28         2.56 o                         
  -4  -3   7        167.77        190.79         4.92 o                         
  -3  -3   7        294.34        308.45        12.32 o                         
  -2  -3   7        672.29        651.93        39.46 o                         
  -1  -3   7         80.65         80.16         3.35 o                         
   0  -3   7        358.97        368.10        19.71 o                         
   1  -3   7        129.02        117.04         4.83 o                         
   2  -3   7         45.79         51.26         3.17 o                         
   3  -3   7          4.00          1.77         2.33 o                         
   4  -3   7          2.91          2.99         1.94 o                         
   5  -3   7          8.49          8.27         1.85 o                         
   6  -3   7         32.09         39.25         3.91 o                         
   7  -3   7          3.05          2.15         1.88 o                         
 -11  -2   7          2.93          2.01         1.19 o                         
 -10  -2   7         12.04         11.79         2.19 o                         
  -9  -2   7          2.67          3.48         1.81 o                         
  -8  -2   7          5.94          8.82         2.01 o                         
  -7  -2   7          9.45         13.61         2.71 o                         
  -6  -2   7        110.40        113.72         9.94 o                         
  -5  -2   7        511.16        578.30        13.93 o                         
  -4  -2   7        258.22        284.85         3.46 o                         
  -3  -2   7        629.51        624.82        37.03 o                         
  -2  -2   7       1745.11       1892.89        42.12 o                         
  -1  -2   7          6.36          7.05         3.31 o                         
   0  -2   7        115.49        105.68         3.00 o                         
   1  -2   7        254.07        241.99         3.05 o                         
   2  -2   7        248.87        257.20         9.11 o                         
   3  -2   7        340.63        333.22        20.31 o                         
   4  -2   7        160.49        169.64         8.82 o                         
   5  -2   7        167.41        171.71         6.45 o                         
   6  -2   7         53.44         47.81         1.80 o                         
   7  -2   7          0.55          0.01         1.18 o                         
 -11  -1   7          6.35          2.76         1.66 o                         
 -10  -1   7         31.03         27.87         4.89 o                         
  -9  -1   7         29.97         40.14         3.35 o                         
  -8  -1   7        254.69        265.45        13.03 o                         
  -7  -1   7        201.94        226.20        11.75 o                         
  -6  -1   7        488.42        554.75         6.82 o                         
  -5  -1   7        322.58        344.67        18.36 o                         
  -4  -1   7         89.46         94.58         6.41 o                         
  -3  -1   7        274.17        276.11         6.03 o                         
  -2  -1   7       1103.61       1133.57         9.28 o                         
  -1  -1   7        958.13        897.21        29.60 o                         
   0  -1   7        957.22        872.33        61.16 o                         
   1  -1   7        994.24        962.92        24.96 o                         
   2  -1   7        147.07        129.43        12.30 o                         
   3  -1   7         87.69         82.16         2.84 o                         
   4  -1   7          6.68          4.50         3.87 o                         
   5  -1   7         14.00         17.02         1.59 o                         
   6  -1   7         66.88         68.28         6.15 o                         
 -11   0   7         32.21         21.02         1.09 o                         
 -10   0   7         29.58         27.81         1.76 o                         
  -9   0   7         56.38         54.40         6.08 o                         
  -8   0   7         86.94        105.54         2.63 o                         
  -7   0   7         49.75         70.30         6.87 o                         
  -6   0   7        405.63        452.30         4.99 o                         
  -5   0   7        600.92        611.29        19.15 o                         
  -4   0   7        922.35        975.13        22.73 o                         
  -3   0   7        754.51        746.12        34.42 o                         
  -2   0   7       1156.18       1273.53         7.85 o                         
  -1   0   7         99.13         96.52         2.67 o                         
   0   0   7         66.49         59.89         3.64 o                         
   1   0   7        165.81        148.70         7.37 o                         
   2   0   7          3.32          5.92         3.02 o                         
   3   0   7         50.52         60.46         2.85 o                         
   4   0   7        109.32        130.81        12.00 o                         
   5   0   7         76.69         73.91         2.76 o                         
   6   0   7         54.91         42.70         8.71 o                         
 -11   1   7         43.93         29.90         1.38 o                         
 -10   1   7        105.03        110.91         1.96 o                         
  -9   1   7         73.21         90.93         2.77 o                         
  -8   1   7        241.15        275.04         2.80 o                         
  -7   1   7        586.82        677.80        25.85 o                         
  -6   1   7        681.30        777.75        42.44 o                         
  -5   1   7        192.80        203.36         4.47 o                         
  -4   1   7        603.06        636.46        43.89 o                         
  -3   1   7          8.98          7.41         3.22 o                         
  -2   1   7        138.14        141.57         4.42 o                         
  -1   1   7        271.84        251.75         2.37 o                         
   0   1   7        117.39         98.92         2.87 o                         
   1   1   7        587.80        554.29        25.26 o                         
   2   1   7        339.60        354.70         9.98 o                         
   3   1   7         42.53         34.82         2.39 o                         
   4   1   7         48.15         46.87         6.59 o                         
   5   1   7         24.63         15.00         1.92 o                         
   6   1   7         26.97         19.18         6.21 o                         
 -11   2   7         40.25         28.89         1.43 o                         
 -10   2   7        131.62        148.52         2.00 o                         
  -9   2   7         44.53         47.52         1.99 o                         
  -8   2   7        172.40        185.35         9.56 o                         
  -7   2   7         10.71         13.51         2.83 o                         
  -6   2   7        129.53        140.38        11.01 o                         
  -5   2   7         22.36         41.75         6.44 o                         
  -4   2   7        259.45        260.24         4.18 o                         
  -3   2   7        212.22        216.14         3.37 o                         
  -2   2   7        648.26        655.79        14.09 o                         
  -1   2   7        293.63        274.43        11.37 o                         
   0   2   7          6.86          9.68         3.14 o                         
   1   2   7         21.86         24.78         2.92 o                         
   2   2   7          0.94         -3.77         3.77 o                         
   3   2   7         26.63         25.11         4.04 o                         
   4   2   7         14.79         17.66         1.53 o                         
   5   2   7          7.58          8.33         2.25 o                         
 -11   3   7         24.05         15.74         1.34 o                         
 -10   3   7         63.59         67.45         3.15 o                         
  -9   3   7         20.10         18.67         1.91 o                         
  -8   3   7         84.68        107.88         2.17 o                         
  -7   3   7         39.23         47.30         2.76 o                         
  -6   3   7        663.11        703.99        21.56 o                         
  -5   3   7         50.99         54.46         3.06 o                         
  -4   3   7        287.67        333.01         3.37 o                         
  -3   3   7          6.54          1.49         2.61 o                         
  -2   3   7         90.02         74.90         2.51 o                         
  -1   3   7        221.11        207.50        11.95 o                         
   0   3   7         29.81         27.71         2.96 o                         
   1   3   7         36.51         40.52         4.01 o                         
   2   3   7         75.11         84.02         6.41 o                         
   3   3   7         78.03         82.66         3.27 o                         
   4   3   7        103.22        101.91         6.52 o                         
 -11   4   7         39.57         33.99         3.09 o                         
 -10   4   7        120.31        134.26         3.80 o                         
  -9   4   7         18.53         19.75         1.87 o                         
  -8   4   7        165.43        174.53         2.68 o                         
  -7   4   7          0.49         -3.38         3.38 o                         
  -6   4   7         42.71         38.61         2.25 o                         
  -5   4   7        411.34        436.50         9.06 o                         
  -4   4   7        182.61        190.45         7.29 o                         
  -3   4   7         15.49          8.88         2.98 o                         
  -2   4   7        116.91        129.24         7.51 o                         
  -1   4   7        136.17        143.64        15.17 o                         
   0   4   7        207.27        220.50         6.87 o                         
   1   4   7         92.41         87.52         2.26 o                         
   2   4   7         37.60         37.79         1.98 o                         
   3   4   7         11.33          9.98         2.35 o                         
   4   4   7         25.88         20.77         6.54 o                         
 -11   5   7          0.69         -1.78         1.78 o                         
 -10   5   7          0.17          1.63         1.62 o                         
  -9   5   7        141.06        143.35         2.04 o                         
  -8   5   7        173.04        186.24         2.18 o                         
  -7   5   7         22.16         23.09         2.03 o                         
  -6   5   7         13.79         18.51         2.55 o                         
  -5   5   7         47.03         42.81         2.77 o                         
  -4   5   7          3.15          6.59         2.72 o                         
  -3   5   7        229.76        243.91         2.96 o                         
  -2   5   7         30.46         27.76         2.69 o                         
  -1   5   7         38.13         34.65         2.43 o                         
   0   5   7         65.07         63.23         5.52 o                         
   1   5   7          7.59          9.76         2.39 o                         
   2   5   7        104.36        119.30         9.08 o                         
   3   5   7        128.54        108.58        16.72 o                         
 -11   6   7          1.97          0.79         1.18 o                         
 -10   6   7          1.95          4.02         1.56 o                         
  -9   6   7          2.86          4.04         1.92 o                         
  -8   6   7         34.32         32.02         1.88 o                         
  -7   6   7        107.11        106.81         3.01 o                         
  -6   6   7          0.53          0.17         2.03 o                         
  -5   6   7         83.99         89.91         2.59 o                         
  -4   6   7         77.46         84.45         4.75 o                         
  -3   6   7        355.40        355.24         6.99 o                         
  -2   6   7         83.31         78.81         2.51 o                         
  -1   6   7        229.69        250.25         7.43 o                         
   0   6   7        440.12        434.54        20.13 o                         
   1   6   7        136.20        139.02         8.16 o                         
   2   6   7         63.37         58.06         1.94 o                         
 -10   7   7         43.41         28.78         2.09 o                         
  -9   7   7         16.85         14.95         1.84 o                         
  -8   7   7          4.37          4.34         1.85 o                         
  -7   7   7         74.97         81.67         3.13 o                         
  -6   7   7         38.85         41.58         4.31 o                         
  -5   7   7        235.29        238.70        11.80 o                         
  -4   7   7        118.87        126.23         2.61 o                         
  -3   7   7        618.92        657.51        14.11 o                         
  -2   7   7         72.99         77.99         2.43 o                         
  -1   7   7         42.00         44.38         5.14 o                         
   0   7   7         32.91         30.02         1.98 o                         
   1   7   7         11.00          7.49         1.85 o                         
 -10   8   7         10.96          6.30         1.23 o                         
  -9   8   7         25.26         20.19         1.60 o                         
  -8   8   7         44.39         50.20         6.58 o                         
  -7   8   7        178.54        187.41         6.03 o                         
  -6   8   7         98.25        109.78         2.28 o                         
  -5   8   7         46.63         54.46         2.22 o                         
  -4   8   7         13.99         18.00         2.17 o                         
  -3   8   7          0.29          1.65         2.13 o                         
  -2   8   7          6.48          9.94         2.31 o                         
  -1   8   7          1.62         -1.58         5.81 o                         
   0   8   7          9.83         12.32         2.44 o                         
  -9   9   7         70.43         60.94        15.15 o                         
  -8   9   7         14.17         11.72         5.65 o                         
  -7   9   7         19.34         18.78         1.99 o                         
  -6   9   7          2.75          1.04         2.21 o                         
  -5   9   7          0.41         -2.25         2.25 o                         
  -4   9   7         56.50         55.96         8.06 o                         
  -3   9   7        129.21        125.17        15.06 o                         
  -2   9   7        242.75        221.30        39.12 o                         
  -7  10   7        105.89         92.59        29.20 o                         
  -6  10   7         97.53         88.20        24.62 o                         
  -5  10   7        177.51        168.75        56.56 o                         
  -4  10   7        107.30         93.10        27.85 o                         
   1 -13   8          1.09          0.53         2.08 o                         
  -2 -12   8          1.35          2.08         1.82 o                         
  -1 -12   8          1.92          1.48         1.65 o                         
   0 -12   8          4.07          2.04         1.65 o                         
   1 -12   8          2.88          3.37         1.89 o                         
   2 -12   8        107.78        117.18         2.89 o                         
   3 -12   8         62.81         70.03         6.03 o                         
   4 -12   8         57.92         65.43         7.65 o                         
  -4 -11   8          0.95         -0.57         1.45 o                         
  -3 -11   8          2.94          2.37         1.44 o                         
  -2 -11   8         67.25         68.38         2.13 o                         
  -1 -11   8         97.39        101.21         2.45 o                         
   0 -11   8         43.32         44.21         1.81 o                         
   1 -11   8         31.89         32.76         2.34 o                         
   2 -11   8         30.65         31.77         2.84 o                         
   3 -11   8          0.47         -0.39         2.60 o                         
   4 -11   8          0.26          0.88         2.52 o                         
   5 -11   8         27.17         34.78         2.98 o                         
  -5 -10   8         45.40         32.62         7.36 o                         
  -4 -10   8         70.50         67.15         5.46 o                         
  -3 -10   8         35.80         35.37         2.48 o                         
  -2 -10   8         11.13         11.66         1.83 o                         
  -1 -10   8          5.60          6.16         2.32 o                         
   0 -10   8          0.50          0.08         2.26 o                         
   1 -10   8          0.96          1.83         2.32 o                         
   2 -10   8        106.36        109.33        10.65 o                         
   3 -10   8        127.49        145.25         6.17 o                         
   4 -10   8          0.46          2.44         2.75 o                         
   5 -10   8         56.75         64.59         2.71 o                         
   6 -10   8          4.96          5.23         3.25 o                         
  -6  -9   8         20.91         11.99         2.80 o                         
  -5  -9   8         19.42         17.48         3.32 o                         
  -4  -9   8          2.67          4.19         1.78 o                         
  -3  -9   8         19.22         21.25         3.91 o                         
  -2  -9   8         25.47         25.41         2.19 o                         
  -1  -9   8        150.03        150.70         6.83 o                         
   0  -9   8         76.17         80.19         7.78 o                         
   1  -9   8         22.77         25.13         2.64 o                         
   2  -9   8         65.45         80.50        12.15 o                         
   3  -9   8         23.34         29.26         2.70 o                         
   4  -9   8         21.02         19.31         2.26 o                         
   5  -9   8        103.99        111.95         2.54 o                         
   6  -9   8         12.21         12.40         4.70 o                         
  -7  -8   8          2.55          0.01         2.61 o                         
  -6  -8   8          5.85          6.74         1.70 o                         
  -5  -8   8         17.79         17.69         1.85 o                         
  -4  -8   8         10.38         12.16         1.93 o                         
  -3  -8   8        228.87        237.95        17.16 o                         
  -2  -8   8         10.25         11.63         2.06 o                         
  -1  -8   8         83.09         92.71         4.11 o                         
   0  -8   8         13.25         15.75         3.17 o                         
   1  -8   8          1.97          1.61         2.58 o                         
   2  -8   8         79.05         84.71         3.85 o                         
   3  -8   8        123.80        141.72        13.79 o                         
   4  -8   8          4.35          7.33         2.15 o                         
   5  -8   8         98.45        110.13         7.11 o                         
   6  -8   8         25.93         28.08         4.72 o                         
  -8  -7   8          0.60          1.84         1.23 o                         
  -7  -7   8        103.53        103.37        11.50 o                         
  -6  -7   8         80.13         85.61         7.23 o                         
  -5  -7   8        134.21        136.98         9.76 o                         
  -4  -7   8         28.23         32.23         3.20 o                         
  -3  -7   8         85.18         91.35         2.71 o                         
  -2  -7   8         54.18         54.24         2.80 o                         
  -1  -7   8        269.67        307.45         3.39 o                         
   0  -7   8        189.10        189.12         4.06 o                         
   1  -7   8        406.28        412.97         3.89 o                         
   2  -7   8        396.58        428.77        31.58 o                         
   3  -7   8        172.87        162.34        16.04 o                         
   4  -7   8         24.76         29.60         4.77 o                         
   5  -7   8         58.39         46.21         2.43 o                         
   6  -7   8         23.46         18.45         4.70 o                         
  -9  -6   8        105.64         70.83         8.23 o                         
  -8  -6   8         21.65         15.48         2.18 o                         
  -7  -6   8         90.25         92.12         7.03 o                         
  -6  -6   8          7.31          8.28         1.93 o                         
  -5  -6   8         17.19         17.86         2.74 o                         
  -4  -6   8        133.42        145.01        10.79 o                         
  -3  -6   8        494.60        559.64         3.42 o                         
  -2  -6   8        494.58        550.53        19.29 o                         
  -1  -6   8        331.56        364.11        28.76 o                         
   0  -6   8         68.22         72.90         3.27 o                         
   1  -6   8         26.65         27.61         3.57 o                         
   2  -6   8          1.69          0.04         2.67 o                         
   3  -6   8          8.10         11.07         2.40 o                         
   4  -6   8          1.22          1.50         2.53 o                         
   5  -6   8         10.29         12.45         2.39 o                         
   6  -6   8         53.05         51.44         3.84 o                         
  -9  -5   8         42.37         27.69         5.89 o                         
  -8  -5   8          2.95         -1.74         1.74 o                         
  -7  -5   8        203.97        220.69        11.63 o                         
  -6  -5   8        202.85        245.48        12.94 o                         
  -5  -5   8        223.41        267.61        10.30 o                         
  -4  -5   8         55.96         66.58         4.51 o                         
  -3  -5   8          0.72          0.37         3.02 o                         
  -2  -5   8          1.01          8.74         4.93 o                         
  -1  -5   8         16.40         12.85         3.05 o                         
   0  -5   8          6.35          8.43         3.03 o                         
   1  -5   8        296.95        315.48        22.55 o                         
   2  -5   8         95.89        100.63         3.00 o                         
   3  -5   8        165.25        165.75         3.28 o                         
   4  -5   8         98.86         96.46         2.26 o                         
   5  -5   8         69.23         60.23         2.92 o                         
   6  -5   8        123.18        104.43         3.70 o                         
 -10  -4   8         44.62         26.13         3.64 o                         
  -9  -4   8        111.96        114.55        10.26 o                         
  -8  -4   8         22.75         26.04         2.20 o                         
  -7  -4   8         10.57         10.67         2.00 o                         
  -6  -4   8         55.57         65.24         2.41 o                         
  -5  -4   8         29.53         33.98         2.95 o                         
  -4  -4   8          6.01          5.87         2.86 o                         
  -3  -4   8        270.60        272.38        11.10 o                         
  -2  -4   8        475.73        504.54        26.63 o                         
  -1  -4   8        461.52        442.61        15.70 o                         
   0  -4   8        128.95        121.75         3.23 o                         
   1  -4   8        982.50        994.46        26.41 o                         
   2  -4   8        107.16         95.43         2.33 o                         
   3  -4   8        317.36        313.86         6.16 o                         
   4  -4   8        288.59        295.61        10.66 o                         
   5  -4   8        167.45        168.21         7.81 o                         
   6  -4   8        147.37        141.73        10.86 o                         
 -10  -3   8          0.48         -0.04         1.29 o                         
  -9  -3   8          0.35          2.11         2.09 o                         
  -8  -3   8          3.39          4.52         4.26 o                         
  -7  -3   8         21.72         24.02         1.63 o                         
  -6  -3   8        317.63        369.34         4.98 o                         
  -5  -3   8          0.84          1.01         2.98 o                         
  -4  -3   8        144.82        164.88         4.25 o                         
  -3  -3   8        143.49        141.33         3.27 o                         
  -2  -3   8        127.09        123.20         4.40 o                         
  -1  -3   8        295.70        324.13        11.91 o                         
   0  -3   8         20.03         19.13         4.17 o                         
   1  -3   8        738.57        756.97        20.65 o                         
   2  -3   8        214.56        209.76         9.41 o                         
   3  -3   8        172.54        181.54         6.57 o                         
   4  -3   8        107.04        119.54         2.56 o                         
   5  -3   8        140.43        140.89         7.82 o                         
   6  -3   8         55.23         42.60         2.70 o                         
 -10  -2   8          2.52          1.11         2.86 o                         
  -9  -2   8         22.26         22.34         3.54 o                         
  -8  -2   8         26.34         36.52         2.69 o                         
  -7  -2   8         12.09          9.77         4.13 o                         
  -6  -2   8        469.45        556.65        27.43 o                         
  -5  -2   8         23.21         21.02         2.60 o                         
  -4  -2   8         36.24         41.22         4.58 o                         
  -3  -2   8        318.19        339.03        10.03 o                         
  -2  -2   8        227.51        249.52         3.81 o                         
  -1  -2   8        275.28        259.52         4.64 o                         
   0  -2   8        446.20        439.69        10.09 o                         
   1  -2   8        595.94        596.80        30.48 o                         
   2  -2   8        548.39        531.80         3.30 o                         
   3  -2   8        118.76        116.00         2.47 o                         
   4  -2   8        223.34        212.61         2.90 o                         
   5  -2   8        104.96         97.13         6.55 o                         
   6  -2   8         16.44         14.58         2.09 o                         
 -11  -1   8         46.49         29.26         2.65 o                         
 -10  -1   8          0.26          2.06         1.37 o                         
  -9  -1   8         16.40         18.99         2.46 o                         
  -8  -1   8         13.65         15.65         3.25 o                         
  -7  -1   8          0.44          2.59         3.53 o                         
  -6  -1   8        135.08        151.92         2.50 o                         
  -5  -1   8         76.83         73.69         3.09 o                         
  -4  -1   8        313.00        309.92         4.80 o                         
  -3  -1   8        994.86       1012.03        19.28 o                         
  -2  -1   8        813.62        797.86         8.41 o                         
  -1  -1   8        551.33        570.96         6.93 o                         
   0  -1   8        459.80        442.42         8.18 o                         
   1  -1   8         27.78         30.51         2.99 o                         
   2  -1   8        519.70        556.03        15.72 o                         
   3  -1   8         54.34         45.83         3.81 o                         
   4  -1   8        174.68        197.15         8.58 o                         
   5  -1   8         67.50         73.87         3.31 o                         
   6  -1   8         10.66          9.14         1.19 o                         
 -11   0   8         12.93          8.92         1.26 o                         
 -10   0   8          1.30          0.74         1.40 o                         
  -9   0   8         21.48         24.98         3.00 o                         
  -8   0   8         31.30         40.75         2.05 o                         
  -7   0   8        138.53        149.82         8.00 o                         
  -6   0   8        336.03        349.32        13.48 o                         
  -5   0   8        228.92        242.41        13.43 o                         
  -4   0   8         39.64         38.86         3.14 o                         
  -3   0   8        237.58        229.51         7.75 o                         
  -2   0   8         17.86         13.78         3.57 o                         
  -1   0   8         28.08         22.06         1.90 o                         
   0   0   8        197.49        199.86         3.27 o                         
   1   0   8         49.33         52.04         2.30 o                         
   2   0   8        826.51        873.17        14.62 o                         
   3   0   8         34.50         33.03         2.51 o                         
   4   0   8        174.53        170.18         6.83 o                         
   5   0   8          6.09          4.58         2.00 o                         
 -11   1   8         38.79         29.65         2.20 o                         
 -10   1   8         50.86         58.47         1.81 o                         
  -9   1   8         26.35         32.99         1.90 o                         
  -8   1   8         61.92         68.50         2.13 o                         
  -7   1   8        103.16        122.52         9.29 o                         
  -6   1   8         57.16         73.26         6.72 o                         
  -5   1   8         96.02        100.60         3.30 o                         
  -4   1   8        299.55        295.68        16.14 o                         
  -3   1   8        698.13        749.84         7.62 o                         
  -2   1   8        517.01        560.06         3.56 o                         
  -1   1   8        438.90        468.45         3.48 o                         
   0   1   8        289.47        303.85         3.23 o                         
   1   1   8          2.65         -3.05         3.23 o                         
   2   1   8         73.11         64.59         3.65 o                         
   3   1   8         77.25         78.64         2.48 o                         
   4   1   8          4.05          3.73         2.30 o                         
   5   1   8          4.71          4.59         1.19 o                         
 -11   2   8          4.69          0.84         1.24 o                         
 -10   2   8         58.93         55.05         2.06 o                         
  -9   2   8          4.43          2.78         1.46 o                         
  -8   2   8        144.53        178.36         6.20 o                         
  -7   2   8        196.80        247.50        24.40 o                         
  -6   2   8        270.93        284.92         6.85 o                         
  -5   2   8        264.99        295.14         8.56 o                         
  -4   2   8        230.40        228.15        15.01 o                         
  -3   2   8         65.99         95.37         3.38 o                         
  -2   2   8         20.93         20.81         3.06 o                         
  -1   2   8        125.95        124.18         5.53 o                         
   0   2   8         39.84         34.20         2.76 o                         
   1   2   8          1.72          1.10         3.07 o                         
   2   2   8          1.94          0.73         2.45 o                         
   3   2   8          0.79          4.70         3.00 o                         
   4   2   8          6.12          5.38         1.87 o                         
 -11   3   8          8.36          8.47         3.07 o                         
 -10   3   8        184.04        211.62         2.10 o                         
  -9   3   8          0.27         -0.09         4.26 o                         
  -8   3   8        178.68        204.53         5.86 o                         
  -7   3   8        187.22        197.69         6.68 o                         
  -6   3   8         23.82         22.16         3.21 o                         
  -5   3   8          1.99          3.69         2.79 o                         
  -4   3   8          0.30          3.13         2.51 o                         
  -3   3   8         13.19         20.68         4.46 o                         
  -2   3   8          0.71          1.47         2.19 o                         
  -1   3   8         34.97         32.21         2.37 o                         
   0   3   8        150.06        155.10         7.74 o                         
   1   3   8        154.91        164.08         2.68 o                         
   2   3   8         80.68         77.06         6.12 o                         
   3   3   8         79.02         68.75         2.06 o                         
   4   3   8          2.89         -0.65         1.82 o                         
 -11   4   8         28.87         20.08         1.29 o                         
 -10   4   8        164.96        161.49         2.02 o                         
  -9   4   8          8.41          9.77         1.78 o                         
  -8   4   8         90.24         97.80         4.98 o                         
  -7   4   8         27.77         35.31         2.27 o                         
  -6   4   8         77.30         80.03         5.60 o                         
  -5   4   8        125.50        119.78         5.54 o                         
  -4   4   8        494.45        520.27        29.46 o                         
  -3   4   8        870.56        947.20        61.65 o                         
  -2   4   8        387.01        413.82        14.02 o                         
  -1   4   8        232.96        229.68         8.81 o                         
   0   4   8        109.01        117.89         2.64 o                         
   1   4   8         24.07         22.41         2.38 o                         
   2   4   8         26.18         36.20         2.34 o                         
   3   4   8         67.58         53.72         8.89 o                         
 -11   5   8         14.90          8.98         1.47 o                         
 -10   5   8         30.17         28.83         1.67 o                         
  -9   5   8         21.18         22.90         1.94 o                         
  -8   5   8        156.04        164.95         1.77 o                         
  -7   5   8        339.70        369.47        14.11 o                         
  -6   5   8        471.41        509.21        19.67 o                         
  -5   5   8         66.26         77.48         2.35 o                         
  -4   5   8         81.97         91.80         6.20 o                         
  -3   5   8         22.80         29.29         2.29 o                         
  -2   5   8         20.27         20.55         5.96 o                         
  -1   5   8         36.57         42.05         3.08 o                         
   0   5   8        188.53        210.59         6.15 o                         
   1   5   8        111.21        108.38         2.15 o                         
   2   5   8         79.94         57.99        11.84 o                         
 -10   6   8         51.59         40.33         1.37 o                         
  -9   6   8        106.59         90.80         3.39 o                         
  -8   6   8         28.88         28.41         2.59 o                         
  -7   6   8         25.69         25.82         1.59 o                         
  -6   6   8         18.48         22.65         2.33 o                         
  -5   6   8          2.81         -0.11         2.37 o                         
  -4   6   8        301.06        322.59         2.72 o                         
  -3   6   8        405.08        429.24         3.46 o                         
  -2   6   8        277.51        290.94        14.37 o                         
  -1   6   8        158.74        156.30        13.14 o                         
   0   6   8         46.47         38.34         8.17 o                         
   1   6   8          0.24          0.80         1.82 o                         
 -10   7   8         20.05         14.74         1.25 o                         
  -9   7   8         42.36         35.28         1.99 o                         
  -8   7   8         26.79         29.14         1.71 o                         
  -7   7   8        280.39        298.63        12.36 o                         
  -6   7   8        300.53        329.66        14.92 o                         
  -5   7   8         90.95         87.45         7.75 o                         
  -4   7   8        168.12        197.95         6.27 o                         
  -3   7   8         21.54         21.94         4.93 o                         
  -2   7   8         13.41         11.68         2.31 o                         
  -1   7   8          0.78          0.61         2.23 o                         
   0   7   8         59.38         53.04        11.82 o                         
  -9   8   8         36.61         30.65         9.35 o                         
  -8   8   8         29.68         23.18         4.33 o                         
  -7   8   8         11.77         10.22         2.06 o                         
  -6   8   8          0.69          0.50         3.90 o                         
  -5   8   8         10.64         11.21         4.45 o                         
  -4   8   8          2.25          0.28         2.16 o                         
  -3   8   8         50.77         51.03         2.24 o                         
  -2   8   8         63.30         59.20         8.28 o                         
  -1   8   8         66.04         56.58        13.18 o                         
  -8   9   8          0.81         -0.59         1.71 o                         
  -7   9   8         16.52         14.61         6.19 o                         
  -6   9   8         64.52         48.98        17.31 o                         
  -5   9   8        137.39        121.82        34.96 o                         
  -4   9   8        161.83        152.50        31.38 o                         
  -3   9   8        123.37        115.73        27.92 o                         
  -2 -12   9         70.83         58.61        11.28 o                         
  -1 -12   9          1.14          2.02         1.70 o                         
   0 -12   9         17.93         14.77         2.20 o                         
   1 -12   9         14.66         13.95         3.00 o                         
   2 -12   9         57.78         63.20         3.10 o                         
  -4 -11   9          4.31          2.76         1.22 o                         
  -3 -11   9          3.94          2.14         2.02 o                         
  -2 -11   9         96.21         82.66         9.63 o                         
  -1 -11   9          6.65          6.98         1.75 o                         
   0 -11   9          5.46          5.04         2.07 o                         
   1 -11   9          6.27          5.93         2.09 o                         
   2 -11   9          6.25          6.61         2.31 o                         
   3 -11   9          4.61          5.37         2.28 o                         
   4 -11   9          1.80          1.83         2.61 o                         
  -5 -10   9         15.21         12.55         2.52 o                         
  -4 -10   9          7.49          8.85         2.63 o                         
  -3 -10   9          2.61          3.39         1.66 o                         
  -2 -10   9          8.66          5.74         1.90 o                         
  -1 -10   9         68.54         66.99         7.72 o                         
   0 -10   9         22.40         18.57         2.05 o                         
   1 -10   9        184.11        167.91         8.20 o                         
   2 -10   9        149.89        171.13         6.63 o                         
   3 -10   9        153.47        172.65        11.58 o                         
   4 -10   9         12.56         14.79         2.43 o                         
   5 -10   9         61.40         65.29         3.61 o                         
  -6  -9   9         24.46         16.90         1.31 o                         
  -5  -9   9         21.83         23.11         2.33 o                         
  -4  -9   9         73.32         72.26         8.67 o                         
  -3  -9   9        149.07        145.79        15.17 o                         
  -2  -9   9        207.16        218.53        22.07 o                         
  -1  -9   9        340.06        343.21        27.76 o                         
   0  -9   9         14.08         12.23         2.08 o                         
   1  -9   9        251.85        229.46         3.42 o                         
   2  -9   9         42.85         39.24         4.83 o                         
   3  -9   9        134.79        138.90        10.65 o                         
   4  -9   9         45.70         47.03         2.41 o                         
   5  -9   9        143.94        150.91         7.18 o                         
  -7  -8   9         30.90         20.33         2.40 o                         
  -6  -8   9         59.15         56.64         7.03 o                         
  -5  -8   9          5.58          4.60         1.76 o                         
  -4  -8   9         97.71         99.41         8.24 o                         
  -3  -8   9         20.72         16.79         1.95 o                         
  -2  -8   9         19.83         17.12         1.98 o                         
  -1  -8   9        149.21        136.35         9.40 o                         
   0  -8   9         17.46         10.42         2.40 o                         
   1  -8   9        283.40        270.01         7.62 o                         
   2  -8   9        126.04        128.97        17.95 o                         
   3  -8   9        149.15        152.49        18.53 o                         
   4  -8   9         14.45         11.33         2.27 o                         
   5  -8   9         33.35         32.38         8.15 o                         
  -8  -7   9          3.45         -1.37         1.37 o                         
  -7  -7   9         36.05         33.28         3.56 o                         
  -6  -7   9         76.35         80.99         3.30 o                         
  -5  -7   9         12.43         10.85         1.89 o                         
  -4  -7   9        156.14        165.43        12.41 o                         
  -3  -7   9        145.44        153.62        11.67 o                         
  -2  -7   9        381.16        408.21        16.32 o                         
  -1  -7   9        377.82        400.56        11.72 o                         
   0  -7   9        168.78        159.03         2.71 o                         
   1  -7   9        212.59        228.88        23.19 o                         
   2  -7   9         62.90         58.47         7.28 o                         
   3  -7   9          4.61          6.27         2.37 o                         
   4  -7   9          6.19          9.20         2.38 o                         
   5  -7   9          9.02         11.27         2.73 o                         
   6  -7   9          9.77          6.18         1.64 o                         
  -8  -6   9         12.64          8.65         1.55 o                         
  -7  -6   9         93.73         97.82         8.97 o                         
  -6  -6   9        214.63        235.68        19.54 o                         
  -5  -6   9        140.63        159.74         9.63 o                         
  -4  -6   9        370.47        388.75        15.95 o                         
  -3  -6   9        297.97        347.22        13.19 o                         
  -2  -6   9         88.59        104.57         5.83 o                         
  -1  -6   9          2.58          2.12         2.67 o                         
   0  -6   9         11.00          7.12         3.21 o                         
   1  -6   9          7.82         10.74         1.95 o                         
   2  -6   9          2.91          2.26         2.30 o                         
   3  -6   9          0.39          4.18         2.47 o                         
   4  -6   9         14.51         17.42         2.78 o                         
   5  -6   9          0.30         -0.10         1.62 o                         
   6  -6   9         16.64         12.17         2.64 o                         
  -9  -5   9         40.96         26.93         1.50 o                         
  -8  -5   9         68.21         65.04         3.79 o                         
  -7  -5   9        122.01        136.59         9.19 o                         
  -6  -5   9         43.65         48.15         2.22 o                         
  -5  -5   9          1.34         -0.36         2.36 o                         
  -4  -5   9        159.20        165.21         5.67 o                         
  -3  -5   9         55.66         67.53         3.87 o                         
  -2  -5   9         34.82         31.49         2.93 o                         
  -1  -5   9         33.16         32.93         2.88 o                         
   0  -5   9          2.36         -1.25         2.79 o                         
   1  -5   9         52.06         58.99         3.00 o                         
   2  -5   9          6.21          9.13         2.38 o                         
   3  -5   9          9.85         15.89         6.01 o                         
   4  -5   9          0.33         -4.54         4.54 o                         
   5  -5   9          0.28          0.58         1.60 o                         
   6  -5   9         14.97         10.90         1.43 o                         
 -10  -4   9         34.58         14.57         4.19 o                         
  -9  -4   9          8.32          6.24         5.11 o                         
  -8  -4   9         13.43         17.27         1.79 o                         
  -7  -4   9          1.53          5.19         1.91 o                         
  -6  -4   9         15.79         15.71         4.00 o                         
  -5  -4   9         37.41         44.16         4.56 o                         
  -4  -4   9          1.31          1.32         2.87 o                         
  -3  -4   9        419.95        495.37        26.75 o                         
  -2  -4   9          2.59          0.88         2.99 o                         
  -1  -4   9         59.54         56.61         3.02 o                         
   0  -4   9         34.02         37.72         3.27 o                         
   1  -4   9          1.66         -0.76         2.59 o                         
   2  -4   9         14.25         12.94         3.16 o                         
   3  -4   9         46.64         53.83         4.88 o                         
   4  -4   9         46.20         46.36         2.25 o                         
   5  -4   9         36.21         32.67         1.54 o                         
 -10  -3   9          0.46         -0.92         0.98 o                         
  -9  -3   9          4.56          4.75         1.21 o                         
  -8  -3   9          8.95         11.48         1.85 o                         
  -7  -3   9        105.35        110.75         4.21 o                         
  -6  -3   9          3.56          4.05         2.17 o                         
  -5  -3   9         57.42         68.72         2.86 o                         
  -4  -3   9        445.15        499.87        34.53 o                         
  -3  -3   9          4.46          5.83         3.02 o                         
  -2  -3   9         74.22         82.38         4.15 o                         
  -1  -3   9          0.79         -4.64         5.39 o                         
   0  -3   9         55.79         56.03         2.87 o                         
   1  -3   9        213.76        222.40         3.50 o                         
   2  -3   9         21.42         25.05         2.32 o                         
   3  -3   9          9.69         12.90         2.60 o                         
   4  -3   9         19.57         20.10         1.83 o                         
   5  -3   9         14.46         11.54         3.99 o                         
 -10  -2   9         18.85         14.83         2.49 o                         
  -9  -2   9         21.55         20.66         1.76 o                         
  -8  -2   9          0.28         -1.56         3.26 o                         
  -7  -2   9          5.29          3.62         2.02 o                         
  -6  -2   9          2.30         -2.86         2.86 o                         
  -5  -2   9         43.93         55.95         7.60 o                         
  -4  -2   9          3.54          1.46         3.01 o                         
  -3  -2   9        620.54        708.25        10.22 o                         
  -2  -2   9        174.06        184.05         8.22 o                         
  -1  -2   9        111.21        111.32        13.07 o                         
   0  -2   9         33.78         38.51         3.04 o                         
   1  -2   9        227.86        239.85         2.88 o                         
   2  -2   9         29.47         28.58         2.29 o                         
   3  -2   9         47.46         44.68         2.23 o                         
   4  -2   9        216.61        235.55        19.39 o                         
   5  -2   9         40.43         31.40         3.19 o                         
 -11  -1   9         32.68         19.96         6.03 o                         
 -10  -1   9          8.46          7.71         1.82 o                         
  -9  -1   9         24.30         29.04         1.81 o                         
  -8  -1   9         51.30         59.61         1.99 o                         
  -7  -1   9        206.62        246.68        17.57 o                         
  -6  -1   9        235.74        288.82         8.69 o                         
  -5  -1   9        240.67        285.00        18.35 o                         
  -4  -1   9        266.40        316.30        19.42 o                         
  -3  -1   9         62.73         74.88         4.80 o                         
  -2  -1   9        129.99        145.69         3.17 o                         
  -1  -1   9         98.41        104.77         5.28 o                         
   0  -1   9         49.39         54.88         2.84 o                         
   1  -1   9        479.93        503.20        27.75 o                         
   2  -1   9        135.77        153.16         8.60 o                         
   3  -1   9         38.89         44.13         2.36 o                         
   4  -1   9        165.41        168.39         6.11 o                         
   5  -1   9         30.29         20.91         5.08 o                         
 -11   0   9         23.32         16.65         1.28 o                         
 -10   0   9         28.83         28.47         4.22 o                         
  -9   0   9         66.45         69.69         1.89 o                         
  -8   0   9         37.87         45.80         1.60 o                         
  -7   0   9         53.95         60.44         2.20 o                         
  -6   0   9          6.16         12.87         2.28 o                         
  -5   0   9         17.07         18.45         2.94 o                         
  -4   0   9         73.12         75.01         4.99 o                         
  -3   0   9         48.50         42.52         2.40 o                         
  -2   0   9        601.05        610.65        51.43 o                         
  -1   0   9        166.60        165.76         2.99 o                         
   0   0   9        275.57        271.70        20.70 o                         
   1   0   9        342.78        323.85        22.14 o                         
   2   0   9         19.12         18.33         2.45 o                         
   3   0   9          5.63          1.63         2.07 o                         
   4   0   9         50.90         45.49         9.25 o                         
 -11   1   9         21.25         12.54         1.27 o                         
 -10   1   9         14.87         10.76         1.67 o                         
  -9   1   9          7.92         12.62         4.43 o                         
  -8   1   9         37.67         45.62         1.59 o                         
  -7   1   9        132.17        146.44         6.75 o                         
  -6   1   9        171.51        185.14        15.11 o                         
  -5   1   9        705.42        772.11        19.07 o                         
  -4   1   9        950.09        979.03        15.48 o                         
  -3   1   9        322.68        348.12         8.58 o                         
  -2   1   9        451.08        491.25        15.42 o                         
  -1   1   9         17.88         14.05         3.41 o                         
   0   1   9         45.87         46.67         2.57 o                         
   1   1   9        109.26        110.59         3.99 o                         
   2   1   9         46.33         50.40         4.47 o                         
   3   1   9         28.35         29.31         4.53 o                         
   4   1   9        103.45         86.19        26.68 o                         
 -11   2   9         11.34         11.19         1.24 o                         
 -10   2   9        124.59        143.77         3.16 o                         
  -9   2   9         39.73         49.00         1.85 o                         
  -8   2   9        418.75        485.83        25.72 o                         
  -7   2   9        271.78        301.94        25.85 o                         
  -6   2   9         52.12         53.39         2.05 o                         
  -5   2   9         46.58         53.42         3.49 o                         
  -4   2   9          3.12          1.69         2.77 o                         
  -3   2   9         21.41         23.45         2.70 o                         
  -2   2   9         99.64        101.41         7.03 o                         
  -1   2   9         82.06         79.68         3.99 o                         
   0   2   9        189.93        194.18        10.70 o                         
   1   2   9        146.99        144.50        12.81 o                         
   2   2   9         65.32         55.13         2.40 o                         
   3   2   9         10.35          4.08         2.01 o                         
 -11   3   9         18.20         12.86         1.34 o                         
 -10   3   9         30.17         27.09         1.68 o                         
  -9   3   9         45.13         47.00         3.90 o                         
  -8   3   9          5.67          3.53         1.85 o                         
  -7   3   9          0.22         -1.28         1.65 o                         
  -6   3   9          3.75          2.88         2.12 o                         
  -5   3   9         35.47         37.41         5.82 o                         
  -4   3   9        159.19        166.09        13.01 o                         
  -3   3   9        122.58        133.92         5.75 o                         
  -2   3   9         73.16         80.15         3.78 o                         
  -1   3   9         33.14         38.73         4.06 o                         
   0   3   9         84.83         79.05         3.94 o                         
   1   3   9         13.64         15.93         3.23 o                         
   2   3   9         60.07         54.33         7.04 o                         
   3   3   9         24.61         17.88         1.71 o                         
 -11   4   9          0.36          2.05         0.91 o                         
 -10   4   9          1.29          1.83         3.42 o                         
  -9   4   9          0.33         -0.87         2.88 o                         
  -8   4   9         44.63         51.86         2.65 o                         
  -7   4   9         96.18        101.33         2.04 o                         
  -6   4   9         56.91         60.37         3.63 o                         
  -5   4   9         67.85         69.49         5.61 o                         
  -4   4   9        126.03        138.53         9.25 o                         
  -3   4   9         26.69         29.59         3.32 o                         
  -2   4   9        100.74        108.10         2.57 o                         
  -1   4   9          7.51          9.47         1.92 o                         
   0   4   9        180.00        195.70         9.05 o                         
   1   4   9         38.63         46.70         9.03 o                         
   2   4   9         74.48         62.25         6.02 o                         
 -10   5   9         13.73         10.10         4.85 o                         
  -9   5   9          8.18          7.63         1.63 o                         
  -8   5   9          8.43         10.25         3.81 o                         
  -7   5   9         71.42         75.86         2.94 o                         
  -6   5   9          5.09          5.05         1.87 o                         
  -5   5   9          1.19          4.34         2.32 o                         
  -4   5   9        108.27        120.60        13.83 o                         
  -3   5   9          5.79          2.49         2.32 o                         
  -2   5   9        137.61        145.78         7.27 o                         
  -1   5   9         64.75         72.58         1.92 o                         
   0   5   9        161.35        157.93         2.76 o                         
   1   5   9          9.89          6.42         1.92 o                         
 -10   6   9          4.02          0.71         1.19 o                         
  -9   6   9          3.10          1.00         1.31 o                         
  -8   6   9          0.23          2.32         1.63 o                         
  -7   6   9         68.98         74.89         3.07 o                         
  -6   6   9         45.41         50.79         2.21 o                         
  -5   6   9         63.81         66.99         5.48 o                         
  -4   6   9        264.60        305.04         3.11 o                         
  -3   6   9         19.63         22.90         2.17 o                         
  -2   6   9          9.57          5.65         1.96 o                         
  -1   6   9          0.49          4.96         4.08 o                         
   0   6   9          5.73          2.31         2.47 o                         
  -9   7   9         28.05         16.06         1.31 o                         
  -8   7   9         30.01         26.27         8.96 o                         
  -7   7   9         53.06         52.00         7.53 o                         
  -6   7   9          0.23         -2.02         2.26 o                         
  -5   7   9         30.29         34.19         4.62 o                         
  -4   7   9          6.77          3.77         1.72 o                         
  -3   7   9          0.28          0.66         3.00 o                         
  -2   7   9         33.92         25.83         6.55 o                         
  -1   7   9        143.29        132.84        36.77 o                         
  -8   8   9          3.30          2.00         1.68 o                         
  -7   8   9          0.57          0.39         1.37 o                         
  -6   8   9          6.06          6.06         1.71 o                         
  -5   8   9         50.88         45.76         9.33 o                         
  -4   8   9        179.99        166.12        40.98 o                         
  -3   8   9        103.32         95.07        21.28 o                         
  -3 -11  10          0.19          0.82         1.21 o                         
  -2 -11  10         15.10         10.51         1.46 o                         
  -1 -11  10          0.26          1.05         1.51 o                         
   0 -11  10          4.60          4.63         1.34 o                         
   1 -11  10          1.13          1.42         2.31 o                         
   2 -11  10         16.27         23.34         2.50 o                         
  -5 -10  10          2.39          1.42         1.19 o                         
  -4 -10  10          0.22         -1.10         1.38 o                         
  -3 -10  10          0.23          0.22         1.59 o                         
  -2 -10  10          2.65          2.48         1.64 o                         
  -1 -10  10          0.93          1.97         1.81 o                         
   0 -10  10          3.68          5.75         1.94 o                         
   1 -10  10          1.24          1.09         2.23 o                         
   2 -10  10        105.53        115.45        23.36 o                         
   3 -10  10          2.05          4.34         2.44 o                         
  -6  -9  10         14.28         10.17         4.26 o                         
  -5  -9  10         10.32          7.37         3.11 o                         
  -4  -9  10          5.84          9.07         1.97 o                         
  -3  -9  10         21.37         24.04         1.95 o                         
  -2  -9  10         17.32         17.94         3.69 o                         
  -1  -9  10         26.44         25.98         4.58 o                         
   0  -9  10         43.79         41.06         2.47 o                         
   1  -9  10         68.70         71.31         9.18 o                         
   2  -9  10        230.74        245.89        45.25 o                         
   3  -9  10         31.79         36.13         7.18 o                         
   4  -9  10         93.09        101.63         5.13 o                         
  -7  -8  10          6.85          2.56         1.24 o                         
  -6  -8  10          0.74          2.91         1.50 o                         
  -5  -8  10          1.65         -0.63         1.70 o                         
  -4  -8  10         29.54         27.05         1.83 o                         
  -3  -8  10         75.67         80.77         7.07 o                         
  -2  -8  10        100.67        103.83        10.66 o                         
  -1  -8  10        229.71        226.06         9.95 o                         
   0  -8  10        105.96        101.29         4.84 o                         
   1  -8  10         90.95         93.94        14.41 o                         
   2  -8  10         74.62         75.23        14.15 o                         
   3  -8  10          5.82          4.77         2.48 o                         
   4  -8  10          0.78          0.63         1.59 o                         
  -8  -7  10          4.97          3.82         0.97 o                         
  -7  -7  10         34.90         26.26         5.56 o                         
  -6  -7  10        138.55        144.73        17.02 o                         
  -5  -7  10         83.25         89.84         5.80 o                         
  -4  -7  10        201.62        215.35        13.55 o                         
  -3  -7  10        171.89        184.20        13.10 o                         
  -2  -7  10        109.21        116.19         5.89 o                         
  -1  -7  10         59.58         51.63         2.04 o                         
   0  -7  10         25.68         24.75         2.55 o                         
   1  -7  10         98.67        106.25        13.84 o                         
   2  -7  10          7.34          5.40         1.89 o                         
   3  -7  10         42.76         45.85         9.88 o                         
   4  -7  10          2.32          4.97         2.21 o                         
   5  -7  10         31.57         20.94         6.21 o                         
  -8  -6  10         54.73         44.15         4.79 o                         
  -7  -6  10         84.44         84.40         8.00 o                         
  -6  -6  10        104.01        113.81        13.53 o                         
  -5  -6  10         23.90         23.17         1.92 o                         
  -4  -6  10         89.65         93.97         6.57 o                         
  -3  -6  10        160.34        170.86        16.20 o                         
  -2  -6  10         46.70         41.53         2.09 o                         
  -1  -6  10         83.83         84.21         2.95 o                         
   0  -6  10         95.62         96.44         7.40 o                         
   1  -6  10        131.31        130.00        19.11 o                         
   2  -6  10         32.08         34.62         3.15 o                         
   3  -6  10        131.21        120.24         8.62 o                         
   4  -6  10          4.36         -1.55         3.06 o                         
   5  -6  10         60.06         46.05         8.32 o                         
  -9  -5  10          5.17          2.61         3.34 o                         
  -8  -5  10         21.49         24.19         1.68 o                         
  -7  -5  10         16.51         19.04         4.76 o                         
  -6  -5  10         66.45         78.14         9.67 o                         
  -5  -5  10         43.16         43.76         2.09 o                         
  -4  -5  10         20.70         21.88         2.06 o                         
  -3  -5  10        581.35        651.37        21.76 o                         
  -2  -5  10        100.28        108.19         6.41 o                         
  -1  -5  10        312.19        336.46        14.69 o                         
   0  -5  10        255.41        273.27        27.77 o                         
   1  -5  10        145.90        155.04         9.19 o                         
   2  -5  10         41.68         44.71         2.55 o                         
   3  -5  10         45.34         48.09         2.41 o                         
   4  -5  10          7.79         11.72         6.81 o                         
   5  -5  10         57.65         46.93        11.14 o                         
  -9  -4  10         14.45         13.63         2.05 o                         
  -8  -4  10         51.02         60.57        11.20 o                         
  -7  -4  10        121.74        147.98         4.28 o                         
  -6  -4  10        403.99        482.34        31.48 o                         
  -5  -4  10        368.60        432.98        32.93 o                         
  -4  -4  10        185.72        230.22        18.59 o                         
  -3  -4  10       1154.29       1318.28       117.37 o                         
  -2  -4  10          1.87          1.96         3.88 o                         
  -1  -4  10        184.50        188.24         3.19 o                         
   0  -4  10        191.10        198.81        10.02 o                         
   1  -4  10        143.11        147.61         6.85 o                         
   2  -4  10        167.30        173.27         3.85 o                         
   3  -4  10        125.11        123.44         5.55 o                         
   4  -4  10         58.08         55.35         5.77 o                         
   5  -4  10         42.91         27.25         4.29 o                         
 -10  -3  10         22.39         14.97         1.30 o                         
  -9  -3  10         87.46         84.71         6.44 o                         
  -8  -3  10        117.49        122.92         7.10 o                         
  -7  -3  10         73.77         76.79         3.35 o                         
  -6  -3  10        118.36        137.91        15.24 o                         
  -5  -3  10         32.98         36.66         3.39 o                         
  -4  -3  10          0.54         -0.71         2.88 o                         
  -3  -3  10        532.54        572.73        11.89 o                         
  -2  -3  10         84.00         94.54         2.77 o                         
  -1  -3  10        238.48        260.52         7.13 o                         
   0  -3  10        186.07        172.87         5.17 o                         
   1  -3  10         45.67         44.82         2.49 o                         
   2  -3  10          5.70          4.41         3.20 o                         
   3  -3  10          0.60          2.60         2.22 o                         
   4  -3  10         11.22         10.72         2.10 o                         
 -10  -2  10          6.81          4.25         4.04 o                         
  -9  -2  10         12.86         13.92         2.53 o                         
  -8  -2  10          2.70          4.13         2.52 o                         
  -7  -2  10         54.16         59.94         2.29 o                         
  -6  -2  10        122.74        134.66        11.40 o                         
  -5  -2  10        114.79        135.30         9.17 o                         
  -4  -2  10         97.06         95.81         2.23 o                         
  -3  -2  10        179.84        205.16         4.94 o                         
  -2  -2  10          1.20         -1.76         2.71 o                         
  -1  -2  10         34.59         34.97         3.55 o                         
   0  -2  10         84.21         87.42         1.95 o                         
   1  -2  10         24.30         31.53         4.63 o                         
   2  -2  10         95.80        115.26         2.43 o                         
   3  -2  10         99.70        115.98         7.09 o                         
   4  -2  10         52.06         44.59         9.93 o                         
 -10  -1  10         11.46         12.47         3.99 o                         
  -9  -1  10         45.36         53.09         1.46 o                         
  -8  -1  10         63.30         75.45         7.39 o                         
  -7  -1  10         84.90         97.38         5.02 o                         
  -6  -1  10          9.54         12.80         2.04 o                         
  -5  -1  10         38.29         42.18         4.65 o                         
  -4  -1  10          0.27         -2.08         2.08 o                         
  -3  -1  10         73.11         83.28         6.00 o                         
  -2  -1  10        307.22        357.63        10.69 o                         
  -1  -1  10         54.03         52.85         5.29 o                         
   0  -1  10        553.58        617.70         7.83 o                         
   1  -1  10        104.46        117.65         3.43 o                         
   2  -1  10         31.13         25.34         2.75 o                         
   3  -1  10         18.05         18.85         5.39 o                         
   4  -1  10          5.42          3.07         2.91 o                         
 -10   0  10          1.51          0.23         2.88 o                         
  -9   0  10          3.01         -0.34         1.96 o                         
  -8   0  10          0.23          0.46         1.80 o                         
  -7   0  10         11.25         16.26         3.47 o                         
  -6   0  10          2.55          2.35         1.58 o                         
  -5   0  10        146.42        183.02         2.93 o                         
  -4   0  10         68.35         80.43         7.68 o                         
  -3   0  10        219.07        258.83        16.06 o                         
  -2   0  10        133.70        165.41        12.30 o                         
  -1   0  10         33.75         30.67         5.59 o                         
   0   0  10         29.22         37.21         2.52 o                         
   1   0  10          0.29          2.12         2.34 o                         
   2   0  10         11.22          2.76         4.73 o                         
   3   0  10         12.81         16.24         3.07 o                         
 -11   1  10         13.81          9.09         1.36 o                         
 -10   1  10          6.09          2.48         1.81 o                         
  -9   1  10         12.37         15.33         1.74 o                         
  -8   1  10         37.97         43.49         4.56 o                         
  -7   1  10        198.76        226.51        16.36 o                         
  -6   1  10         10.56         14.53         1.94 o                         
  -5   1  10        135.48        166.61        11.91 o                         
  -4   1  10          4.78          3.96         2.51 o                         
  -3   1  10         14.74          9.20         2.26 o                         
  -2   1  10          1.12          1.61         2.45 o                         
  -1   1  10          0.93         -2.52         2.52 o                         
   0   1  10         71.93         80.64         2.03 o                         
   1   1  10        127.87        134.26         6.99 o                         
   2   1  10         32.35         26.36         5.20 o                         
   3   1  10         71.42         59.80        12.58 o                         
 -10   2  10          7.91          9.10         1.27 o                         
  -9   2  10         76.69         71.72         3.28 o                         
  -8   2  10          0.38         -0.62         1.41 o                         
  -7   2  10          6.37          7.27         1.88 o                         
  -6   2  10         59.83         65.29         2.05 o                         
  -5   2  10         14.73         12.31         1.73 o                         
  -4   2  10         62.08         66.19         2.14 o                         
  -3   2  10        338.96        360.26         2.63 o                         
  -2   2  10        260.90        257.53         4.79 o                         
  -1   2  10        160.05        174.72         8.87 o                         
   0   2  10        111.43        124.04         2.42 o                         
   1   2  10         36.21         33.83         4.56 o                         
   2   2  10          2.37         -1.63         1.85 o                         
 -10   3  10         13.66         10.53         1.26 o                         
  -9   3  10          2.04          4.76         3.83 o                         
  -8   3  10         47.23         49.00         2.59 o                         
  -7   3  10        203.20        230.17         3.91 o                         
  -6   3  10        206.19        229.55         2.78 o                         
  -5   3  10        328.81        382.14         2.41 o                         
  -4   3  10        164.45        191.08         5.92 o                         
  -3   3  10         29.07         35.92         2.42 o                         
  -2   3  10          0.42         -2.21         3.01 o                         
  -1   3  10         24.79         22.77         1.89 o                         
   0   3  10         39.33         37.02         3.88 o                         
   1   3  10         59.44         54.31        10.41 o                         
 -10   4  10         90.90         69.82         1.49 o                         
  -9   4  10        159.57        159.78        11.44 o                         
  -8   4  10        256.89        279.83        18.93 o                         
  -7   4  10         62.74         70.99         1.64 o                         
  -6   4  10         76.06         74.98         1.95 o                         
  -5   4  10          4.16          5.66         2.27 o                         
  -4   4  10        175.27        193.65         2.49 o                         
  -3   4  10        126.99        140.74         3.69 o                         
  -2   4  10         92.70        104.23         2.31 o                         
  -1   4  10        147.85        157.78         2.17 o                         
   0   4  10         16.39         12.64         5.52 o                         
   1   4  10          1.08         -1.76         1.85 o                         
 -10   5  10         34.52         19.26         1.29 o                         
  -9   5  10          9.50          7.22         1.07 o                         
  -8   5  10         98.02         98.97         2.31 o                         
  -7   5  10         27.07         27.68         1.75 o                         
  -6   5  10        163.64        172.25         6.45 o                         
  -5   5  10         10.05         13.87         2.15 o                         
  -4   5  10        171.18        178.51        12.94 o                         
  -3   5  10          7.41         13.12         4.31 o                         
  -2   5  10         30.32         40.26         2.26 o                         
  -1   5  10          1.60          3.79         3.14 o                         
   0   5  10          5.97          8.35         1.85 o                         
  -9   6  10         24.98         16.43         1.27 o                         
  -8   6  10         75.24         58.13         1.44 o                         
  -7   6  10          3.04          3.95         4.08 o                         
  -6   6  10          3.51          5.73         2.12 o                         
  -5   6  10         51.83         55.91         7.20 o                         
  -4   6  10          0.64         -2.83         2.91 o                         
  -3   6  10         27.64         28.76         3.28 o                         
  -2   6  10          0.51         -0.83         2.39 o                         
  -8   7  10          0.81         -1.47         1.71 o                         
  -7   7  10          1.51          2.78         1.72 o                         
  -6   7  10          1.35         -2.18         3.07 o                         
  -5   7  10         21.86         21.23         6.24 o                         
  -4   7  10         94.01         89.98        15.09 o                         
  -3   7  10         75.14         66.86        18.45 o                         
  -2 -11  11         36.19         21.77         5.76 o                         
  -1 -11  11         18.66         12.81         3.45 o                         
   0 -11  11          1.26          1.43         1.35 o                         
  -4 -10  11         34.62         17.55         3.29 o                         
  -3 -10  11          3.43          4.34         1.22 o                         
  -2 -10  11          6.22          4.52         1.25 o                         
  -1 -10  11         11.38          9.21         1.74 o                         
   0 -10  11          0.35         -0.48         1.47 o                         
   1 -10  11         52.12         44.88        14.45 o                         
   2 -10  11        105.24        104.97        37.16 o                         
  -5  -9  11          0.37          0.50         1.22 o                         
  -4  -9  11         33.47         22.70         3.34 o                         
  -3  -9  11         17.58         16.74         1.78 o                         
  -2  -9  11         75.11         64.68         7.37 o                         
  -1  -9  11         98.46         90.17        12.19 o                         
   0  -9  11         67.03         63.21         7.49 o                         
   1  -9  11        125.67        130.29        26.61 o                         
   2  -9  11         92.06         76.96        24.42 o                         
   3  -9  11          4.86          7.09         6.04 o                         
  -6  -8  11         11.22          6.69         1.26 o                         
  -5  -8  11         13.09         16.53         1.64 o                         
  -4  -8  11        132.94        124.19         6.43 o                         
  -3  -8  11         61.46         61.86         5.69 o                         
  -2  -8  11         73.39         72.94         7.63 o                         
  -1  -8  11         21.01         21.72         1.98 o                         
   0  -8  11          5.46          6.70         1.71 o                         
   1  -8  11         10.58         11.49         2.09 o                         
   2  -8  11         29.92         32.12         7.07 o                         
   3  -8  11          6.43          6.37         2.40 o                         
  -7  -7  11         37.58         27.54         1.97 o                         
  -6  -7  11         46.57         45.83         9.24 o                         
  -5  -7  11          2.46          1.23         1.71 o                         
  -4  -7  11          1.08          0.18         1.77 o                         
  -3  -7  11          0.20         -0.81         1.81 o                         
  -2  -7  11          3.91          5.97         1.81 o                         
  -1  -7  11         11.31         13.20         2.85 o                         
   0  -7  11        132.49        133.16        12.69 o                         
   1  -7  11         91.95         87.81        11.64 o                         
   2  -7  11        101.62         96.06        18.67 o                         
   3  -7  11         44.70         37.84         9.66 o                         
  -8  -6  11          3.37          4.03         0.98 o                         
  -7  -6  11          0.17         -1.61         1.61 o                         
  -6  -6  11          2.49         -2.27         2.61 o                         
  -5  -6  11          0.23         -1.80         1.80 o                         
  -4  -6  11         82.76         83.03         2.32 o                         
  -3  -6  11        129.36        134.38        10.35 o                         
  -2  -6  11         77.46         77.21         3.30 o                         
  -1  -6  11         34.90         37.15         2.73 o                         
   0  -6  11        108.09        106.85         8.26 o                         
   1  -6  11          9.12          8.60         2.61 o                         
   2  -6  11         64.56         63.53         7.38 o                         
   3  -6  11         43.53         38.37        13.06 o                         
   4  -6  11         23.69         16.93         5.95 o                         
  -8  -5  11          2.70          2.32         1.25 o                         
  -7  -5  11         32.55         38.33         1.43 o                         
  -6  -5  11          7.50          8.15         1.87 o                         
  -5  -5  11          0.30         -0.72         2.04 o                         
  -4  -5  11          4.16          7.05         1.92 o                         
  -3  -5  11          2.19          6.17         2.20 o                         
  -2  -5  11          2.34          3.10         1.95 o                         
  -1  -5  11          1.43          4.80         2.06 o                         
   0  -5  11        113.20        114.71        14.89 o                         
   1  -5  11         10.72          9.03         1.82 o                         
   2  -5  11         18.26         24.00         6.87 o                         
   3  -5  11          6.73          6.45         1.76 o                         
   4  -5  11         11.15          3.91         2.00 o                         
  -9  -4  11         16.30         10.36         1.28 o                         
  -8  -4  11         10.24          8.70         1.64 o                         
  -7  -4  11         89.48         98.66         4.81 o                         
  -6  -4  11          2.81          2.07         1.53 o                         
  -5  -4  11          2.64          2.69         2.07 o                         
  -4  -4  11         83.37         88.68         3.14 o                         
  -3  -4  11         60.89         63.15         4.87 o                         
  -2  -4  11         55.00         54.99         4.92 o                         
  -1  -4  11         22.92         31.68         6.74 o                         
   0  -4  11        133.30        138.11        16.69 o                         
   1  -4  11         38.87         36.78         2.24 o                         
   2  -4  11         45.99         44.67         1.99 o                         
   3  -4  11         36.20         26.81         4.30 o                         
  -9  -3  11         34.91         24.98         3.65 o                         
  -8  -3  11          1.88         -1.69         1.69 o                         
  -7  -3  11        153.96        170.20        15.26 o                         
  -6  -3  11         17.77         22.34         3.92 o                         
  -5  -3  11         61.32         69.82         3.96 o                         
  -4  -3  11        124.78        128.87         2.14 o                         
  -3  -3  11        108.78        121.26         4.36 o                         
  -2  -3  11         29.03         28.17         3.10 o                         
  -1  -3  11         27.23         34.49         2.03 o                         
   0  -3  11         10.41         12.35         2.91 o                         
   1  -3  11         49.86         47.13         3.11 o                         
   2  -3  11          0.30         -0.79         2.23 o                         
   3  -3  11         16.75         24.87         6.33 o                         
 -10  -2  11         22.22         18.69         5.96 o                         
  -9  -2  11         38.32         38.52         4.43 o                         
  -8  -2  11         13.90         14.87         4.37 o                         
  -7  -2  11        113.70        125.99         4.84 o                         
  -6  -2  11         13.85         14.88         1.93 o                         
  -5  -2  11          1.91         -1.95         1.95 o                         
  -4  -2  11          4.12          6.62         2.00 o                         
  -3  -2  11          4.49          3.58         2.03 o                         
  -2  -2  11         14.45         12.90         2.01 o                         
  -1  -2  11         79.05         86.42         8.74 o                         
   0  -2  11         10.31          9.54         2.30 o                         
   1  -2  11        255.90        279.31         6.92 o                         
   2  -2  11          0.42         -0.59         2.35 o                         
   3  -2  11         60.14         46.50        11.63 o                         
 -10  -1  11         13.20          6.70         1.26 o                         
  -9  -1  11         11.39         12.75         4.86 o                         
  -8  -1  11          8.23         10.74         1.43 o                         
  -7  -1  11          3.47          2.02         2.92 o                         
  -6  -1  11         23.84         28.97         5.86 o                         
  -5  -1  11         38.59         37.92         3.70 o                         
  -4  -1  11        165.52        164.26         4.95 o                         
  -3  -1  11        201.91        225.84         2.26 o                         
  -2  -1  11         86.78         84.59         2.14 o                         
  -1  -1  11        151.23        163.14        18.33 o                         
   0  -1  11          0.49          5.10         2.26 o                         
   1  -1  11        162.14        160.94         2.03 o                         
   2  -1  11         19.55         12.04         2.40 o                         
   3  -1  11         47.14         42.79        11.82 o                         
 -10   0  11          4.35          5.46         1.49 o                         
  -9   0  11         27.01         29.10         5.07 o                         
  -8   0  11         52.07         65.35         8.63 o                         
  -7   0  11         76.03         81.74         6.86 o                         
  -6   0  11         60.69         62.65         2.15 o                         
  -5   0  11         25.96         29.62         1.98 o                         
  -4   0  11         28.66         34.31         5.18 o                         
  -3   0  11         10.65         12.70         1.98 o                         
  -2   0  11          1.79          0.22         2.78 o                         
  -1   0  11         30.88         34.83         2.34 o                         
   0   0  11         25.96         28.64         3.10 o                         
   1   0  11        141.92        158.72        13.72 o                         
   2   0  11         16.84         15.26         1.86 o                         
 -10   1  11          0.18          0.43         1.22 o                         
  -9   1  11         32.70         36.78         2.32 o                         
  -8   1  11         22.26         27.29         2.90 o                         
  -7   1  11          9.03          7.12         1.52 o                         
  -6   1  11          0.43          0.73         1.85 o                         
  -5   1  11         31.95         29.31         1.95 o                         
  -4   1  11         35.51         37.57         4.46 o                         
  -3   1  11        158.76        164.98         4.77 o                         
  -2   1  11        167.94        180.49         4.83 o                         
  -1   1  11        251.05        278.49         2.55 o                         
   0   1  11        238.83        247.56         6.00 o                         
   1   1  11        121.69         87.69        14.87 o                         
   2   1  11         83.80         64.23        15.26 o                         
 -10   2  11          3.36          2.50         1.21 o                         
  -9   2  11         18.43         17.33         1.63 o                         
  -8   2  11         10.09         11.67         1.92 o                         
  -7   2  11         49.54         55.75         9.20 o                         
  -6   2  11         99.65        104.64         8.70 o                         
  -5   2  11        306.48        322.42         2.29 o                         
  -4   2  11        377.96        430.53        20.53 o                         
  -3   2  11        319.14        373.47        13.99 o                         
  -2   2  11        128.76        141.13         2.39 o                         
  -1   2  11         89.85         92.29         4.70 o                         
   0   2  11         70.11         68.35         4.59 o                         
   1   2  11         21.29         21.19         7.64 o                         
 -10   3  11          2.51          2.55         1.17 o                         
  -9   3  11         54.35         41.28         2.24 o                         
  -8   3  11        100.77        104.63         6.07 o                         
  -7   3  11        138.59        149.96         1.72 o                         
  -6   3  11         45.07         52.09         1.84 o                         
  -5   3  11         35.77         46.14         2.07 o                         
  -4   3  11         57.63         64.98         7.39 o                         
  -3   3  11          2.68          3.18         1.93 o                         
  -2   3  11         71.92         73.79         9.71 o                         
  -1   3  11        156.18        178.66        12.09 o                         
   0   3  11         79.79         63.43        18.81 o                         
  -9   4  11         38.35         24.82         1.15 o                         
  -8   4  11         16.63         17.14         2.92 o                         
  -7   4  11         63.20         65.67        10.64 o                         
  -6   4  11         71.93         71.33        11.76 o                         
  -5   4  11        217.46        246.80        24.50 o                         
  -4   4  11        530.76        609.46        38.51 o                         
  -3   4  11        166.50        187.37        13.55 o                         
  -2   4  11        109.26         98.30         7.41 o                         
  -1   4  11         38.32         30.21         9.61 o                         
  -9   5  11         62.00         42.09         5.98 o                         
  -8   5  11        176.29        128.66         7.70 o                         
  -7   5  11        219.70        188.75         8.87 o                         
  -6   5  11         62.28         72.62         6.85 o                         
  -5   5  11         43.72         53.39        15.35 o                         
  -4   5  11         13.71         11.82         4.67 o                         
  -3   5  11         13.99         10.56         1.63 o                         
  -2   5  11          2.14          4.98         1.84 o                         
  -7   6  11          0.68          0.38         2.18 o                         
  -6   6  11          7.03          3.52         4.03 o                         
  -5   6  11         10.68          7.68         3.93 o                         
  -4   6  11         60.57         50.19        17.72 o                         
  -2 -10  12         36.71         23.57         3.25 o                         
  -1 -10  12          1.17          0.78         1.44 o                         
   0 -10  12         45.39         30.85         6.87 o                         
  -4  -9  12         30.22         22.06         1.72 o                         
  -3  -9  12         30.44         27.61         4.00 o                         
  -2  -9  12         77.64         57.36         8.24 o                         
  -1  -9  12          0.24          0.00         1.37 o                         
   0  -9  12         29.38         25.21        10.12 o                         
   1  -9  12          1.33          1.82         2.87 o                         
  -6  -8  12          3.24          2.65         1.19 o                         
  -5  -8  12         32.04         19.83         1.35 o                         
  -4  -8  12          6.45          6.57         1.34 o                         
  -3  -8  12          0.20         -1.10         1.71 o                         
  -2  -8  12          2.24          2.16         2.01 o                         
  -1  -8  12         16.89         16.81         2.02 o                         
   0  -8  12          1.19         -0.25         1.84 o                         
   1  -8  12          0.84         -0.26         2.02 o                         
   2  -8  12          2.53          1.25         1.89 o                         
  -7  -7  12          4.09          2.14         1.18 o                         
  -6  -7  12          5.79          4.13         1.26 o                         
  -5  -7  12         12.91          9.72         2.15 o                         
  -4  -7  12          5.58          3.18         1.78 o                         
  -3  -7  12          4.04          0.25         1.89 o                         
  -2  -7  12          7.49          4.69         1.90 o                         
  -1  -7  12         40.57         34.38         1.87 o                         
   0  -7  12         71.54         70.10        14.05 o                         
   1  -7  12         38.69         29.85         9.47 o                         
   2  -7  12          9.51          7.43         2.96 o                         
  -7  -6  12         10.15          8.30         1.27 o                         
  -6  -6  12         43.50         44.89         5.66 o                         
  -5  -6  12         88.63         94.57         5.77 o                         
  -4  -6  12        244.59        257.83        38.29 o                         
  -3  -6  12        155.03        147.73         7.46 o                         
  -2  -6  12         43.50         44.46         4.32 o                         
  -1  -6  12         45.45         43.96         4.11 o                         
   0  -6  12         88.68         86.97        12.33 o                         
   1  -6  12         46.20         50.07         5.75 o                         
   2  -6  12         72.89         59.07        16.21 o                         
  -8  -5  12        100.80         68.43         9.95 o                         
  -7  -5  12         71.27         64.63         6.02 o                         
  -6  -5  12         88.45         89.01        15.09 o                         
  -5  -5  12          3.48          5.80         4.03 o                         
  -4  -5  12         90.21        100.88         6.17 o                         
  -3  -5  12         89.52         97.46         8.05 o                         
  -2  -5  12        108.24        112.33        12.03 o                         
  -1  -5  12        134.91        136.53        15.54 o                         
   0  -5  12        215.69        221.36        27.99 o                         
   1  -5  12         19.91         16.77         2.15 o                         
   2  -5  12          5.94          3.98         3.68 o                         
  -8  -4  12         54.40         40.21         9.75 o                         
  -7  -4  12         49.90         57.78         8.05 o                         
  -6  -4  12        156.48        174.70        18.20 o                         
  -5  -4  12         99.29        110.85        19.96 o                         
  -4  -4  12        463.39        504.06        34.35 o                         
  -3  -4  12        141.43        148.11        13.59 o                         
  -2  -4  12         54.96         58.22         2.28 o                         
  -1  -4  12         11.46         11.22         2.55 o                         
   0  -4  12         48.91         50.90         7.88 o                         
   1  -4  12          6.03          8.44         2.33 o                         
   2  -4  12         10.50          8.85         2.03 o                         
  -9  -3  12         38.86         28.73         3.38 o                         
  -8  -3  12        126.82        111.33        11.95 o                         
  -7  -3  12        122.89        136.79        10.10 o                         
  -6  -3  12        124.76        134.67        12.58 o                         
  -5  -3  12         19.60         24.14         1.83 o                         
  -4  -3  12         65.19         71.39         7.43 o                         
  -3  -3  12          9.81          9.47         1.86 o                         
  -2  -3  12         40.12         41.79         1.92 o                         
  -1  -3  12          4.16          4.67         2.16 o                         
   0  -3  12         93.73        101.77        19.38 o                         
   1  -3  12         17.57         16.21         2.43 o                         
   2  -3  12          8.36          7.78         1.80 o                         
  -9  -2  12         10.54          6.72         1.25 o                         
  -8  -2  12         17.14         19.22         1.30 o                         
  -7  -2  12         11.80         14.68         4.23 o                         
  -6  -2  12          0.23         -0.61         1.75 o                         
  -5  -2  12         19.98         19.13         2.13 o                         
  -4  -2  12         51.48         55.14         8.06 o                         
  -3  -2  12         44.49         49.57         6.72 o                         
  -2  -2  12         46.67         49.79         9.68 o                         
  -1  -2  12          0.52         -3.07         3.07 o                         
   0  -2  12         31.27         30.86         2.27 o                         
   1  -2  12          0.72          0.49         3.46 o                         
   2  -2  12         24.92         16.17         2.43 o                         
  -9  -1  12         11.15         10.02         1.26 o                         
  -8  -1  12         45.05         49.67         6.89 o                         
  -7  -1  12         80.92         97.54         4.43 o                         
  -6  -1  12         68.01         75.41         8.57 o                         
  -5  -1  12        134.82        148.88        11.72 o                         
  -4  -1  12          3.67          8.90         2.63 o                         
  -3  -1  12          5.33          7.85         2.20 o                         
  -2  -1  12          5.34          2.81         2.28 o                         
  -1  -1  12         17.13         14.37         1.73 o                         
   0  -1  12         15.05         16.51         2.20 o                         
   1  -1  12         11.43         10.09         1.82 o                         
  -9   0  12         38.74         26.97         1.33 o                         
  -8   0  12         10.38         13.83         4.57 o                         
  -7   0  12          9.30          7.67         2.57 o                         
  -6   0  12         49.52         47.28         1.83 o                         
  -5   0  12         35.24         33.53         1.47 o                         
  -4   0  12         34.53         33.06         1.49 o                         
  -3   0  12          5.07          5.62         2.19 o                         
  -2   0  12          1.20          0.70         1.72 o                         
  -1   0  12         30.65         39.52         1.97 o                         
   0   0  12         55.42         53.53        11.16 o                         
   1   0  12         33.33         25.31         1.92 o                         
  -9   1  12          2.86         -0.53         1.23 o                         
  -8   1  12          8.25          6.80         1.61 o                         
  -7   1  12         11.55         10.47         1.68 o                         
  -6   1  12          9.49         12.59         3.31 o                         
  -5   1  12         42.70         45.43         1.99 o                         
  -4   1  12         31.69         38.61         2.20 o                         
  -3   1  12         42.18         51.74         2.85 o                         
  -2   1  12         21.83         25.43         1.80 o                         
  -1   1  12         60.02         65.71         3.92 o                         
   0   1  12         56.72         42.12         8.71 o                         
  -9   2  12         48.37         37.19         1.97 o                         
  -8   2  12         44.25         39.09         5.78 o                         
  -7   2  12         33.23         35.84         1.70 o                         
  -6   2  12         28.32         33.51         1.72 o                         
  -5   2  12         64.40         75.04         7.33 o                         
  -4   2  12         65.93         85.04         9.28 o                         
  -3   2  12         99.26        107.32         6.41 o                         
  -2   2  12         76.57         80.51         5.14 o                         
  -1   2  12        168.39        178.42        31.40 o                         
  -9   3  12         12.29          9.13         1.93 o                         
  -8   3  12         27.86         20.31         1.37 o                         
  -7   3  12          6.12          6.16         1.28 o                         
  -6   3  12          4.93          3.84         1.62 o                         
  -5   3  12         96.56        106.75         7.74 o                         
  -4   3  12         21.96         12.54         2.18 o                         
  -3   3  12         67.06         57.72         2.03 o                         
  -2   3  12         19.22         17.60         3.69 o                         
  -8   4  12         54.07         36.54         1.16 o                         
  -7   4  12         25.39         19.45         3.41 o                         
  -6   4  12         15.59         10.47         5.42 o                         
  -5   4  12         99.41         93.54        25.96 o                         
  -4   4  12          1.08          2.51         7.59 o                         
  -3   4  12          6.92          5.74         1.83 o                         
  -6   5  12         17.60         14.67         1.74 o                         
  -4  -8  13          9.99          5.64         1.21 o                         
  -3  -8  13          6.03          5.59         3.04 o                         
  -2  -8  13         16.22         14.51         3.32 o                         
  -1  -8  13          9.23          7.47         1.70 o                         
   0  -8  13         45.18         38.42        17.03 o                         
  -5  -7  13          0.17         -0.06         1.22 o                         
  -4  -7  13         30.06         28.51         3.05 o                         
  -3  -7  13         11.41         11.17         1.29 o                         
  -2  -7  13         29.91         21.50         3.09 o                         
  -1  -7  13         39.37         31.87         3.84 o                         
   0  -7  13         83.09         70.47        26.94 o                         
  -6  -6  13         17.90         13.21         1.27 o                         
  -5  -6  13          2.35          2.50         1.91 o                         
  -4  -6  13        135.36        115.24        13.40 o                         
  -3  -6  13          0.88          0.44         1.62 o                         
  -2  -6  13         28.49         28.15         1.80 o                         
  -1  -6  13         57.39         50.26        14.02 o                         
   0  -6  13         80.39         66.28        19.43 o                         
   1  -6  13         55.86         42.40        14.05 o                         
  -7  -5  13          1.51          0.75         0.97 o                         
  -6  -5  13          3.12          1.88         1.01 o                         
  -5  -5  13         16.05         16.45         1.64 o                         
  -4  -5  13        189.09        184.47        24.34 o                         
  -3  -5  13         16.42         16.04         1.70 o                         
  -2  -5  13        103.59         98.44         8.51 o                         
  -1  -5  13        110.36        116.86        18.49 o                         
   0  -5  13         67.03         55.31        12.40 o                         
   1  -5  13         20.40         19.91        10.08 o                         
  -8  -4  13          6.55          6.64         1.20 o                         
  -7  -4  13         40.95         37.26         2.64 o                         
  -6  -4  13         70.01         70.26         3.89 o                         
  -5  -4  13         21.63         29.75         1.70 o                         
  -4  -4  13        209.74        214.27        20.14 o                         
  -3  -4  13         11.29         16.28         2.13 o                         
  -2  -4  13         25.24         27.62         1.74 o                         
  -1  -4  13         97.31        112.99        18.31 o                         
   0  -4  13        108.09        104.62        25.52 o                         
   1  -4  13         86.48         84.85        28.10 o                         
  -8  -3  13         30.70         18.63         1.31 o                         
  -7  -3  13         23.41         21.67         3.60 o                         
  -6  -3  13         34.26         33.18         1.70 o                         
  -5  -3  13         21.89         24.81         1.71 o                         
  -4  -3  13        126.99        130.20        14.16 o                         
  -3  -3  13        204.95        213.19        16.20 o                         
  -2  -3  13         68.57         75.18        14.52 o                         
  -1  -3  13        190.18        214.94        26.79 o                         
   0  -3  13         60.11         50.91         1.89 o                         
  -8  -2  13         32.59         25.14         1.10 o                         
  -7  -2  13         19.70         20.10         1.38 o                         
  -6  -2  13         88.93         92.97         8.79 o                         
  -5  -2  13         70.29         78.69         4.25 o                         
  -4  -2  13         53.74         55.40         1.83 o                         
  -3  -2  13         68.64         78.88         9.38 o                         
  -2  -2  13         33.17         31.35         1.91 o                         
  -1  -2  13         21.30         14.11         1.84 o                         
   0  -2  13          1.10          3.15         1.64 o                         
  -8  -1  13        106.17         79.63         4.97 o                         
  -7  -1  13         16.80         13.25         1.36 o                         
  -6  -1  13         71.25         73.16         4.65 o                         
  -5  -1  13          1.88          1.30         1.65 o                         
  -4  -1  13          0.36         -0.53         1.65 o                         
  -3  -1  13         46.45         44.16         5.72 o                         
  -2  -1  13          0.31         -1.22         1.86 o                         
  -1  -1  13         87.61         82.24         9.07 o                         
   0  -1  13         71.37         51.97         5.86 o                         
  -8   0  13         18.05         12.56         1.09 o                         
  -7   0  13          3.80          3.78         1.57 o                         
  -6   0  13         42.44         39.84         1.95 o                         
  -5   0  13         44.84         44.53         1.84 o                         
  -4   0  13        112.45        114.30         2.58 o                         
  -3   0  13        118.70        131.47        10.56 o                         
  -2   0  13         21.10         19.96         1.79 o                         
  -1   0  13         26.80         26.37         7.29 o                         
  -8   1  13         92.63         68.11         3.18 o                         
  -7   1  13         34.67         25.34         2.59 o                         
  -6   1  13         93.31         83.37         3.73 o                         
  -5   1  13         12.84         12.35         2.19 o                         
  -4   1  13          0.65          0.42         1.59 o                         
  -3   1  13          1.15          1.23         1.77 o                         
  -2   1  13          1.03         -0.61         1.82 o                         
  -8   2  13         11.70          4.85         2.15 o                         
  -7   2  13          0.13          1.13         1.22 o                         
  -6   2  13          4.78          2.15         1.24 o                         
  -5   2  13         31.59         26.36         4.61 o                         
  -4   2  13         73.09         70.91        20.88 o                         
  -3   2  13         44.61         32.33        11.12 o                         
  -6   3  13         24.69         16.91         1.89 o                         
  -5   3  13         47.24         33.68         9.25 o                         
  -4  -6  14         40.27         24.02         1.99 o                         
  -3  -6  14         10.12          7.22         1.25 o                         
  -2  -6  14          4.88          4.74         1.21 o                         
  -5  -5  14          8.30          6.18         1.54 o                         
  -4  -5  14         11.86         11.27         1.36 o                         
  -3  -5  14          0.65         -0.07         4.60 o                         
  -2  -5  14          1.24          1.27         1.70 o                         
  -6  -4  14          0.89          1.71         1.55 o                         
  -5  -4  14          1.19          1.18         1.88 o                         
  -4  -4  14         12.64         10.12         3.52 o                         
  -3  -4  14          0.40         -1.24         1.24 o                         
  -2  -4  14         20.32         17.28         4.94 o                         
  -6  -3  14         26.85         16.04         2.68 o                         
  -5  -3  14         45.06         32.01         1.36 o                         
  -4  -3  14        119.50         96.21        12.02 o                         
  -3  -3  14         13.83          7.42         1.30 o                         
  -2  -3  14         49.93         32.69         2.45 o                         
  -7  -2  14         18.80         11.85         3.18 o                         
  -6  -2  14          5.12          5.61         0.98 o                         
  -5  -2  14          1.69          1.56         1.44 o                         
  -4  -2  14         11.97          9.22         1.29 o                         
  -3  -2  14          5.25          2.98         1.28 o                         
  -2  -2  14         18.52         16.05         1.65 o                         
  -7  -1  14          1.62          1.31         0.94 o                         
  -6  -1  14         11.63          5.01         1.24 o                         
  -5  -1  14         15.52         10.53         2.64 o                         
  -4  -1  14         62.49         60.87        12.08 o                         
  -3  -1  14         35.62         32.24        11.20 o                         
  -6   0  14         74.45         60.38         7.14 o                         
  -5   0  14         64.77         54.60         5.63 o                         
  -4   0  14         80.64         67.00        12.64 o                         
                                                                                
